# Supplementary material for: Comparative proteome analysis reveals VPS28 regulates milk fat synthesis through ubiquitylation in bovine mammary epithelial cells
Source: PeerJ. 2020 Jul 28;8:e9542. doi: 10.7717/peerj.9542 (PMC7394067; doi:10.7717/peerj.9542)
Supplement: Supplemental Information 1 [file peerj-08-9542-s001.xls]

My Experiment, Quantitative Peptide report created on 01/14/2016
Experiment: My Experiment
	Identification Criteria: unknown
		Scaffold Version: Scaffold_4.4.5
		Quantification Type: iTRAQ 8-Plex
		Peak Quantitation Measurement: Centroided Peak Intensity
		Protein Thresholds: 99.0% minimum and 2 peptides minimum
		Peptide Thresholds: 95.0% minimum 
	Purity Correction Set: unknown
		Default iTRAQ 8-Plex Purity Correction: 
			Purity Correction Values: [0.000,0.000,0.929,0.0689,0.00220]; [0.000,0.00940,0.930,0.0590,0.00160]; [0.000,0.0188,0.931,0.0490,0.001000]; [0.000,0.0282,0.932,0.0390,0.000700]; [0.000600,0.0377,0.933,0.0288,0.000]; [0.000900,0.0471,0.933,0.0188,0.000]; [0.00140,0.0566,0.933,0.00870,0.000]; [0.000,0.000,0.000,0.000,0.000]; [0.00270,0.0744,0.921,0.00180,0.000]
			Samples Applied To: All Samples
	Quantitation Preferences: unknown
		Minimum Value Preference: 
			Use Minimum Absolute Intensity: false
			Minimum Absolute Intensity: 0.0
			Minimum Value: 0.01
		Model Preference: 
			Model Type: Intensity-Based Normalization
		Condenser Preference: 
			Use Intensity Weighting: true
			Use Standard Deviation Estimation: true
			Use Non-Exclusive Peptides: false
		Intensity-Based Normalization Preference: 
			Calculation Type: Median
			Quant Uniqueness Model: Unique Peptides
			Use Inter Experiment Normalization: true
			Use Intra Sample Normalization: true
			Use Peptide Normalization: true
			Use Protein Reference Normalization: true
			Use Protein Average As Reference: true
			Use Iterative Normalization: true
		View Preference: 
			View Type: Normalized
	Normalization Factors: unknown
		Inter-Experiment Normalization Factors: 
			LLL: 0.000
		Intra-Sample Normalization Factors: 
			LLL: [55.6,55.6,0.300,-0.635,0.520,-1.35,0.423,0.578]
	Quantitative Test: unknown
		Quantitative Test: Permutation Test (P-Value)

Experiment	Protein Name	Accession Numbers	Valid	Exclusive	Sequence	Prob	Modifications	Mascot Ion Score	Mascot Identity Score	Mascot Delta Ion Score	X! Tandem	C1	C2	C3	S1	S2	S3	+1H	+2H	+3H	+4H	Other Proteins
My Experiment	Uncharacterized protein OS=Bos taurus GN=PLEC PE=1 SV=2	E1BF59_BOVIN	true	true	aALAHSEEITAAQAAATR	100%	iTRAQ8plex (+304)	54.41	27.291649	54.41	10.744727	18.423	18.948	19.042	18.834	18.709	19.043	0	0	3	0	
My Experiment	Uncharacterized protein OS=Bos taurus GN=PLEC PE=1 SV=2	E1BF59_BOVIN	true	true	aEMEVLLASk	100%	iTRAQ8plex (+304), iTRAQ8plex (+304)	35.74	27.44293	34.46	3.5086384	19.057	18.659	18.789	18.797	18.893	18.822	0	1	2	0	
My Experiment	Uncharacterized protein OS=Bos taurus GN=PLEC PE=1 SV=2	E1BF59_BOVIN	true	true	aEVVETTR	97%	iTRAQ8plex (+304)	17.0	25.403294	17.0		18.946	18.634	18.845	18.885	18.853	18.871	0	2	0	0	
My Experiment	Uncharacterized protein OS=Bos taurus GN=PLEC PE=1 SV=2	E1BF59_BOVIN	true	true	aGLVGPELHEk	100%	iTRAQ8plex (+304), iTRAQ8plex (+304)	15.36	27.395723	15.36	3.9208188	19.192	18.496	18.780	18.826	18.924	18.796	0	0	1	0	
My Experiment	Uncharacterized protein OS=Bos taurus GN=PLEC PE=1 SV=2	E1BF59_BOVIN	true	true	aGVVGPELHEk	100%	iTRAQ8plex (+304), iTRAQ8plex (+304)	25.74	27.209856	25.74	3.7447274	18.853	18.194	19.040	18.962	18.777	19.189	0	0	1	0	
My Experiment	Uncharacterized protein OS=Bos taurus GN=PLEC PE=1 SV=2	E1BF59_BOVIN	true	true	aHTAAFEER	100%	iTRAQ8plex (+304)	28.99	25.0	27.73	1.9586073	18.734	18.986	18.847	18.862	18.757	18.828	0	2	0	0	
My Experiment	Uncharacterized protein OS=Bos taurus GN=PLEC PE=1 SV=2	E1BF59_BOVIN	true	true	aIVQLTPR	100%	iTRAQ8plex (+304)	14.05	25.0	14.05	1.9208188	18.674	18.714	18.964	18.831	18.835	18.966	0	2	1	0	
My Experiment	Uncharacterized protein OS=Bos taurus GN=PLEC PE=1 SV=2	E1BF59_BOVIN	true	true	aLLEEIER	95%	iTRAQ8plex (+304)	18.39	25.0	12.72		18.631	18.730	19.059	18.877	18.736	18.977	0	2	0	0	
My Experiment	Uncharacterized protein OS=Bos taurus GN=PLEC PE=1 SV=2	E1BF59_BOVIN	true	true	aLPNGQDATDGPAAEPEHAFEGLR	100%	iTRAQ8plex (+304)	58.05	25.0	58.05	7.1249385	18.712	18.775	19.042	18.982	18.654	18.849	0	0	1	0	
My Experiment	Uncharacterized protein OS=Bos taurus GN=PLEC PE=1 SV=2	E1BF59_BOVIN	true	true	aLQALEELR	100%	iTRAQ8plex (+304)	28.13	25.0	12.59	3.30103	18.623	18.789	19.052	18.670	18.797	19.054	0	2	0	0	
My Experiment	Uncharacterized protein OS=Bos taurus GN=PLEC PE=1 SV=2	E1BF59_BOVIN	true	true	aNELQLR	99%	iTRAQ8plex (+304)	16.39	25.0	13.09	3.0268722	18.812	18.709	18.696	19.023	18.884	18.891	0	1	0	0	
My Experiment	Uncharacterized protein OS=Bos taurus GN=PLEC PE=1 SV=2	E1BF59_BOVIN	true	true	aPVPASELLASGILSSSQFEQLk	100%	iTRAQ8plex (+304), iTRAQ8plex (+304)	61.52	26.570559	61.52	5.0	18.950	18.662	18.786	18.912	18.802	18.909	0	0	1	1	
My Experiment	Uncharacterized protein OS=Bos taurus GN=PLEC PE=1 SV=2	E1BF59_BOVIN	true	true	aQAEAQQPVFDALR	100%	iTRAQ8plex (+304)	44.03	26.253126	44.03	4.958607	18.704	18.820	18.857	18.844	18.762	19.014	0	2	1	0	
My Experiment	Uncharacterized protein OS=Bos taurus GN=PLEC PE=1 SV=2	E1BF59_BOVIN	true	true	aQAEQAALR	100%	iTRAQ8plex (+304)	22.09	25.0	21.83	4.0	18.540	19.053	18.823	18.861	18.708	19.033	0	1	1	0	
My Experiment	Uncharacterized protein OS=Bos taurus GN=PLEC PE=1 SV=2	E1BF59_BOVIN	true	true	aQAEVEGLGk	100%	iTRAQ8plex (+304), iTRAQ8plex (+304)	42.68	26.170004	40.49	5.5686364	19.222	18.523	18.711	18.722	18.993	18.856	0	1	1	0	
My Experiment	Uncharacterized protein OS=Bos taurus GN=PLEC PE=1 SV=2	E1BF59_BOVIN	true	true	aQLEPVASPAk	100%	iTRAQ8plex (+304), iTRAQ8plex (+304)	23.23	26.522463	23.23	3.0177288	19.177	18.290	18.597	18.844	19.016	19.090	0	2	0	0	
My Experiment	Uncharacterized protein OS=Bos taurus GN=PLEC PE=1 SV=2	E1BF59_BOVIN	true	true	aQLMADFQAGR	100%	iTRAQ8plex (+304)	30.57	25.0	30.57	4.6777806	18.522	18.871	18.914	18.993	18.745	18.950	0	2	1	0	
My Experiment	Uncharacterized protein OS=Bos taurus GN=PLEC PE=1 SV=2	E1BF59_BOVIN	true	true	aQVEQELTALR	100%	iTRAQ8plex (+304)	28.74	27.497364	20.0	5.337242	18.434	18.633	19.081	18.858	18.825	19.150	0	3	0	0	
My Experiment	Uncharacterized protein OS=Bos taurus GN=PLEC PE=1 SV=2	E1BF59_BOVIN	true	true	aTVEVPVGSFQGR	100%	iTRAQ8plex (+304)	26.02	26.72098	26.02	4.2441254	18.719	18.766	18.824	18.870	18.838	19.028	0	3	2	0	
My Experiment	Uncharacterized protein OS=Bos taurus GN=PLEC PE=1 SV=2	E1BF59_BOVIN	true	true	aTVSAPFGk	100%	iTRAQ8plex (+304), iTRAQ8plex (+304)	22.3	27.649231	22.3		19.153	18.459	18.737	18.761	19.030	18.861	0	1	1	0	
My Experiment	Uncharacterized protein OS=Bos taurus GN=PLEC PE=1 SV=2	E1BF59_BOVIN	true	true	dEASGLFLLPLSDAR	100%	iTRAQ8plex (+304)	29.46	26.875288	29.46	2.5686362	19.305	19.318	17.627	18.583	19.051	19.132	0	0	1	0	
My Experiment	Uncharacterized protein OS=Bos taurus GN=PLEC PE=1 SV=2	E1BF59_BOVIN	true	true	dLSELDSVR	100%	iTRAQ8plex (+304)	29.18	25.0	21.41	3.2146702	18.502	18.839	19.235	18.803	18.779	18.858	0	1	0	0	
My Experiment	Uncharacterized protein OS=Bos taurus GN=PLEC PE=1 SV=2	E1BF59_BOVIN	true	true	dPYSGQSVSLFQALk	100%	iTRAQ8plex (+304), iTRAQ8plex (+304)	42.99	27.250946	42.99	3.853872	19.029	18.816	18.599	18.844	18.791	18.935	0	0	1	0	
My Experiment	Uncharacterized protein OS=Bos taurus GN=PLEC PE=1 SV=2	E1BF59_BOVIN	true	true	dPYSGSTISLFQAMk	100%	iTRAQ8plex (+304), iTRAQ8plex (+304)	22.67	26.522463	22.67		19.052	18.742	18.560	18.926	18.914	18.835	0	0	2	0	
My Experiment	Uncharacterized protein OS=Bos taurus GN=PLEC PE=1 SV=2	E1BF59_BOVIN	true	true	dPYTEQTISLFQAMk	100%	iTRAQ8plex (+304), iTRAQ8plex (+304)	32.88	26.599161	32.88	4.7447276	19.290	18.881	18.567	18.696	18.833	18.747	0	0	1	0	
My Experiment	Uncharacterized protein OS=Bos taurus GN=PLEC PE=1 SV=2	E1BF59_BOVIN	true	true	dPYTGEQISLFQAMk	100%	iTRAQ8plex (+304), iTRAQ8plex (+304)	43.31	27.067177	43.31	5.055517	19.066	18.546	18.703	18.751	18.921	19.029	0	0	1	0	
My Experiment	Uncharacterized protein OS=Bos taurus GN=PLEC PE=1 SV=2	E1BF59_BOVIN	true	true	dVSAYSk	99%	iTRAQ8plex (+304), iTRAQ8plex (+304)	13.25	25.35294	13.25	1.1487416	19.529	18.498	18.663	18.540	18.996	18.789	0	1	0	0	
My Experiment	Uncharacterized protein OS=Bos taurus GN=PLEC PE=1 SV=2	E1BF59_BOVIN	true	true	eAELLQLk	100%	iTRAQ8plex (+304), iTRAQ8plex (+304)	16.02	25.622929	14.61	2.0222764	19.238	18.524	18.782	18.731	18.997	18.778	0	2	1	0	
My Experiment	Uncharacterized protein OS=Bos taurus GN=PLEC PE=1 SV=2	E1BF59_BOVIN	true	true	eAQAVPAALPELEATk	100%	iTRAQ8plex (+304), iTRAQ8plex (+304)	41.77	27.092701	41.77	4.0604806	18.662	18.942	18.992	18.746	18.748	18.926	0	0	1	0	
My Experiment	Uncharacterized protein OS=Bos taurus GN=PLEC PE=1 SV=2	E1BF59_BOVIN	true	true	eLEQLGR	99%	iTRAQ8plex (+304)	14.24	25.0	5.84	1.309804	18.543	18.880	19.056	18.847	18.781	18.908	0	1	0	0	
My Experiment	Uncharacterized protein OS=Bos taurus GN=PLEC PE=1 SV=2	E1BF59_BOVIN	true	true	eLLQPEAAVALLEAQAGTGHVIDPATSAR	100%	iTRAQ8plex (+304)	31.17	26.65581	31.17	2.30103	18.281	18.901	19.148	18.825	18.926	18.935	0	0	0	1	
My Experiment	Uncharacterized protein OS=Bos taurus GN=PLEC PE=1 SV=2	E1BF59_BOVIN	true	true	eMSVYEAYR	100%	iTRAQ8plex (+304)	13.47	25.0	13.47	1.5686362	19.210	18.591	18.672	18.786	18.951	18.805	0	1	0	0	
My Experiment	Uncharacterized protein OS=Bos taurus GN=PLEC PE=1 SV=2	E1BF59_BOVIN	true	true	eQELQQTLQQEQSMLER	100%	iTRAQ8plex (+304)	46.85	25.0	46.85	4.6575775	18.385	19.046	19.192	18.844	18.541	19.005	0	0	1	0	
My Experiment	Uncharacterized protein OS=Bos taurus GN=PLEC PE=1 SV=2	E1BF59_BOVIN	true	true	eTSTALTAPR	98%	iTRAQ8plex (+304)	18.69	25.132177	18.69		18.788	18.808	18.714	18.757	18.942	18.996	0	3	0	0	
My Experiment	Uncharacterized protein OS=Bos taurus GN=PLEC PE=1 SV=2	E1BF59_BOVIN	true	true	eVLEAESAWR	100%	iTRAQ8plex (+304)	20.43	25.0	19.3	1.7212464	18.590	18.996	18.997	18.855	18.672	18.906	0	3	2	0	
My Experiment	Uncharacterized protein OS=Bos taurus GN=PLEC PE=1 SV=2	E1BF59_BOVIN	true	true	fAEQTLR	99%	iTRAQ8plex (+304)	12.6	25.0	12.45	1.5528419	18.856	18.857	18.789	18.794	18.872	18.863	0	2	0	0	
My Experiment	Uncharacterized protein OS=Bos taurus GN=PLEC PE=1 SV=2	E1BF59_BOVIN	true	true	fLEGTSSIAGVLVDATk	100%	iTRAQ8plex (+304), iTRAQ8plex (+304)	61.71	26.857416	61.71	7.2839966	19.526	18.611	18.492	18.858	19.027	18.501	0	0	2	0	
My Experiment	Uncharacterized protein OS=Bos taurus GN=PLEC PE=1 SV=2	E1BF59_BOVIN	true	true	fLEVQYLTGGLIEPDTPGR	100%	iTRAQ8plex (+304)	62.32	27.041504	62.32	11.356547	18.366	19.114	18.943	18.937	18.734	18.934	0	1	2	0	
My Experiment	Uncharacterized protein OS=Bos taurus GN=PLEC PE=1 SV=2	E1BF59_BOVIN	true	true	gFFDPNTEENLTYLQLMER	100%	iTRAQ8plex (+304)	37.42	25.0	37.42	5.7695513	18.192	19.162	18.932	18.932	18.691	19.106	0	0	2	0	
My Experiment	Uncharacterized protein OS=Bos taurus GN=PLEC PE=1 SV=2	E1BF59_BOVIN	true	true	gFFDPNTHENLTYLQLLER	100%	iTRAQ8plex (+304)	26.22	25.763414	26.22	4.69897	18.550	19.066	18.698	19.075	18.623	19.003	0	0	0	1	
My Experiment	Uncharacterized protein OS=Bos taurus GN=PLEC PE=1 SV=2	E1BF59_BOVIN	true	true	gFFDPNTR	100%	iTRAQ8plex (+304)	24.87	25.0	24.87	1.4436976	18.496	18.830	19.109	18.969	18.758	18.983	0	1	1	0	
My Experiment	Uncharacterized protein OS=Bos taurus GN=PLEC PE=1 SV=2	E1BF59_BOVIN	true	true	gGELVYTDSEAR	100%	iTRAQ8plex (+304)	20.66	25.0	20.66	3.8239088	18.163	19.040	19.150	18.885	18.638	19.100	0	2	1	0	
My Experiment	Uncharacterized protein OS=Bos taurus GN=PLEC PE=1 SV=2	E1BF59_BOVIN	true	true	gIYQSLEGAVQAGQLk	100%	iTRAQ8plex (+304), iTRAQ8plex (+304)	59.93	27.307823	58.76	6.79588	18.674	18.632	18.931	18.950	18.925	18.881	0	0	2	0	
My Experiment	Uncharacterized protein OS=Bos taurus GN=PLEC PE=1 SV=2	E1BF59_BOVIN	true	true	gLHQSVEEFR	100%	iTRAQ8plex (+304)	33.81	25.314789	33.81	2.9586074	18.309	18.927	19.021	19.054	18.608	19.106	0	3	2	0	
My Experiment	Uncharacterized protein OS=Bos taurus GN=PLEC PE=1 SV=2	E1BF59_BOVIN	true	true	gLLSAEVAR	100%	iTRAQ8plex (+304)	24.95	25.0	22.3	1.9586073	17.978	18.965	19.269	18.951	18.555	19.297	0	1	0	0	
My Experiment	Uncharacterized protein OS=Bos taurus GN=PLEC PE=1 SV=2	E1BF59_BOVIN	true	true	gLVEDTLR	100%	iTRAQ8plex (+304)	13.34	26.07455	12.48	1.4317982	18.159	19.072	19.136	18.974	18.719	18.959	0	2	0	0	
My Experiment	Uncharacterized protein OS=Bos taurus GN=PLEC PE=1 SV=2	E1BF59_BOVIN	true	true	gLVGPELHDR	100%	iTRAQ8plex (+304)	39.17	25.0	39.17	4.958607	17.907	18.967	19.174	19.018	18.685	19.298	0	0	3	0	
My Experiment	Uncharacterized protein OS=Bos taurus GN=PLEC PE=1 SV=2	E1BF59_BOVIN	true	true	gSGVIAGVWLEEAR	100%	iTRAQ8plex (+304)	39.44	27.307823	39.44	3.0555174	18.604	19.254	19.167	18.800	18.584	18.628	0	1	1	0	
My Experiment	Uncharacterized protein OS=Bos taurus GN=PLEC PE=1 SV=2	E1BF59_BOVIN	true	true	gWLYYEAGQR	100%	iTRAQ8plex (+304)	8.97	25.0	8.97	2.0757208	17.861	19.068	19.242	19.072	18.590	19.112	0	2	0	0	
My Experiment	Uncharacterized protein OS=Bos taurus GN=PLEC PE=1 SV=2	E1BF59_BOVIN	true	true	gYFDEEMNR	95%	iTRAQ8plex (+304)	15.63	25.0	15.63		17.982	19.583	19.163	18.914	18.508	18.851	0	2	0	0	
My Experiment	Uncharacterized protein OS=Bos taurus GN=PLEC PE=1 SV=2	E1BF59_BOVIN	true	true	gYLDkETSTALTAPR	96%	iTRAQ8plex (+304), iTRAQ8plex (+304)	15.79	27.972675	15.79		18.997	18.461	18.799	18.700	19.035	19.022	0	0	1	0	
My Experiment	Uncharacterized protein OS=Bos taurus GN=PLEC PE=1 SV=2	E1BF59_BOVIN	true	true	gYYSPYSVSGSGSTTGSR	100%	iTRAQ8plex (+304)	29.81	25.0	29.81	4.275724	18.107	19.115	19.378	19.072	18.762	18.580	0	1	0	0	
My Experiment	Uncharacterized protein OS=Bos taurus GN=PLEC PE=1 SV=2	E1BF59_BOVIN	true	true	hISDLYEDLR	100%	iTRAQ8plex (+304)	14.43	25.428255	14.43	2.327902	18.217	19.143	19.245	18.826	18.655	18.957	0	1	1	0	
My Experiment	Uncharacterized protein OS=Bos taurus GN=PLEC PE=1 SV=2	E1BF59_BOVIN	true	true	hPELEDSTLR	100%	iTRAQ8plex (+304)	19.78	25.0	19.78	4.017729	18.543	18.770	18.886	19.091	18.777	18.948	0	0	2	0	
My Experiment	Uncharacterized protein OS=Bos taurus GN=PLEC PE=1 SV=2	E1BF59_BOVIN	true	true	hPQGEQMYR	100%	iTRAQ8plex (+304)	18.17	25.0	18.17	2.5850267	18.277	19.040	18.993	19.101	18.724	18.880	0	0	1	0	
My Experiment	Uncharacterized protein OS=Bos taurus GN=PLEC PE=1 SV=2	E1BF59_BOVIN	true	true	iVITVIEEHEQk	100%	iTRAQ8plex (+304), iTRAQ8plex (+304)	29.58	26.424646	29.58	1.7447275	19.157	18.741	18.658	18.746	18.853	18.860	0	0	1	0	
My Experiment	Uncharacterized protein OS=Bos taurus GN=PLEC PE=1 SV=2	E1BF59_BOVIN	true	true	kQEELQLLEQQR	100%	iTRAQ8plex (+304), iTRAQ8plex (+304)	24.26	27.250946	24.26	7.6777806	19.416	18.225	18.569	18.673	19.112	19.019	0	0	1	0	
My Experiment	Uncharacterized protein OS=Bos taurus GN=PLEC PE=1 SV=2	E1BF59_BOVIN	true	true	lAAEQELIR	100%	iTRAQ8plex (+304)	18.49	25.0	18.49	1.69897	18.655	18.770	18.944	18.856	18.779	19.040	0	2	1	0	
My Experiment	Uncharacterized protein OS=Bos taurus GN=PLEC PE=1 SV=2	E1BF59_BOVIN	true	true	lAAISEATR	100%	iTRAQ8plex (+304)	30.72	25.0	26.18	2.1135092	18.742	18.833	18.899	18.821	18.884	18.823	0	5	0	0	
My Experiment	Uncharacterized protein OS=Bos taurus GN=PLEC PE=1 SV=2	E1BF59_BOVIN	true	true	lAEDEAFQR	100%	iTRAQ8plex (+304)	21.05	25.0	21.05	4.017729	18.709	18.840	19.068	18.743	18.791	18.863	0	1	0	0	
My Experiment	Uncharacterized protein OS=Bos taurus GN=PLEC PE=1 SV=2	E1BF59_BOVIN	true	true	lAEVEAALEk	98%	iTRAQ8plex (+304), iTRAQ8plex (+304)	20.35	26.77607	18.81		19.305	18.597	18.620	18.807	18.884	18.840	0	1	2	0	
My Experiment	Uncharacterized protein OS=Bos taurus GN=PLEC PE=1 SV=2	E1BF59_BOVIN	true	true	lDLQYAk	99%	iTRAQ8plex (+304), iTRAQ8plex (+304)	5.48	27.134905	5.48	1.8860567	19.233	18.455	18.773	18.701	18.975	18.878	0	1	0	0	
My Experiment	Uncharacterized protein OS=Bos taurus GN=PLEC PE=1 SV=2	E1BF59_BOVIN	true	true	lEEQAAQHk	100%	iTRAQ8plex (+304), iTRAQ8plex (+304)	22.61	27.558748	22.61		18.689	19.174	18.966	18.814	18.578	18.794	0	0	1	0	
My Experiment	Uncharacterized protein OS=Bos taurus GN=PLEC PE=1 SV=2	E1BF59_BOVIN	true	true	lGFHLPLEVAYQR	98%	iTRAQ8plex (+304)	18.51	27.458551	18.51		19.316	18.885	18.332	18.780	18.965	18.736	0	0	1	0	
My Experiment	Uncharacterized protein OS=Bos taurus GN=PLEC PE=1 SV=2	E1BF59_BOVIN	true	true	lHVAILER	100%	iTRAQ8plex (+304)	33.04	25.0	33.04	2.05061	18.815	18.893	18.908	18.797	18.846	18.753	0	1	2	0	
My Experiment	Uncharacterized protein OS=Bos taurus GN=PLEC PE=1 SV=2	E1BF59_BOVIN	true	true	lLDAQLATGGIVDPR	100%	iTRAQ8plex (+304)	45.6	27.715874	37.96		18.536	18.919	19.018	18.969	18.711	18.868	0	2	3	0	
My Experiment	Uncharacterized protein OS=Bos taurus GN=PLEC PE=1 SV=2	E1BF59_BOVIN	true	true	lLDAQLSTGGIVDPSk	100%	iTRAQ8plex (+304), iTRAQ8plex (+304)	51.48	27.307823	41.85	5.154902	19.035	18.603	18.821	19.039	18.836	18.681	0	0	1	0	
My Experiment	Uncharacterized protein OS=Bos taurus GN=PLEC PE=1 SV=2	E1BF59_BOVIN	true	true	lLEAATQSSk	100%	iTRAQ8plex (+304), iTRAQ8plex (+304)	23.8	27.185019	23.8	1.4814861	18.707	18.900	18.945	18.903	18.793	18.768	0	0	1	0	
My Experiment	Uncharacterized protein OS=Bos taurus GN=PLEC PE=1 SV=2	E1BF59_BOVIN	true	true	lLEAQIATGGIIDPEESHR	100%	iTRAQ8plex (+304)	54.14	27.299744	54.14	5.6382723	18.579	18.976	18.957	19.062	18.742	18.700	0	0	1	0	
My Experiment	Uncharacterized protein OS=Bos taurus GN=PLEC PE=1 SV=2	E1BF59_BOVIN	true	true	lLEAQIATGGIIDPVHSHR	100%	iTRAQ8plex (+304)	36.58	27.371925	36.58	4.236572	18.643	19.034	18.896	18.879	18.746	18.822	0	0	2	1	
My Experiment	Uncharacterized protein OS=Bos taurus GN=PLEC PE=1 SV=2	E1BF59_BOVIN	true	true	lLEAQIATGGVIDPVHSHR	100%	iTRAQ8plex (+304)	53.08	27.56636	38.99	6.8860564	18.328	18.965	19.014	18.974	18.701	19.036	0	0	2	3	
My Experiment	Uncharacterized protein OS=Bos taurus GN=PLEC PE=1 SV=2	E1BF59_BOVIN	true	true	lLFNDVQALk	100%	iTRAQ8plex (+304), iTRAQ8plex (+304)	33.12	25.87711	30.1	2.7447276	19.818	18.243	17.429	19.096	19.186	19.242	0	0	1	0	
My Experiment	Uncharacterized protein OS=Bos taurus GN=PLEC PE=1 SV=2	E1BF59_BOVIN	true	true	lLQEEAEk	98%	iTRAQ8plex (+304), iTRAQ8plex (+304)	24.52	27.403625	11.25		19.153	18.653	18.775	18.791	18.982	18.667	0	1	1	0	
My Experiment	Uncharacterized protein OS=Bos taurus GN=PLEC PE=1 SV=2	E1BF59_BOVIN	true	true	lPVDVAYQR	100%	iTRAQ8plex (+304)	30.52	25.403294	21.72	2.0861862	18.586	18.716	19.090	18.922	18.770	18.936	0	1	1	0	
My Experiment	Uncharacterized protein OS=Bos taurus GN=PLEC PE=1 SV=2	E1BF59_BOVIN	true	true	lQAEEVAQQk	100%	iTRAQ8plex (+304), iTRAQ8plex (+304)	27.78	27.058638	27.78	2.69897	19.174	18.658	18.711	18.733	18.974	18.779	0	2	2	0	
My Experiment	Uncharacterized protein OS=Bos taurus GN=PLEC PE=1 SV=2	E1BF59_BOVIN	true	true	lQEGLTSIEEVSk	100%	iTRAQ8plex (+304), iTRAQ8plex (+304)	35.22	27.94488	35.22	3.8860567	18.923	18.881	19.130	18.416	18.696	18.968	0	0	1	0	
My Experiment	Uncharacterized protein OS=Bos taurus GN=PLEC PE=1 SV=2	E1BF59_BOVIN	true	true	lQLETTER	100%	iTRAQ8plex (+304)	27.06	25.037907	19.3	1.5528419	18.650	18.627	18.860	18.770	18.879	19.229	0	1	0	0	
My Experiment	Uncharacterized protein OS=Bos taurus GN=PLEC PE=1 SV=2	E1BF59_BOVIN	true	true	lQNVQIALDYLR	100%	iTRAQ8plex (+304)	31.99	26.785183	30.15	5.6382723	18.547	18.951	18.993	18.813	18.791	18.930	0	3	2	0	
My Experiment	Uncharacterized protein OS=Bos taurus GN=PLEC PE=1 SV=2	E1BF59_BOVIN	true	true	lQSEAAAATQk	100%	iTRAQ8plex (+304), iTRAQ8plex (+304)	35.79	27.118073	31.29	2.1135092	19.247	18.546	18.725	18.688	18.984	18.853	0	2	2	0	
My Experiment	Uncharacterized protein OS=Bos taurus GN=PLEC PE=1 SV=2	E1BF59_BOVIN	true	true	lRAETEQGEQQR	100%	iTRAQ8plex (+304)	28.04	25.599068	27.09		18.048	19.237	19.611	19.316	18.153	18.650	0	1	0	0	
My Experiment	Uncharacterized protein OS=Bos taurus GN=PLEC PE=1 SV=2	E1BF59_BOVIN	true	true	lRGEAEAAR	98%	iTRAQ8plex (+304)	19.53	25.0	16.72		18.665	19.220	18.649	18.585	19.054	18.855	0	1	1	0	
My Experiment	Uncharacterized protein OS=Bos taurus GN=PLEC PE=1 SV=2	E1BF59_BOVIN	true	true	lSIYEALk	100%	iTRAQ8plex (+304), iTRAQ8plex (+304)	23.9	25.35294	15.8	2.6777806	19.676	18.373	18.632	18.684	19.195	18.453	0	0	1	0	
My Experiment	Uncharacterized protein OS=Bos taurus GN=PLEC PE=1 SV=2	E1BF59_BOVIN	true	true	lSVAAQEAAR	100%	iTRAQ8plex (+304)	24.3	25.0	22.92		18.741	18.845	18.809	18.827	18.733	19.031	0	2	2	0	
My Experiment	Uncharacterized protein OS=Bos taurus GN=PLEC PE=1 SV=2	E1BF59_BOVIN	true	true	lTAEDLHEAR	100%	iTRAQ8plex (+304)	38.95	25.0	38.95		18.446	19.104	18.907	19.120	18.533	18.909	0	0	2	0	
My Experiment	Uncharacterized protein OS=Bos taurus GN=PLEC PE=1 SV=2	E1BF59_BOVIN	true	true	lTVDEAVR	100%	iTRAQ8plex (+304)	33.31	26.170004	18.38	4.5086384	18.575	18.779	19.168	18.814	18.871	18.807	0	1	0	0	
My Experiment	Uncharacterized protein OS=Bos taurus GN=PLEC PE=1 SV=2	E1BF59_BOVIN	true	true	lTVEEAVR	100%	iTRAQ8plex (+304)	23.72	25.0	13.59	3.9586072	18.672	18.624	18.788	18.898	18.998	19.035	0	1	0	0	
My Experiment	Uncharacterized protein OS=Bos taurus GN=PLEC PE=1 SV=2	E1BF59_BOVIN	true	true	lTVNEAVk	100%	iTRAQ8plex (+304), iTRAQ8plex (+304)	24.59	27.092701	20.79	2.8860567	19.391	18.363	18.612	18.724	19.134	18.806	0	1	1	0	
My Experiment	Uncharacterized protein OS=Bos taurus GN=PLEC PE=1 SV=2	E1BF59_BOVIN	true	true	lVQGHTTVAELTQR	100%	iTRAQ8plex (+304)	39.67	27.767012	31.33	6.8860564	18.829	18.747	18.911	18.871	18.832	18.835	0	1	2	0	
My Experiment	Uncharacterized protein OS=Bos taurus GN=PLEC PE=1 SV=2	E1BF59_BOVIN	true	true	lYVHEAVk	95%	iTRAQ8plex (+304), iTRAQ8plex (+304)	15.6	26.190933	15.6		19.128	18.934	18.575	18.625	18.983	18.771	0	1	1	0	
My Experiment	Uncharacterized protein OS=Bos taurus GN=PLEC PE=1 SV=2	E1BF59_BOVIN	true	true	mQAVQEATR	100%	iTRAQ8plex (+304)	16.78	25.0	16.78	2.229148	18.457	18.911	19.003	18.859	18.869	18.891	0	3	0	0	
My Experiment	Uncharacterized protein OS=Bos taurus GN=PLEC PE=1 SV=2	E1BF59_BOVIN	true	true	mVEGYQGLR	100%	iTRAQ8plex (+304)	16.69	25.0	16.69	1.7212464	18.559	19.009	19.029	18.704	18.767	18.947	0	1	0	0	
My Experiment	Uncharacterized protein OS=Bos taurus GN=PLEC PE=1 SV=2	E1BF59_BOVIN	true	true	nLVDNITGQR	96%	iTRAQ8plex (+304)	19.57	27.058638	11.7		18.546	18.998	18.944	18.965	18.799	18.729	0	2	1	0	
My Experiment	Uncharacterized protein OS=Bos taurus GN=PLEC PE=1 SV=2	E1BF59_BOVIN	true	true	qAEAELGLR	100%	iTRAQ8plex (+304)	19.18	25.0	16.67	1.4685211	18.547	19.056	18.887	18.862	18.734	18.895	0	4	0	0	
My Experiment	Uncharacterized protein OS=Bos taurus GN=PLEC PE=1 SV=2	E1BF59_BOVIN	true	true	qAEEISAk	100%	iTRAQ8plex (+304), iTRAQ8plex (+304)	24.2	27.299744	18.76	2.05061	19.369	18.468	18.558	18.820	19.073	18.705	0	2	2	0	
My Experiment	Uncharacterized protein OS=Bos taurus GN=PLEC PE=1 SV=2	E1BF59_BOVIN	true	true	qEQIQAVPLADSQAVR	100%	iTRAQ8plex (+304)	38.72	27.678976	36.47	10.431798	18.532	18.891	18.897	18.936	18.815	18.908	0	2	2	0	
My Experiment	Uncharacterized protein OS=Bos taurus GN=PLEC PE=1 SV=2	E1BF59_BOVIN	true	true	qEQIQAVPLADSQAVR	100%	Gln->pyro-Glu (-17), iTRAQ8plex (+304)	29.58	25.751879	29.58		18.583	18.774	18.802	19.206	18.839	18.811	0	1	0	0	
My Experiment	Uncharacterized protein OS=Bos taurus GN=PLEC PE=1 SV=2	E1BF59_BOVIN	true	true	qLAEAHAQAk	100%	iTRAQ8plex (+304), iTRAQ8plex (+304)	18.3	27.218105	18.3	2.1191864	19.119	18.441	18.241	19.146	19.370	18.722	0	1	2	0	
My Experiment	Uncharacterized protein OS=Bos taurus GN=PLEC PE=1 SV=2	E1BF59_BOVIN	true	true	qLAEEDLAQQR	100%	iTRAQ8plex (+304)	32.49	25.53883	30.11	5.958607	18.625	18.883	18.954	18.763	18.686	19.056	0	3	1	0	
My Experiment	Uncharacterized protein OS=Bos taurus GN=PLEC PE=1 SV=2	E1BF59_BOVIN	true	true	qLAEGTAQQR	100%	iTRAQ8plex (+304)	20.6	25.118832	11.17	1.3279022	18.188	19.371	19.141	18.824	18.429	19.048	0	3	0	0	
My Experiment	Uncharacterized protein OS=Bos taurus GN=PLEC PE=1 SV=2	E1BF59_BOVIN	true	true	qLLEEELAR	100%	iTRAQ8plex (+304)	29.17	25.831987	27.48	3.0	18.259	19.002	19.085	18.931	18.724	19.023	0	2	0	0	
My Experiment	Uncharacterized protein OS=Bos taurus GN=PLEC PE=1 SV=2	E1BF59_BOVIN	true	true	qLQLAQEAAQk	100%	iTRAQ8plex (+304), iTRAQ8plex (+304)	18.83	26.998377	18.83	2.0604808	19.121	18.585	18.618	18.935	19.005	18.742	0	2	2	0	
My Experiment	Uncharacterized protein OS=Bos taurus GN=PLEC PE=1 SV=2	E1BF59_BOVIN	true	true	qLQLAQEAAQk	100%	Gln->pyro-Glu (-17), iTRAQ8plex (+304), iTRAQ8plex (+304)	31.26	27.323936	31.26		18.570	18.877	19.032	18.922	18.560	19.043	0	2	0	0	
My Experiment	Uncharacterized protein OS=Bos taurus GN=PLEC PE=1 SV=2	E1BF59_BOVIN	true	true	qQLLASMEEAR	100%	iTRAQ8plex (+304)	13.74	25.502283	13.74	2.0132282	18.550	18.946	18.872	18.925	18.785	18.918	0	3	0	0	
My Experiment	Uncharacterized protein OS=Bos taurus GN=PLEC PE=1 SV=2	E1BF59_BOVIN	true	true	qQLLASMEEAR	98%	Gln->pyro-Glu (-17), iTRAQ8plex (+304)	21.38	25.0	21.38		18.951	18.665	18.936	18.800	18.888	18.774	0	1	0	0	
My Experiment	Uncharacterized protein OS=Bos taurus GN=PLEC PE=1 SV=2	E1BF59_BOVIN	true	true	qQNLASYDYVR	100%	iTRAQ8plex (+304)	30.16	25.0	28.16	7.154902	18.594	18.921	18.883	18.873	18.891	18.852	0	4	0	0	
My Experiment	Uncharacterized protein OS=Bos taurus GN=PLEC PE=1 SV=2	E1BF59_BOVIN	true	true	qQNLASYDYVR	100%	Gln->pyro-Glu (-17), iTRAQ8plex (+304)	29.16	25.0	29.16		18.613	18.940	19.005	18.783	18.779	18.894	0	1	0	0	
My Experiment	Uncharacterized protein OS=Bos taurus GN=PLEC PE=1 SV=2	E1BF59_BOVIN	true	true	qQQEQLLAEENRR	100%	iTRAQ8plex (+304)	44.82	26.263405	44.82	7.080922	18.441	19.013	19.100	18.644	18.817	18.989	0	1	1	0	
My Experiment	Uncharacterized protein OS=Bos taurus GN=PLEC PE=1 SV=2	E1BF59_BOVIN	true	true	qTNLENLDQAFSVAER	100%	iTRAQ8plex (+304)	60.32	25.0	60.32	7.2596374	18.704	18.820	18.944	18.827	18.719	18.999	0	1	1	0	
My Experiment	Uncharacterized protein OS=Bos taurus GN=PLEC PE=1 SV=2	E1BF59_BOVIN	true	true	qTNLENLDQAFSVAER	99%	Gln->pyro-Glu (-17), iTRAQ8plex (+304)	59.86	25.0	59.86		18.400	19.041	18.919	18.740	18.789	19.126	0	1	0	0	
My Experiment	Uncharacterized protein OS=Bos taurus GN=PLEC PE=1 SV=2	E1BF59_BOVIN	true	true	qVEEEILALk	100%	iTRAQ8plex (+304), iTRAQ8plex (+304)	25.85	27.458551	24.08	2.9586074	19.053	18.495	18.745	19.033	18.941	18.748	0	0	1	0	
My Experiment	Uncharacterized protein OS=Bos taurus GN=PLEC PE=1 SV=2	E1BF59_BOVIN	true	true	qVQVALETAQR	100%	iTRAQ8plex (+304)	32.96	27.817554	25.1	4.920819	18.622	18.957	18.875	18.888	18.863	18.829	0	3	0	0	
My Experiment	Uncharacterized protein OS=Bos taurus GN=PLEC PE=1 SV=2	E1BF59_BOVIN	true	true	qVQVALETAQR	100%	Gln->pyro-Glu (-17), iTRAQ8plex (+304)	27.52	25.0	27.52		18.524	19.082	18.898	18.931	18.739	18.841	0	1	0	0	
My Experiment	Uncharacterized protein OS=Bos taurus GN=PLEC PE=1 SV=2	E1BF59_BOVIN	true	true	qYDIDEAIAk	100%	iTRAQ8plex (+304), iTRAQ8plex (+304)	25.65	27.371925	25.65	1.309804	19.217	18.563	18.790	18.711	18.916	18.818	0	1	0	0	
My Experiment	Uncharacterized protein OS=Bos taurus GN=PLEC PE=1 SV=2	E1BF59_BOVIN	true	true	rDEASGLFLLPLSDAR	100%	iTRAQ8plex (+304)	32.46	26.981007	23.05	3.455932	18.825	18.892	18.685	18.725	19.012	18.876	0	1	0	0	
My Experiment	Uncharacterized protein OS=Bos taurus GN=PLEC PE=1 SV=2	E1BF59_BOVIN	true	true	rQEQIQAVPLADSQAVR	100%	iTRAQ8plex (+304)	25.86	27.403625	25.86	4.387216	18.182	18.927	19.200	18.918	18.730	19.082	0	1	1	0	
My Experiment	Uncharacterized protein OS=Bos taurus GN=PLEC PE=1 SV=2	E1BF59_BOVIN	true	true	rYASGPTSSLGGPESTAA	100%	iTRAQ8plex (+304)	54.24	25.0	54.24		18.737	18.706	18.775	18.798	19.060	18.938	0	1	0	0	
My Experiment	Uncharacterized protein OS=Bos taurus GN=PLEC PE=1 SV=2	E1BF59_BOVIN	true	true	sALDQYR	99%	iTRAQ8plex (+304)	15.77	25.0	14.71	2.0457575	18.563	18.800	18.861	18.904	18.872	18.940	0	2	0	0	
My Experiment	Uncharacterized protein OS=Bos taurus GN=PLEC PE=1 SV=2	E1BF59_BOVIN	true	true	sELELTLGk	100%	iTRAQ8plex (+304), iTRAQ8plex (+304)	29.45	27.489628	19.66	1.853872	19.072	18.535	18.827	18.758	19.059	18.765	0	0	1	0	
My Experiment	Uncharacterized protein OS=Bos taurus GN=PLEC PE=1 SV=2	E1BF59_BOVIN	true	true	sILDQELQR	100%	iTRAQ8plex (+304)	18.3	25.693739	18.3	3.0655015	18.166	19.074	19.074	18.927	18.725	19.082	0	2	1	0	
My Experiment	Uncharacterized protein OS=Bos taurus GN=PLEC PE=1 SV=2	E1BF59_BOVIN	true	true	sIQEELQQLR	100%	iTRAQ8plex (+304)	13.83	27.419392	11.39	3.7447274	18.569	18.555	18.585	18.947	19.188	19.197	0	1	1	0	
My Experiment	Uncharacterized protein OS=Bos taurus GN=PLEC PE=1 SV=2	E1BF59_BOVIN	true	true	sLAQAEAEk	100%	iTRAQ8plex (+304), iTRAQ8plex (+304)	31.39	27.007036	23.03	2.769551	19.225	18.771	18.641	18.637	18.968	18.758	0	2	1	0	
My Experiment	Uncharacterized protein OS=Bos taurus GN=PLEC PE=1 SV=2	E1BF59_BOVIN	true	true	sLESLHGFVAAATk	100%	iTRAQ8plex (+304), iTRAQ8plex (+304)	17.58	27.824726	17.58	1.6575773	19.211	18.571	18.578	18.811	18.996	18.844	0	0	2	2	
My Experiment	Uncharacterized protein OS=Bos taurus GN=PLEC PE=1 SV=2	E1BF59_BOVIN	true	true	sLLAWQSLSR	100%	iTRAQ8plex (+304)	34.99	25.622929	29.07		18.376	18.895	19.229	18.907	18.693	18.914	0	0	1	0	
My Experiment	Uncharacterized protein OS=Bos taurus GN=PLEC PE=1 SV=2	E1BF59_BOVIN	true	true	sLSAIYLEk	100%	iTRAQ8plex (+304), iTRAQ8plex (+304)	19.03	25.797836	18.3	2.1191864	19.142	18.529	18.686	18.811	19.051	18.792	0	1	1	0	
My Experiment	Uncharacterized protein OS=Bos taurus GN=PLEC PE=1 SV=2	E1BF59_BOVIN	true	true	sMVEEGTGLR	100%	iTRAQ8plex (+304)	23.82	25.0	23.82	1.49485	18.457	18.925	19.027	18.898	18.780	18.936	0	3	0	0	
My Experiment	Uncharacterized protein OS=Bos taurus GN=PLEC PE=1 SV=2	E1BF59_BOVIN	true	true	sQVEEELFSVR	100%	iTRAQ8plex (+304)	47.04	25.0515	47.04	7.920819	18.090	19.022	18.967	19.019	18.725	19.170	0	1	1	0	
My Experiment	Uncharacterized protein OS=Bos taurus GN=PLEC PE=1 SV=2	E1BF59_BOVIN	true	true	sSSVGSSSSYPISPAVSR	100%	iTRAQ8plex (+304)	21.94	25.0	21.94	2.0	18.782	19.073	18.804	18.758	18.646	18.919	0	1	1	0	
My Experiment	Uncharacterized protein OS=Bos taurus GN=PLEC PE=1 SV=2	E1BF59_BOVIN	true	true	sTQGAEEALk	96%	iTRAQ8plex (+304), iTRAQ8plex (+304)	18.56	27.160034	18.56		19.347	18.649	18.612	18.552	19.120	18.716	0	2	1	0	
My Experiment	Uncharacterized protein OS=Bos taurus GN=PLEC PE=1 SV=2	E1BF59_BOVIN	true	true	sYIDPSTDER	100%	iTRAQ8plex (+304)	22.67	25.0	22.67		18.717	18.826	18.979	18.760	18.765	18.968	0	1	0	0	
My Experiment	Uncharacterized protein OS=Bos taurus GN=PLEC PE=1 SV=2	E1BF59_BOVIN	true	true	tDEGQLSPATR	100%	iTRAQ8plex (+304)	16.47	25.0	16.47	3.1870866	18.658	18.967	18.903	18.882	18.825	18.821	0	3	0	0	
My Experiment	Uncharacterized protein OS=Bos taurus GN=PLEC PE=1 SV=2	E1BF59_BOVIN	true	true	tLEEEHVTVVQLR	100%	iTRAQ8plex (+304)	47.33	27.686382	47.33	7.6575775	18.399	19.011	18.904	18.901	18.743	19.037	0	1	2	0	
My Experiment	Uncharacterized protein OS=Bos taurus GN=PLEC PE=1 SV=2	E1BF59_BOVIN	true	true	vLALPEPSPAAPTLR	100%	iTRAQ8plex (+304)	20.66	26.866362	20.66	1.769551	18.624	18.881	18.938	18.905	18.809	18.903	0	2	4	0	
My Experiment	Uncharacterized protein OS=Bos taurus GN=PLEC PE=1 SV=2	E1BF59_BOVIN	true	true	vLEDPSDDTk	100%	iTRAQ8plex (+304), iTRAQ8plex (+304)	21.51	26.222141	15.52	2.2146702	19.345	18.443	18.815	18.633	19.028	18.751	0	0	1	0	
My Experiment	Uncharacterized protein OS=Bos taurus GN=PLEC PE=1 SV=2	E1BF59_BOVIN	true	true	vPLDEALQR	100%	iTRAQ8plex (+304)	20.92	25.0	20.92	2.9586074	18.608	18.710	18.949	18.885	18.729	19.107	0	1	2	0	
My Experiment	Uncharacterized protein OS=Bos taurus GN=PLEC PE=1 SV=2	E1BF59_BOVIN	true	true	vPVDVAYQR	95%	iTRAQ8plex (+304)	14.98	25.185139	14.98		18.548	18.688	18.910	18.925	18.801	19.151	0	3	1	0	
My Experiment	Uncharacterized protein OS=Bos taurus GN=PLEC PE=1 SV=2	E1BF59_BOVIN	true	true	vQMEELGk	100%	iTRAQ8plex (+304), iTRAQ8plex (+304)	23.78	26.830471	19.93	4.091515	19.415	18.607	18.581	18.758	19.082	18.572	0	1	0	0	
My Experiment	Uncharacterized protein OS=Bos taurus GN=PLEC PE=1 SV=2	E1BF59_BOVIN	true	true	vQSGSESVIQEYVDLR	100%	iTRAQ8plex (+304)	74.23	25.954962	68.24	9.468521	18.580	18.922	18.928	18.978	18.660	18.940	0	1	1	0	
My Experiment	Uncharacterized protein OS=Bos taurus GN=PLEC PE=1 SV=2	E1BF59_BOVIN	true	true	vTIYEAMR	100%	iTRAQ8plex (+304)	12.45	25.0	12.45	1.769551	18.917	18.638	18.887	18.688	18.863	18.982	0	2	0	0	
My Experiment	Uncharacterized protein OS=Bos taurus GN=PLEC PE=1 SV=2	E1BF59_BOVIN	true	true	vTLVQTLETQR	100%	iTRAQ8plex (+304)	57.68	26.757784	49.91	1.769551	18.647	18.859	18.931	18.884	18.866	18.846	0	2	2	0	
My Experiment	Uncharacterized protein OS=Bos taurus GN=PLEC PE=1 SV=2	E1BF59_BOVIN	true	true	vTQLLER	99%	iTRAQ8plex (+304)	18.78	25.0	15.74	1.5850266	18.945	18.892	18.823	18.571	19.002	18.782	0	1	0	0	
My Experiment	Uncharacterized protein OS=Bos taurus GN=PLEC PE=1 SV=2	E1BF59_BOVIN	true	true	vVIVDPETGk	98%	iTRAQ8plex (+304), iTRAQ8plex (+304)	20.02	25.693739	20.02		19.127	18.624	18.791	18.740	18.870	18.906	0	2	1	0	
My Experiment	Uncharacterized protein OS=Bos taurus GN=PLEC PE=1 SV=2	E1BF59_BOVIN	true	true	wQAVLAQTDVR	100%	iTRAQ8plex (+304)	27.91	27.774267	27.91	2.769551	18.847	18.631	18.990	18.869	18.906	18.784	0	2	2	0	
My Experiment	Uncharacterized protein OS=Bos taurus GN=PLEC PE=1 SV=2	E1BF59_BOVIN	true	true	yASGPTSSLGGPESTAA	100%	iTRAQ8plex (+304)	33.85	25.0	33.85	3.69897	18.502	18.844	18.930	18.809	18.868	19.094	0	2	0	0	
My Experiment	Uncharacterized protein OS=Bos taurus GN=PLEC PE=1 SV=2	E1BF59_BOVIN	true	true	ySELSTLTSQYIR	100%	iTRAQ8plex (+304)	14.9	26.354837	14.9	1.3279022	18.596	18.857	18.873	18.951	18.824	18.893	0	2	2	0	
My Experiment	Uncharacterized protein OS=Bos taurus GN=AHNAK PE=1 SV=2	F1MCK2_BOVIN	true	true	aDIDISGPk	100%	iTRAQ8plex (+304), iTRAQ8plex (+304)	38.98	26.117233	19.24	4.4317985	19.638	18.299	18.442	18.683	19.185	18.777	0	5	2	0	
My Experiment	Uncharacterized protein OS=Bos taurus GN=AHNAK PE=1 SV=2	F1MCK2_BOVIN	true	true	aDIDVSAPk	98%	iTRAQ8plex (+304), iTRAQ8plex (+304)	36.35	26.08526	15.58		19.080	18.568	18.784	18.750	18.939	18.855	0	2	2	0	
My Experiment	Uncharacterized protein OS=Bos taurus GN=AHNAK PE=1 SV=2	F1MCK2_BOVIN	true	true	aDIDVSGPk	100%	iTRAQ8plex (+304), iTRAQ8plex (+304)	32.21	26.05305	32.07	3.69897	19.445	18.415	18.561	18.785	19.094	18.662	0	6	2	0	
My Experiment	Uncharacterized protein OS=Bos taurus GN=AHNAK PE=1 SV=2	F1MCK2_BOVIN	true	true	aDINISGPk	99%	iTRAQ8plex (+304), iTRAQ8plex (+304)	19.85	25.15874	19.85		19.142	18.530	18.797	18.790	18.935	18.815	0	1	1	0	
My Experiment	Uncharacterized protein OS=Bos taurus GN=AHNAK PE=1 SV=2	F1MCK2_BOVIN	true	true	aEGPDMAVDLPk	100%	iTRAQ8plex (+304), iTRAQ8plex (+304)	31.85	27.024305	31.85	3.619789	19.017	18.639	18.864	18.803	18.840	18.846	0	1	1	0	
My Experiment	Uncharacterized protein OS=Bos taurus GN=AHNAK PE=1 SV=2	F1MCK2_BOVIN	true	true	aEGPDMDVNLPk	100%	iTRAQ8plex (+304), iTRAQ8plex (+304)	15.58	26.821451	15.58	3.0655015	19.231	18.586	18.581	18.672	18.871	19.068	0	1	1	0	
My Experiment	Uncharacterized protein OS=Bos taurus GN=AHNAK PE=1 SV=2	F1MCK2_BOVIN	true	true	aGSISTAGPELPGAGHSk	100%	iTRAQ8plex (+304), iTRAQ8plex (+304)	44.71	27.44293	44.71	5.8860564	18.859	18.844	18.805	18.882	18.776	18.839	0	0	2	2	
My Experiment	Uncharacterized protein OS=Bos taurus GN=AHNAK PE=1 SV=2	F1MCK2_BOVIN	true	true	aGVAGSPEASVSGSk	100%	iTRAQ8plex (+304), iTRAQ8plex (+304)	21.36	26.77607	21.36	2.3565474	19.215	18.586	18.697	19.115	18.813	18.551	0	0	3	0	
My Experiment	Uncharacterized protein OS=Bos taurus GN=AHNAK PE=1 SV=2	F1MCK2_BOVIN	true	true	aPEVDIk	99%	iTRAQ8plex (+304), iTRAQ8plex (+304)	14.35	25.0	12.12	1.4559319	19.487	18.422	18.531	18.595	19.157	18.797	0	1	0	0	
My Experiment	Uncharacterized protein OS=Bos taurus GN=AHNAK PE=1 SV=2	F1MCK2_BOVIN	true	true	aPGVDVSGPk	100%	iTRAQ8plex (+304), iTRAQ8plex (+304)	34.14	26.344774	30.39		19.241	18.554	18.652	18.681	19.031	18.820	0	2	1	0	
My Experiment	Uncharacterized protein OS=Bos taurus GN=AHNAK PE=1 SV=2	F1MCK2_BOVIN	true	true	aPQFSVSGSk	100%	iTRAQ8plex (+304), iTRAQ8plex (+304)	34.43	27.458551	28.2	1.853872	19.095	18.172	18.642	18.940	18.937	19.203	0	1	0	0	
My Experiment	Uncharacterized protein OS=Bos taurus GN=AHNAK PE=1 SV=2	F1MCK2_BOVIN	true	true	aSLGSLEGEAEVDTSSPk	100%	iTRAQ8plex (+304), iTRAQ8plex (+304)	61.04	26.73021	61.04	3.4202163	18.591	18.805	19.097	18.891	18.608	18.998	0	0	1	0	
My Experiment	Uncharacterized protein OS=Bos taurus GN=AHNAK PE=1 SV=2	F1MCK2_BOVIN	true	true	dDGVFVQEVMQNSPAAR	100%	iTRAQ8plex (+304)	42.75	25.0	42.75	3.49485	18.689	19.245	18.695	18.930	18.831	19.134	0	1	2	0	
My Experiment	Uncharacterized protein OS=Bos taurus GN=AHNAK PE=1 SV=2	F1MCK2_BOVIN	true	true	dIDISSPEFk	100%	iTRAQ8plex (+304), iTRAQ8plex (+304)	26.42	26.919651	26.42	3.3565474	18.998	18.725	18.604	19.398	18.827	18.437	0	1	0	0	
My Experiment	Uncharacterized protein OS=Bos taurus GN=AHNAK PE=1 SV=2	F1MCK2_BOVIN	true	true	eLLLPNWQGSGSHGLTITQR	100%	iTRAQ8plex (+304)	44.96	27.242758	44.96	3.769551	18.296	19.017	19.089	18.946	18.680	18.953	0	0	3	0	
My Experiment	Uncharacterized protein OS=Bos taurus GN=AHNAK PE=1 SV=2	F1MCK2_BOVIN	true	true	fGTFGGLGSk	99%	iTRAQ8plex (+304), iTRAQ8plex (+304)	20.11	26.937271	19.09		19.375	18.483	18.446	18.861	19.101	18.723	0	0	1	0	
My Experiment	Uncharacterized protein OS=Bos taurus GN=AHNAK PE=1 SV=2	F1MCK2_BOVIN	true	true	fSMPGFk	99%	iTRAQ8plex (+304), iTRAQ8plex (+304)	15.08	25.717089	15.08	1.6575773	19.679	18.126	18.350	18.715	19.339	18.781	0	1	0	0	
My Experiment	Uncharacterized protein OS=Bos taurus GN=AHNAK PE=1 SV=2	F1MCK2_BOVIN	true	true	fSTPGVk	99%	iTRAQ8plex (+304), iTRAQ8plex (+304)	17.0	25.0	17.0	2.0177288	19.664	18.584	18.311	18.804	19.266	18.359	0	0	1	0	
My Experiment	Uncharacterized protein OS=Bos taurus GN=AHNAK PE=1 SV=2	F1MCK2_BOVIN	true	true	gAAPDIDVk	100%	iTRAQ8plex (+304), iTRAQ8plex (+304)	19.81	26.232492	16.14	2.3467875	19.311	18.611	18.710	18.585	19.139	18.652	0	1	1	0	
My Experiment	Uncharacterized protein OS=Bos taurus GN=AHNAK PE=1 SV=2	F1MCK2_BOVIN	true	true	gDFDVSVPk	100%	iTRAQ8plex (+304), iTRAQ8plex (+304)	24.63	27.53583	23.27	2.0	19.102	18.505	18.526	18.742	19.071	19.042	0	0	1	0	
My Experiment	Uncharacterized protein OS=Bos taurus GN=AHNAK PE=1 SV=2	F1MCK2_BOVIN	true	true	gDINIEGPk	100%	iTRAQ8plex (+304), iTRAQ8plex (+304)	26.33	26.910816	26.33	2.2218487	19.311	18.480	18.616	18.695	19.127	18.760	0	1	0	0	
My Experiment	Uncharacterized protein OS=Bos taurus GN=AHNAK PE=1 SV=2	F1MCK2_BOVIN	true	true	gDLDVAGPNLEGDLk	100%	iTRAQ8plex (+304), iTRAQ8plex (+304)	26.98	27.032913	26.98	6.337242	18.755	18.733	18.829	18.906	18.864	18.901	0	0	1	0	
My Experiment	Uncharacterized protein OS=Bos taurus GN=AHNAK PE=1 SV=2	F1MCK2_BOVIN	true	true	gDMDVSVPSMR	100%	iTRAQ8plex (+304)	20.64	25.0	20.64	1.2006594	18.623	18.798	18.870	18.927	18.767	19.026	0	1	1	0	
My Experiment	Uncharacterized protein OS=Bos taurus GN=AHNAK PE=1 SV=2	F1MCK2_BOVIN	true	true	gDVDISLPk	100%	iTRAQ8plex (+304), iTRAQ8plex (+304)	25.22	26.148972	21.57	1.49485	19.057	18.349	18.658	18.877	19.110	18.976	0	2	2	0	
My Experiment	Uncharacterized protein OS=Bos taurus GN=AHNAK PE=1 SV=2	F1MCK2_BOVIN	true	true	gDVDVSGPk	100%	iTRAQ8plex (+304), iTRAQ8plex (+304)	26.3	26.334684	21.46		18.350	18.845	18.983	19.338	18.673	18.800	0	0	1	0	
My Experiment	Uncharacterized protein OS=Bos taurus GN=AHNAK PE=1 SV=2	F1MCK2_BOVIN	true	true	gDVDVSLPk	100%	iTRAQ8plex (+304), iTRAQ8plex (+304)	25.35	26.4836	17.08	3.1249387	19.071	18.480	18.672	18.815	19.013	18.937	0	4	1	0	
My Experiment	Uncharacterized protein OS=Bos taurus GN=AHNAK PE=1 SV=2	F1MCK2_BOVIN	true	true	gDVDVSVPk	100%	iTRAQ8plex (+304), iTRAQ8plex (+304)	28.02	26.211761	19.57		19.061	18.574	18.765	18.721	18.972	18.897	0	1	2	1	
My Experiment	Uncharacterized protein OS=Bos taurus GN=AHNAK PE=1 SV=2	F1MCK2_BOVIN	true	true	gDVSISGPk	100%	iTRAQ8plex (+304), iTRAQ8plex (+304)	22.28	26.314438	22.28	1.4814861	18.744	18.346	18.907	18.919	18.846	19.163	0	2	2	0	
My Experiment	Uncharacterized protein OS=Bos taurus GN=AHNAK PE=1 SV=2	F1MCK2_BOVIN	true	true	gDYDVTVPk	100%	iTRAQ8plex (+304), iTRAQ8plex (+304)	22.08	27.371925	22.08	1.5528419	18.618	18.118	18.508	20.233	18.873	18.639	0	1	0	0	
My Experiment	Uncharacterized protein OS=Bos taurus GN=AHNAK PE=1 SV=2	F1MCK2_BOVIN	true	true	gEGPDVDVSLPk	100%	iTRAQ8plex (+304), iTRAQ8plex (+304)	34.94	27.209856	34.64	1.3279022	18.887	18.645	18.845	18.915	18.793	18.903	0	0	1	0	
My Experiment	Uncharacterized protein OS=Bos taurus GN=AHNAK PE=1 SV=2	F1MCK2_BOVIN	true	true	gEGPELDMNLPk	100%	iTRAQ8plex (+304), iTRAQ8plex (+304)	27.57	26.803356	27.57	2.9208188	18.958	18.526	19.074	18.700	18.853	18.878	0	1	0	0	
My Experiment	Uncharacterized protein OS=Bos taurus GN=AHNAK PE=1 SV=2	F1MCK2_BOVIN	true	true	gEGPEVDVNLPk	100%	iTRAQ8plex (+304), iTRAQ8plex (+304)	42.45	27.759743	42.45	3.4436975	19.268	18.433	18.792	18.628	18.981	18.896	0	2	4	1	
My Experiment	Uncharacterized protein OS=Bos taurus GN=AHNAK PE=1 SV=2	F1MCK2_BOVIN	true	true	gEVPEVDVNLPk	100%	iTRAQ8plex (+304), iTRAQ8plex (+304)	22.55	27.543484	22.55		19.186	18.648	18.882	18.690	18.834	18.750	0	1	0	0	
My Experiment	Uncharacterized protein OS=Bos taurus GN=AHNAK PE=1 SV=2	F1MCK2_BOVIN	true	true	gEYDVTAPk	98%	iTRAQ8plex (+304), iTRAQ8plex (+304)	17.01	26.954819	17.01		19.072	18.602	18.469	18.969	19.102	18.775	0	1	0	0	
My Experiment	Uncharacterized protein OS=Bos taurus GN=AHNAK PE=1 SV=2	F1MCK2_BOVIN	true	true	gEYDVTVPk	100%	iTRAQ8plex (+304), iTRAQ8plex (+304)	21.65	27.259117	21.28	1.69897	19.156	18.382	18.647	18.768	19.134	18.927	0	2	1	0	
My Experiment	Uncharacterized protein OS=Bos taurus GN=AHNAK PE=1 SV=2	F1MCK2_BOVIN	true	true	gPDWHLk	99%	iTRAQ8plex (+304), iTRAQ8plex (+304)	14.26	26.972294	11.1	1.3665315	18.930	18.209	18.734	18.882	19.137	19.094	0	2	0	0	
My Experiment	Uncharacterized protein OS=Bos taurus GN=AHNAK PE=1 SV=2	F1MCK2_BOVIN	true	true	gPEVDIPGPk	100%	iTRAQ8plex (+304), iTRAQ8plex (+304)	21.67	27.348	13.81	1.853872	18.839	18.778	18.756	18.938	18.851	18.826	0	0	1	0	
My Experiment	Uncharacterized protein OS=Bos taurus GN=AHNAK PE=1 SV=2	F1MCK2_BOVIN	true	true	gPGIDVk	99%	iTRAQ8plex (+304), iTRAQ8plex (+304)	9.79	25.0	3.81	2.236572	19.309	18.148	18.681	18.846	19.165	18.840	0	1	0	0	
My Experiment	Uncharacterized protein OS=Bos taurus GN=AHNAK PE=1 SV=2	F1MCK2_BOVIN	true	true	gPGMDVNLGGLNLk	100%	iTRAQ8plex (+304), iTRAQ8plex (+304)	47.97	27.226337	44.08	5.236572	19.102	18.203	18.474	18.964	19.087	19.159	0	0	1	0	
My Experiment	Uncharacterized protein OS=Bos taurus GN=AHNAK PE=1 SV=2	F1MCK2_BOVIN	true	true	gPQITGPSVEGALGLk	100%	iTRAQ8plex (+304), iTRAQ8plex (+304)	25.52	26.68386	25.52	3.8239088	18.715	18.919	18.782	18.783	18.907	18.883	0	0	1	0	
My Experiment	Uncharacterized protein OS=Bos taurus GN=AHNAK PE=1 SV=2	F1MCK2_BOVIN	true	true	gPQVTGELk	100%	iTRAQ8plex (+304), iTRAQ8plex (+304)	14.24	25.888317	14.24	1.8860567	18.840	18.633	18.871	18.805	18.921	18.906	0	1	2	0	
My Experiment	Uncharacterized protein OS=Bos taurus GN=AHNAK PE=1 SV=2	F1MCK2_BOVIN	true	true	gQGPDVDVNLPk	100%	iTRAQ8plex (+304), iTRAQ8plex (+304)	40.18	27.427252	40.18	3.309804	18.988	18.776	18.613	18.843	19.000	18.785	0	1	1	0	
My Experiment	Uncharacterized protein OS=Bos taurus GN=AHNAK PE=1 SV=2	F1MCK2_BOVIN	true	true	gSGIGFR	99%	iTRAQ8plex (+304)	12.87	25.0	11.32	2.481486	17.984	18.993	18.955	19.288	18.741	19.029	0	1	0	0	
My Experiment	Uncharacterized protein OS=Bos taurus GN=AHNAK PE=1 SV=2	F1MCK2_BOVIN	true	true	gSLDVSAPk	100%	iTRAQ8plex (+304), iTRAQ8plex (+304)	25.2	27.007036	18.32	1.7447275	19.092	18.448	18.552	18.817	18.970	19.109	0	1	0	0	
My Experiment	Uncharacterized protein OS=Bos taurus GN=AHNAK PE=1 SV=2	F1MCK2_BOVIN	true	true	gSLGAGGEMk	99%	iTRAQ8plex (+304), iTRAQ8plex (+304)	20.17	26.919651	20.17		18.664	19.038	18.993	18.685	18.695	18.915	0	1	1	0	
My Experiment	Uncharacterized protein OS=Bos taurus GN=AHNAK PE=1 SV=2	F1MCK2_BOVIN	true	true	hELTEISTVDVETQPGk	100%	iTRAQ8plex (+304), iTRAQ8plex (+304)	16.27	27.291649	16.27	1.769551	18.757	18.776	19.009	18.672	18.757	19.018	0	0	1	0	
My Experiment	Uncharacterized protein OS=Bos taurus GN=AHNAK PE=1 SV=2	F1MCK2_BOVIN	true	true	iSGPDLDLNLk	97%	iTRAQ8plex (+304), iTRAQ8plex (+304)	20.84	27.242758	12.88		19.325	18.641	18.515	18.666	19.032	18.810	0	0	1	0	
My Experiment	Uncharacterized protein OS=Bos taurus GN=AHNAK PE=1 SV=2	F1MCK2_BOVIN	true	true	iSIPDVDLHLk	100%	iTRAQ8plex (+304), iTRAQ8plex (+304)	42.34	25.943926	42.34	3.5228786	19.296	18.360	18.910	18.659	18.916	18.847	0	0	1	0	
My Experiment	Uncharacterized protein OS=Bos taurus GN=AHNAK PE=1 SV=2	F1MCK2_BOVIN	true	true	iSMADVDLNVAAPk	100%	iTRAQ8plex (+304), iTRAQ8plex (+304)	45.77	27.70852	41.65	5.1870866	19.171	18.674	18.656	18.577	18.919	18.992	0	0	1	0	
My Experiment	Uncharacterized protein OS=Bos taurus GN=AHNAK PE=1 SV=2	F1MCK2_BOVIN	true	true	iSMPDFDLHLk	100%	iTRAQ8plex (+304), iTRAQ8plex (+304)	32.22	27.528164	27.01	3.4317982	19.406	18.567	18.532	18.689	19.142	18.681	0	1	1	1	
My Experiment	Uncharacterized protein OS=Bos taurus GN=AHNAK PE=1 SV=2	F1MCK2_BOVIN	true	true	iSMPDIDLNLk	100%	iTRAQ8plex (+304), iTRAQ8plex (+304)	16.75	27.693771	0.0	1.853872	19.462	18.355	18.635	18.719	19.023	18.784	0	1	3	1	
My Experiment	Uncharacterized protein OS=Bos taurus GN=AHNAK PE=1 SV=2	F1MCK2_BOVIN	true	true	iSMPDIDLNLTGPk	100%	iTRAQ8plex (+304), iTRAQ8plex (+304)	11.05	27.63428	11.05	1.9586073	18.778	18.779	19.054	18.658	18.768	18.951	0	0	1	0	
My Experiment	Uncharacterized protein OS=Bos taurus GN=AHNAK PE=1 SV=2	F1MCK2_BOVIN	true	true	iSMPDVDLDLk	100%	iTRAQ8plex (+304), iTRAQ8plex (+304)	27.89	27.89581	27.89	1.5086383	19.274	18.601	18.788	18.778	18.888	18.635	0	1	1	0	
My Experiment	Uncharacterized protein OS=Bos taurus GN=AHNAK PE=1 SV=2	F1MCK2_BOVIN	true	true	iSMPDVDLHLk	100%	iTRAQ8plex (+304), iTRAQ8plex (+304)	28.93	27.283537	26.35	3.79588	19.434	18.527	18.711	18.624	19.020	18.663	0	0	2	0	
My Experiment	Uncharacterized protein OS=Bos taurus GN=AHNAK PE=1 SV=2	F1MCK2_BOVIN	true	true	iSMPDVDLHVk	100%	iTRAQ8plex (+304), iTRAQ8plex (+304)	13.21	27.55112	13.21	2.136677	19.164	18.716	18.618	18.757	18.721	19.013	0	0	1	0	
My Experiment	Uncharacterized protein OS=Bos taurus GN=AHNAK PE=1 SV=2	F1MCK2_BOVIN	true	true	iSMPDVDLNLk	100%	iTRAQ8plex (+304), iTRAQ8plex (+304)	32.53	27.379873	25.77	1.6777807	19.552	18.364	18.519	18.787	19.089	18.725	0	2	3	0	
My Experiment	Uncharacterized protein OS=Bos taurus GN=AHNAK PE=1 SV=2	F1MCK2_BOVIN	true	true	iSMPDVGLNLk	100%	iTRAQ8plex (+304), iTRAQ8plex (+304)	27.26	27.44293	27.26	2.9208188	19.215	18.619	18.698	18.918	18.829	18.755	0	1	2	0	
My Experiment	Uncharacterized protein OS=Bos taurus GN=AHNAK PE=1 SV=2	F1MCK2_BOVIN	true	true	iSMPDVSLHLk	100%	iTRAQ8plex (+304), iTRAQ8plex (+304)	29.35	27.466343	29.35	2.4202163	18.956	18.663	18.809	19.045	19.031	18.485	0	0	1	0	
My Experiment	Uncharacterized protein OS=Bos taurus GN=AHNAK PE=1 SV=2	F1MCK2_BOVIN	true	true	iSMPEVDLNLk	100%	iTRAQ8plex (+304), iTRAQ8plex (+304)	17.81	27.664127	5.44	2.1739252	19.261	18.457	18.626	18.845	18.981	18.819	0	1	1	0	
My Experiment	Uncharacterized protein OS=Bos taurus GN=AHNAK PE=1 SV=2	F1MCK2_BOVIN	true	true	iSMQDVDLSLGSSk	100%	iTRAQ8plex (+304), iTRAQ8plex (+304)	29.37	27.558748	29.37		18.283	18.803	19.129	18.957	18.584	19.233	0	0	1	0	
My Experiment	Uncharacterized protein OS=Bos taurus GN=AHNAK PE=1 SV=2	F1MCK2_BOVIN	true	true	lDVEGPDVNIEGPEGk	100%	iTRAQ8plex (+304), iTRAQ8plex (+304)	39.66	26.857416	16.21	3.3565474	18.714	18.925	18.998	18.810	18.792	18.750	0	0	1	0	
My Experiment	Uncharacterized protein OS=Bos taurus GN=AHNAK PE=1 SV=2	F1MCK2_BOVIN	true	true	lEGGELDLk	100%	iTRAQ8plex (+304), iTRAQ8plex (+304)	20.0	27.032913	20.0	2.2218487	19.429	18.691	18.693	18.721	18.872	18.582	0	0	1	0	
My Experiment	Uncharacterized protein OS=Bos taurus GN=AHNAK PE=1 SV=2	F1MCK2_BOVIN	true	true	lEGPDVSLk	100%	iTRAQ8plex (+304), iTRAQ8plex (+304)	33.41	25.440681	33.41		19.102	18.531	18.691	18.740	19.013	18.901	0	1	3	0	
My Experiment	Uncharacterized protein OS=Bos taurus GN=AHNAK PE=1 SV=2	F1MCK2_BOVIN	true	true	lkSEDGVEGDAGETQSR	100%	iTRAQ8plex (+304), iTRAQ8plex (+304)	16.34	26.28389	16.34	5.318759	19.463	18.622	18.286	18.580	18.992	19.046	0	0	1	0	
My Experiment	Uncharacterized protein OS=Bos taurus GN=AHNAK PE=1 SV=2	F1MCK2_BOVIN	true	true	lPSGSGAGSPTTASTVDIR	95%	iTRAQ8plex (+304)	15.47	26.41474	15.47		18.561	18.856	18.883	18.748	18.750	19.190	0	1	0	0	
My Experiment	Uncharacterized protein OS=Bos taurus GN=AHNAK PE=1 SV=2	F1MCK2_BOVIN	true	true	lPTGQISGPEIk	100%	iTRAQ8plex (+304), iTRAQ8plex (+304)	10.0	27.041504	10.0	1.79588	19.096	18.731	18.632	18.850	18.891	18.798	0	0	3	0	
My Experiment	Uncharacterized protein OS=Bos taurus GN=AHNAK PE=1 SV=2	F1MCK2_BOVIN	true	true	lQGSGVSSSSk	100%	iTRAQ8plex (+304), iTRAQ8plex (+304)	24.7	28.014038	24.7	4.221849	19.566	18.543	18.654	18.587	18.872	18.768	0	0	1	0	
My Experiment	Uncharacterized protein OS=Bos taurus GN=AHNAK PE=1 SV=2	F1MCK2_BOVIN	true	true	lSGPSGQAGTcR	97%	iTRAQ8plex (+304), Carbamidomethyl (+57)	17.53	25.0	17.53		18.880	18.926	18.912	18.700	18.888	18.683	0	1	0	0	
My Experiment	Uncharacterized protein OS=Bos taurus GN=AHNAK PE=1 SV=2	F1MCK2_BOVIN	true	true	mDIEGPEVk	100%	iTRAQ8plex (+304), iTRAQ8plex (+304)	33.77	26.384892	30.96	3.39794	19.313	18.517	18.784	18.589	19.047	18.738	0	1	0	0	
My Experiment	Uncharacterized protein OS=Bos taurus GN=AHNAK PE=1 SV=2	F1MCK2_BOVIN	true	true	mPEMHFR	99%	iTRAQ8plex (+304)	16.94	25.0	16.94	2.080922	18.639	18.974	18.802	18.941	18.719	18.945	0	0	4	0	
My Experiment	Uncharacterized protein OS=Bos taurus GN=AHNAK PE=1 SV=2	F1MCK2_BOVIN	true	true	mPFLSISSPk	98%	iTRAQ8plex (+304), iTRAQ8plex (+304)	16.96	27.693771	16.96		18.852	19.084	18.637	18.928	18.898	18.591	0	0	1	0	
My Experiment	Uncharacterized protein OS=Bos taurus GN=AHNAK PE=1 SV=2	F1MCK2_BOVIN	true	true	mPSLDISAPk	98%	iTRAQ8plex (+304), iTRAQ8plex (+304)	18.29	26.324574	18.29		19.099	18.476	18.679	18.963	19.073	18.698	0	0	1	0	
My Experiment	Uncharacterized protein OS=Bos taurus GN=AHNAK PE=1 SV=2	F1MCK2_BOVIN	true	true	mTLPDVDMDLk	95%	iTRAQ8plex (+304), iTRAQ8plex (+304)	18.48	26.354837	13.35		19.269	19.029	18.826	18.643	18.845	18.378	0	0	1	0	
My Experiment	Uncharacterized protein OS=Bos taurus GN=AHNAK PE=1 SV=2	F1MCK2_BOVIN	true	true	qGFDLNAPGGEIDASLk	100%	iTRAQ8plex (+304), iTRAQ8plex (+304)	20.97	27.323936	20.97	3.4089353	18.822	18.820	18.595	19.117	18.940	18.695	0	0	1	0	
My Experiment	Uncharacterized protein OS=Bos taurus GN=AHNAK PE=1 SV=2	F1MCK2_BOVIN	true	true	tPQISMSDIDLNLk	100%	iTRAQ8plex (+304), iTRAQ8plex (+304)	35.81	27.458551	35.59	3.6777806	19.230	18.442	18.682	18.600	19.100	18.935	0	0	1	0	
My Experiment	Uncharacterized protein OS=Bos taurus GN=AHNAK PE=1 SV=2	F1MCK2_BOVIN	true	true	vDIDAPDVNIEGPEGk	100%	iTRAQ8plex (+304), iTRAQ8plex (+304)				3.2441251	18.939	18.789	18.685	18.972	18.822	18.781	0	0	1	0	
My Experiment	Uncharacterized protein OS=Bos taurus GN=AHNAK PE=1 SV=2	F1MCK2_BOVIN	true	true	vDIDVPDVDVHGPDWHLk	100%	iTRAQ8plex (+304), iTRAQ8plex (+304)	42.69	27.024305	42.69	2.8239088	19.230	18.359	18.738	18.582	19.163	18.917	0	0	0	1	
My Experiment	Uncharacterized protein OS=Bos taurus GN=AHNAK PE=1 SV=2	F1MCK2_BOVIN	true	true	vDIDVPDVNIEGPDAk	100%	iTRAQ8plex (+304), iTRAQ8plex (+304)	46.75	27.307823	8.72	4.7447276	19.516	18.404	18.699	18.465	19.100	18.804	0	0	1	0	
My Experiment	Uncharacterized protein OS=Bos taurus GN=AHNAK PE=1 SV=2	F1MCK2_BOVIN	true	true	vDIEAPDVSLEGPEGk	100%	iTRAQ8plex (+304), iTRAQ8plex (+304)	38.68	27.218105	25.43	2.2757242	18.733	18.801	18.841	19.040	18.762	18.812	0	0	1	0	
My Experiment	Uncharacterized protein OS=Bos taurus GN=AHNAK PE=1 SV=2	F1MCK2_BOVIN	true	true	vDIETPSLEGTVTGPk	100%	iTRAQ8plex (+304), iTRAQ8plex (+304)	31.36	27.168377	31.36	3.9586072	18.977	18.679	19.013	18.788	18.772	18.760	0	0	1	0	
My Experiment	Uncharacterized protein OS=Bos taurus GN=AHNAK PE=1 SV=2	F1MCK2_BOVIN	true	true	vDINAPDLSLEGPEGk	100%	iTRAQ8plex (+304), iTRAQ8plex (+304)	35.48	27.59668	35.48	3.4317982	19.054	18.622	18.894	18.950	18.810	18.664	0	0	2	0	
My Experiment	Uncharacterized protein OS=Bos taurus GN=AHNAK PE=1 SV=2	F1MCK2_BOVIN	true	true	vDINAPDVEVQGk	100%	iTRAQ8plex (+304), iTRAQ8plex (+304)	25.38	27.701153	25.38	2.537602	19.179	18.609	18.841	18.686	18.806	18.837	0	1	1	0	
My Experiment	Uncharacterized protein OS=Bos taurus GN=AHNAK PE=1 SV=2	F1MCK2_BOVIN	true	true	vDLDISAPk	100%	iTRAQ8plex (+304), iTRAQ8plex (+304)	36.47	25.403294	33.43	2.070581	18.866	18.862	18.971	18.604	18.867	18.819	0	1	0	0	
My Experiment	Uncharacterized protein OS=Bos taurus GN=AHNAK PE=1 SV=2	F1MCK2_BOVIN	true	true	vDLPSVNLSTPk	100%	iTRAQ8plex (+304), iTRAQ8plex (+304)	26.56	26.66518	18.29		18.553	18.836	18.849	18.849	18.713	19.189	0	0	1	0	
My Experiment	Uncharacterized protein OS=Bos taurus GN=AHNAK PE=1 SV=2	F1MCK2_BOVIN	true	true	vDLSAPDVEVHGPDWNLk	96%	iTRAQ8plex (+304), iTRAQ8plex (+304)	15.68	27.143297	15.68		19.015	18.854	18.819	18.749	18.711	18.842	0	0	1	0	
My Experiment	Uncharacterized protein OS=Bos taurus GN=AHNAK PE=1 SV=2	F1MCK2_BOVIN	true	true	vDVDVPDVDVk	100%	iTRAQ8plex (+304), iTRAQ8plex (+304)	38.19	27.275412	38.19	3.4202163	19.350	18.673	18.672	18.583	18.946	18.715	0	2	2	0	
My Experiment	Uncharacterized protein OS=Bos taurus GN=AHNAK PE=1 SV=2	F1MCK2_BOVIN	true	true	vDVEAPDVSLEGPEGk	100%	iTRAQ8plex (+304), iTRAQ8plex (+304)	41.61	26.77607	15.02	4.79588	18.668	18.816	19.054	19.071	18.702	18.677	0	0	1	0	
My Experiment	Uncharacterized protein OS=Bos taurus GN=AHNAK PE=1 SV=2	F1MCK2_BOVIN	true	true	vEGDLEAPEVDIk	100%	iTRAQ8plex (+304), iTRAQ8plex (+304)	22.76	27.348	22.76	4.6575775	19.020	18.748	18.839	18.859	18.863	18.660	0	0	1	0	
My Experiment	Uncharacterized protein OS=Bos taurus GN=AHNAK PE=1 SV=2	F1MCK2_BOVIN	true	true	vEGDLkGPEVDIk	100%	iTRAQ8plex (+304), iTRAQ8plex (+304), iTRAQ8plex (+304)	8.51	27.024305	0.0	1.6197888	19.964	18.482	18.560	18.618	19.163	18.203	0	0	1	0	
My Experiment	Uncharacterized protein OS=Bos taurus GN=AHNAK PE=1 SV=2	F1MCK2_BOVIN	true	true	vEGLDGGLk	100%	iTRAQ8plex (+304), iTRAQ8plex (+304)	26.68	25.954962	19.95		19.276	18.612	18.672	18.841	18.976	18.612	0	0	2	0	
My Experiment	Uncharacterized protein OS=Bos taurus GN=AHNAK PE=1 SV=2	F1MCK2_BOVIN	true	true	vEVQAPDTDIHGPGGk	100%	iTRAQ8plex (+304), iTRAQ8plex (+304)	24.97	27.315887	24.97	2.9208188	18.915	18.546	18.821	18.807	18.842	19.058	0	0	1	0	
My Experiment	Uncharacterized protein OS=Bos taurus GN=AHNAK PE=1 SV=2	F1MCK2_BOVIN	true	true	vGSPGVSVN	100%	iTRAQ8plex (+304)				2.0362122	18.795	18.941	18.873	18.904	18.661	18.814	0	1	0	0	
My Experiment	Uncharacterized protein OS=Bos taurus GN=AHNAK PE=1 SV=2	F1MCK2_BOVIN	true	true	vGSPGVSVNAk	100%	iTRAQ8plex (+304), iTRAQ8plex (+304)	16.55	25.658478	16.44	1.9586073	18.853	18.561	18.763	18.796	18.984	19.031	0	0	1	0	
My Experiment	Uncharacterized protein OS=Bos taurus GN=AHNAK PE=1 SV=2	F1MCK2_BOVIN	true	true	vHAPGFDLR	96%	iTRAQ8plex (+304)	15.92	25.0	15.92		18.652	18.791	18.882	18.722	19.032	18.918	0	1	1	0	
My Experiment	Uncharacterized protein OS=Bos taurus GN=AHNAK PE=1 SV=2	F1MCK2_BOVIN	true	true	vNVDAPNVNIGGLAANLk	100%	iTRAQ8plex (+304), iTRAQ8plex (+304)	56.01	26.404816	56.01	7.4089355	19.054	18.601	18.727	18.977	18.902	18.728	0	0	1	0	
My Experiment	Uncharacterized protein OS=Bos taurus GN=AHNAK PE=1 SV=2	F1MCK2_BOVIN	true	true	vPDVDIk	99%	iTRAQ8plex (+304), iTRAQ8plex (+304)	17.48	25.0	6.79	1.19382	19.701	18.287	18.468	18.494	19.245	18.790	0	2	1	0	
My Experiment	Uncharacterized protein OS=Bos taurus GN=AHNAK PE=1 SV=2	F1MCK2_BOVIN	true	true	vQTPEVDVk	97%	iTRAQ8plex (+304), iTRAQ8plex (+304)	18.11	26.00973	18.11		19.304	18.698	18.696	18.701	19.018	18.548	0	2	1	0	
My Experiment	Uncharacterized protein OS=Bos taurus GN=AHNAK PE=1 SV=2	F1MCK2_BOVIN	true	true	vQVTVPGVk	95%	iTRAQ8plex (+304), iTRAQ8plex (+304)	15.33	25.0	15.33		18.971	18.686	18.932	18.738	18.802	18.860	0	0	1	0	
My Experiment	Uncharacterized protein OS=Bos taurus GN=AHNAK PE=1 SV=2	F1MCK2_BOVIN	true	true	vSMPDVELNLk	100%	iTRAQ8plex (+304), iTRAQ8plex (+304)	20.72	27.44293	20.72	2.8860567	18.678	18.628	18.777	19.264	18.677	18.965	0	0	1	0	
My Experiment	Uncharacterized protein OS=Bos taurus GN=AHNAK PE=1 SV=2	F1MCK2_BOVIN	true	true	vSVPEADVk	100%	iTRAQ8plex (+304), iTRAQ8plex (+304)	28.09	26.314438	24.28		19.246	18.711	18.733	18.646	18.950	18.703	0	0	1	0	
My Experiment	Uncharacterized protein OS=Bos taurus GN=AHNAK PE=1 SV=2	F1MCK2_BOVIN	true	true	vTAPDIDLHLk	100%	iTRAQ8plex (+304), iTRAQ8plex (+304)	24.98	27.234556	21.37	3.0409586	19.060	18.726	18.659	18.942	18.871	18.731	0	0	1	1	
My Experiment	Uncharacterized protein OS=Bos taurus GN=AHNAK PE=1 SV=2	F1MCK2_BOVIN	true	true	vTAYTVDVTSR	100%	iTRAQ8plex (+304)	27.21	26.848454	27.21	1.7447275	18.791	18.877	19.067	18.733	18.792	18.729	0	0	1	0	
My Experiment	Uncharacterized protein OS=Bos taurus GN=MYH9 PE=1 SV=2	F1MQ37_BOVIN	true	true	aDEWLMk	99%	iTRAQ8plex (+304), iTRAQ8plex (+304)	34.24	26.138418	33.21	2.0861862	19.637	18.524	18.926	18.962	19.278	19.108	0	1	0	0	
My Experiment	Uncharacterized protein OS=Bos taurus GN=MYH9 PE=1 SV=2	F1MQ37_BOVIN	true	true	aDFcIIHYAGk	96%	iTRAQ8plex (+304), Carbamidomethyl (+57), iTRAQ8plex (+304)	15.31	26.9897	15.31		19.232	18.705	18.841	19.370	19.145	19.143	0	0	1	0	
My Experiment	Uncharacterized protein OS=Bos taurus GN=MYH9 PE=1 SV=2	F1MQ37_BOVIN	true	true	aGVLAHLEEER	100%	iTRAQ8plex (+304)	29.33	26.334684	29.33	4.920819	18.769	19.217	19.385	19.050	18.875	19.151	0	3	4	0	
My Experiment	Uncharacterized protein OS=Bos taurus GN=MYH9 PE=1 SV=2	F1MQ37_BOVIN	true	true	aLEEAMEQk	100%	iTRAQ8plex (+304), iTRAQ8plex (+304)	30.93	26.522463	28.63	2.7212465	19.414	18.840	19.001	19.011	19.214	18.985	0	4	5	0	
My Experiment	Uncharacterized protein OS=Bos taurus GN=MYH9 PE=1 SV=2	F1MQ37_BOVIN	true	true	aLELDSNLYR	100%	iTRAQ8plex (+304)	11.43	25.611015	11.43	2.8860567	18.749	19.043	19.263	19.225	18.920	19.182	0	5	1	0	
My Experiment	Uncharacterized protein OS=Bos taurus GN=MYH9 PE=1 SV=2	F1MQ37_BOVIN	true	true	aLEQQVEEMk	100%	iTRAQ8plex (+304), iTRAQ8plex (+304)	27.1	26.73021	27.1	2.161151	19.459	18.943	18.934	18.962	19.168	18.960	0	3	3	0	
My Experiment	Uncharacterized protein OS=Bos taurus GN=MYH9 PE=1 SV=2	F1MQ37_BOVIN	true	true	aNLQIDQLNTDLNLER	100%	iTRAQ8plex (+304)	50.84	27.092701	49.64	4.19382	18.696	19.097	19.306	19.122	18.922	19.239	0	1	2	0	
My Experiment	Uncharacterized protein OS=Bos taurus GN=MYH9 PE=1 SV=2	F1MQ37_BOVIN	true	true	cQHLQAEk	95%	Carbamidomethyl (+57), iTRAQ8plex (+304), iTRAQ8plex (+304)	15.06	26.998377	15.06		18.808	19.201	19.280	19.156	18.948	19.043	0	0	1	0	
My Experiment	Uncharacterized protein OS=Bos taurus GN=MYH9 PE=1 SV=2	F1MQ37_BOVIN	true	true	dFSALESQLQDTQELLQEENR	100%	iTRAQ8plex (+304)	47.91	25.0	47.91	5.49485	18.480	19.404	19.132	19.263	18.976	19.211	0	0	2	0	
My Experiment	Uncharacterized protein OS=Bos taurus GN=MYH9 PE=1 SV=2	F1MQ37_BOVIN	true	true	dLEAHIDSANk	100%	iTRAQ8plex (+304), iTRAQ8plex (+304)	13.69	26.866362	13.69	1.79588	19.668	18.888	18.875	18.736	19.305	18.980	0	1	1	0	
My Experiment	Uncharacterized protein OS=Bos taurus GN=MYH9 PE=1 SV=2	F1MQ37_BOVIN	true	true	dMFQETMEAFR	100%	iTRAQ8plex (+304)	29.25	25.0	29.25	3.3467875	18.892	19.560	17.886	19.343	19.168	19.377	0	1	1	0	
My Experiment	Uncharacterized protein OS=Bos taurus GN=MYH9 PE=1 SV=2	F1MQ37_BOVIN	true	true	dVLLQVDDERR	97%	iTRAQ8plex (+304)	16.41	27.259117	16.41		18.576	19.345	19.390	19.095	18.952	19.099	0	2	2	0	
My Experiment	Uncharacterized protein OS=Bos taurus GN=MYH9 PE=1 SV=2	F1MQ37_BOVIN	true	true	eEILAQSk	100%	iTRAQ8plex (+304), iTRAQ8plex (+304)	41.87	27.649231	31.96	3.2757242	19.477	18.719	18.848	19.017	19.381	18.985	0	4	3	0	
My Experiment	Uncharacterized protein OS=Bos taurus GN=MYH9 PE=1 SV=2	F1MQ37_BOVIN	true	true	eQEVNILk	100%	iTRAQ8plex (+304), iTRAQ8plex (+304)	17.37	26.748611	17.15	1.39794	19.410	18.718	18.906	18.990	19.342	19.093	0	2	3	0	
My Experiment	Uncharacterized protein OS=Bos taurus GN=MYH9 PE=1 SV=2	F1MQ37_BOVIN	true	true	gALALEEk	98%	iTRAQ8plex (+304), iTRAQ8plex (+304)	24.03	25.693739	17.11		19.219	18.730	19.023	18.990	19.198	19.264	0	2	3	0	
My Experiment	Uncharacterized protein OS=Bos taurus GN=MYH9 PE=1 SV=2	F1MQ37_BOVIN	true	true	gDLPFVVPR	100%	iTRAQ8plex (+304)	12.58	25.0	12.58	3.2676063	18.198	19.320	19.488	19.165	18.903	19.361	0	1	0	0	
My Experiment	Uncharacterized protein OS=Bos taurus GN=MYH9 PE=1 SV=2	F1MQ37_BOVIN	true	true	hEAMITDLEER	100%	iTRAQ8plex (+304)	23.0	25.0	23.0		18.434	19.285	19.348	19.229	18.922	19.218	0	1	1	0	
My Experiment	Uncharacterized protein OS=Bos taurus GN=MYH9 PE=1 SV=2	F1MQ37_BOVIN	true	true	hEMPPHIYAITDTAYR	100%	iTRAQ8plex (+304)	16.92	25.0	16.92	3.3665316	18.751	19.264	19.239	19.127	18.946	19.118	0	0	3	3	
My Experiment	Uncharacterized protein OS=Bos taurus GN=MYH9 PE=1 SV=2	F1MQ37_BOVIN	true	true	hSQAVEELAEQLEQTk	100%	iTRAQ8plex (+304), iTRAQ8plex (+304)	18.74	26.89309	18.74	5.3565474	19.014	19.057	19.143	19.129	19.086	19.007	0	0	1	1	
My Experiment	Uncharacterized protein OS=Bos taurus GN=MYH9 PE=1 SV=2	F1MQ37_BOVIN	true	true	iHEAQIQDMR	100%	iTRAQ8plex (+304)	28.57	25.0	28.57		19.009	19.033	19.227	19.012	19.081	19.022	0	2	4	0	
My Experiment	Uncharacterized protein OS=Bos taurus GN=MYH9 PE=1 SV=2	F1MQ37_BOVIN	true	true	iHEAQIQDmR	97%	iTRAQ8plex (+304), Oxidation (+16)	16.99	25.0	16.99		18.853	19.291	19.095	19.051	19.041	19.146	0	3	0	0	
My Experiment	Uncharacterized protein OS=Bos taurus GN=MYH9 PE=1 SV=2	F1MQ37_BOVIN	true	true	iIGLDQVAGMSETAMPGAFk	100%	iTRAQ8plex (+304), iTRAQ8plex (+304)	63.87	27.817554	63.87	9.20066	19.664	18.618	18.788	19.057	19.252	19.045	0	0	1	1	
My Experiment	Uncharacterized protein OS=Bos taurus GN=MYH9 PE=1 SV=2	F1MQ37_BOVIN	true	true	iMGIPEEEQMGLLR	100%	iTRAQ8plex (+304)	24.73	26.503075	24.73	4.2596374	18.838	19.289	19.261	19.031	18.822	19.207	0	2	2	0	
My Experiment	Uncharacterized protein OS=Bos taurus GN=MYH9 PE=1 SV=2	F1MQ37_BOVIN	true	true	kANLQIDQLNTDLNLER	100%	iTRAQ8plex (+304), iTRAQ8plex (+304)	47.34	26.821451	47.34	7.552842	19.133	18.993	19.209	18.887	19.130	19.083	0	0	1	0	
My Experiment	Uncharacterized protein OS=Bos taurus GN=MYH9 PE=1 SV=2	F1MQ37_BOVIN	true	true	lDPHLVLDQLR	100%	iTRAQ8plex (+304)	18.73	26.042261	18.73	2.39794	18.800	19.061	19.164	19.221	18.966	19.204	0	1	4	0	
My Experiment	Uncharacterized protein OS=Bos taurus GN=MYH9 PE=1 SV=2	F1MQ37_BOVIN	true	true	lEVNLQAMk	100%	iTRAQ8plex (+304), iTRAQ8plex (+304)	28.34	27.489628	18.42		19.573	18.768	18.830	18.879	19.314	19.070	0	1	2	0	
My Experiment	Uncharacterized protein OS=Bos taurus GN=MYH9 PE=1 SV=2	F1MQ37_BOVIN	true	true	lQEMEGTVk	100%	iTRAQ8plex (+304), iTRAQ8plex (+304)	30.71	27.058638	24.83		19.748	18.626	18.626	18.991	19.381	19.046	0	2	2	0	
My Experiment	Uncharacterized protein OS=Bos taurus GN=MYH9 PE=1 SV=2	F1MQ37_BOVIN	true	true	lSEMETLQSQLLAEk	95%	iTRAQ8plex (+304), iTRAQ8plex (+304)	14.67	27.0757	14.67		19.275	19.163	19.105	19.005	18.917	18.970	0	0	1	0	
My Experiment	Uncharacterized protein OS=Bos taurus GN=MYH9 PE=1 SV=2	F1MQ37_BOVIN	true	true	lVWVPSDk	98%	iTRAQ8plex (+304), iTRAQ8plex (+304)	20.07	26.05305	17.56		19.398	18.602	18.803	19.753	19.111	18.743	0	1	2	0	
My Experiment	Uncharacterized protein OS=Bos taurus GN=MYH9 PE=1 SV=2	F1MQ37_BOVIN	true	true	nAEQYkDQADk	100%	iTRAQ8plex (+304), iTRAQ8plex (+304), iTRAQ8plex (+304)	5.4	27.058638	5.4	3.0757208	20.835	18.476	18.199	18.900	19.931	18.095	0	0	1	0	
My Experiment	Uncharacterized protein OS=Bos taurus GN=MYH9 PE=1 SV=2	F1MQ37_BOVIN	true	true	nFINNPLAQADWAAk	100%	iTRAQ8plex (+304), iTRAQ8plex (+304)	58.81	27.339993	56.65	7.7212462	20.255	18.574	18.084	19.020	19.639	18.864	0	0	1	0	
My Experiment	Uncharacterized protein OS=Bos taurus GN=MYH9 PE=1 SV=2	F1MQ37_BOVIN	true	true	nkHEAMITDLEER	100%	iTRAQ8plex (+304), iTRAQ8plex (+304)	15.06	26.334684	15.06	3.638272	19.115	19.058	18.981	19.235	19.016	19.032	0	0	0	1	
My Experiment	Uncharacterized protein OS=Bos taurus GN=MYH9 PE=1 SV=2	F1MQ37_BOVIN	true	true	nLPIYSEEIVEMYk	100%	iTRAQ8plex (+304), iTRAQ8plex (+304)	43.48	27.10963	41.78	4.823909	19.831	18.555	18.617	19.487	19.375	18.468	0	1	1	0	
My Experiment	Uncharacterized protein OS=Bos taurus GN=MYH9 PE=1 SV=2	F1MQ37_BOVIN	true	true	nLPIYSEEIVEmYk	100%	iTRAQ8plex (+304), Oxidation (+16), iTRAQ8plex (+304)	25.43	26.94605	25.43		18.945	19.177	19.232	19.207	18.887	18.987	0	0	1	0	
My Experiment	Uncharacterized protein OS=Bos taurus GN=MYH9 PE=1 SV=2	F1MQ37_BOVIN	true	true	nMDPLNDNIATLLHQSSDk	100%	iTRAQ8plex (+304), iTRAQ8plex (+304)	48.88	27.101173	48.88	4.39794	19.455	18.958	18.911	19.021	19.128	18.963	0	0	1	1	
My Experiment	Uncharacterized protein OS=Bos taurus GN=MYH9 PE=1 SV=2	F1MQ37_BOVIN	true	true	nSDQASMPDNTAAQk	100%	iTRAQ8plex (+304), iTRAQ8plex (+304)	21.34	25.0	21.34	2.3665316	19.537	19.012	18.953	18.865	19.273	18.893	0	1	3	0	
My Experiment	Uncharacterized protein OS=Bos taurus GN=MYH9 PE=1 SV=2	F1MQ37_BOVIN	true	true	nSDQASmPDNTAAQk	100%	iTRAQ8plex (+304), Oxidation (+16), iTRAQ8plex (+304)	30.75	25.0	30.75	3.3565474	18.969	19.398	19.406	18.898	18.986	18.779	0	0	1	0	
My Experiment	Uncharacterized protein OS=Bos taurus GN=MYH9 PE=1 SV=2	F1MQ37_BOVIN	true	true	nTNPNFVR	100%	iTRAQ8plex (+304)	16.6	25.415792	11.73	1.1023729	18.921	19.280	19.028	19.146	19.098	18.936	0	1	2	0	
My Experiment	Uncharacterized protein OS=Bos taurus GN=MYH9 PE=1 SV=2	F1MQ37_BOVIN	true	true	qAQQERDELADEIANSSGk	100%	iTRAQ8plex (+304), iTRAQ8plex (+304)	10.83	25.301998	10.83	4.5228786	18.602	18.933	19.394	19.200	18.872	19.434	0	0	0	1	
My Experiment	Uncharacterized protein OS=Bos taurus GN=MYH9 PE=1 SV=2	F1MQ37_BOVIN	true	true	qISTLHAQVTDMR	100%	iTRAQ8plex (+304)	39.37	26.1595	39.37	6.79588	18.950	19.315	19.156	18.939	19.030	19.033	0	2	2	0	
My Experiment	Uncharacterized protein OS=Bos taurus GN=MYH9 PE=1 SV=2	F1MQ37_BOVIN	true	true	qISTLHAQVTDMR	99%	Gln->pyro-Glu (-17), iTRAQ8plex (+304)	61.74	25.0	61.74		18.417	19.575	19.398	19.410	18.628	19.007	0	1	0	0	
My Experiment	Uncharacterized protein OS=Bos taurus GN=MYH9 PE=1 SV=2	F1MQ37_BOVIN	true	true	qISTLHAQVTDmR	95%	iTRAQ8plex (+304), Oxidation (+16)	14.72	25.705431	14.72		18.979	19.006	19.099	19.160	19.048	19.116	0	0	2	0	
My Experiment	Uncharacterized protein OS=Bos taurus GN=MYH9 PE=1 SV=2	F1MQ37_BOVIN	true	true	qSVSNLEk	98%	iTRAQ8plex (+304), iTRAQ8plex (+304)	25.6	27.649231	20.36		19.526	18.767	18.788	18.946	19.395	18.983	0	2	3	0	
My Experiment	Uncharacterized protein OS=Bos taurus GN=MYH9 PE=1 SV=2	F1MQ37_BOVIN	true	true	rGDLPFVVPR	100%	iTRAQ8plex (+304)	36.91	26.94605	34.21	5.6382723	18.731	19.234	19.139	19.237	18.834	19.244	0	1	4	1	
My Experiment	Uncharacterized protein OS=Bos taurus GN=MYH9 PE=1 SV=2	F1MQ37_BOVIN	true	true	sDLLLESYNk	95%	iTRAQ8plex (+304), iTRAQ8plex (+304)	16.32	27.715874	16.32		19.122	19.070	19.185	18.887	19.036	19.134	0	0	1	0	
My Experiment	Uncharacterized protein OS=Bos taurus GN=MYH9 PE=1 SV=2	F1MQ37_BOVIN	true	true	sGFEPASLk	100%	iTRAQ8plex (+304), iTRAQ8plex (+304)	16.03	28.169039	16.03	2.3565474	19.592	18.709	18.696	18.986	19.390	19.090	0	1	1	0	
My Experiment	Uncharacterized protein OS=Bos taurus GN=MYH9 PE=1 SV=2	F1MQ37_BOVIN	true	true	sVHELEk	99%	iTRAQ8plex (+304), iTRAQ8plex (+304)	25.9	26.570559	25.9	2.0132282	19.759	18.504	18.627	19.020	19.554	18.971	0	1	0	0	
My Experiment	Uncharacterized protein OS=Bos taurus GN=MYH9 PE=1 SV=2	F1MQ37_BOVIN	true	true	tELEDTLDSTAAQQELR	100%	iTRAQ8plex (+304)	53.76	25.0	53.76	5.920819	18.737	19.197	19.056	19.431	18.977	19.038	0	0	1	0	
My Experiment	Uncharacterized protein OS=Bos taurus GN=MYH9 PE=1 SV=2	F1MQ37_BOVIN	true	true	tEMEDLMSSk	100%	iTRAQ8plex (+304), iTRAQ8plex (+304)	32.89	25.0	32.89	3.5086384	19.748	18.810	18.759	19.088	19.398	18.632	0	0	1	0	
My Experiment	Uncharacterized protein OS=Bos taurus GN=MYH9 PE=1 SV=2	F1MQ37_BOVIN	true	true	vEAQLQELQVk	100%	iTRAQ8plex (+304), iTRAQ8plex (+304)	65.96	26.919651	63.04	2.3565474	19.576	18.841	18.769	18.989	19.303	18.999	0	1	2	0	
My Experiment	Uncharacterized protein OS=Bos taurus GN=MYH9 PE=1 SV=2	F1MQ37_BOVIN	true	true	vMQEQGTHPk	100%	iTRAQ8plex (+304), iTRAQ8plex (+304)	23.89	27.0757	23.89		19.687	18.529	18.736	19.071	19.390	18.987	0	1	2	0	
My Experiment	Uncharacterized protein OS=Bos taurus GN=MYH9 PE=1 SV=2	F1MQ37_BOVIN	true	true	vSHLLGINVTDFTR	100%	iTRAQ8plex (+304)	53.33	27.57396	53.33	8.0	18.740	19.282	19.083	19.167	19.031	19.152	0	3	3	0	
My Experiment	Uncharacterized protein OS=Bos taurus GN=MYH9 PE=1 SV=2	F1MQ37_BOVIN	true	true	vVFQEFR	99%	iTRAQ8plex (+304)	23.68	25.0	23.68	2.0268722	19.006	19.031	18.527	19.337	19.131	19.342	0	2	2	0	
My Experiment	Uncharacterized protein OS=Bos taurus GN=MYH9 PE=1 SV=2	F1MQ37_BOVIN	true	true	yEILTPNSIPk	100%	iTRAQ8plex (+304), iTRAQ8plex (+304)	9.12	27.151672	9.12	1.3665315	19.245	18.880	19.236	18.972	19.038	19.064	0	1	0	0	
My Experiment	Uncharacterized protein OS=Bos taurus GN=LMNA PE=1 SV=1	F1MYG5_BOVIN	true	true	aAYEAELGDAR	100%	iTRAQ8plex (+304)	36.76	25.0	28.2	4.79588	19.238	19.451	19.679	19.520	19.514	19.798	0	5	2	0	
My Experiment	Uncharacterized protein OS=Bos taurus GN=LMNA PE=1 SV=1	F1MYG5_BOVIN	true	true	aQNTWGcGNSLR	99%	iTRAQ8plex (+304), Carbamidomethyl (+57)	20.75	25.0	20.75		19.423	19.589	19.822	19.373	19.324	19.721	0	2	0	0	
My Experiment	Uncharacterized protein OS=Bos taurus GN=LMNA PE=1 SV=1	F1MYG5_BOVIN	true	true	aSSHSSQTQSGSSVTk	100%	iTRAQ8plex (+304), iTRAQ8plex (+304)	28.02	26.1595	28.02	3.0409586	20.025	19.051	19.206	19.389	19.945	19.631	0	0	1	1	
My Experiment	Uncharacterized protein OS=Bos taurus GN=LMNA PE=1 SV=1	F1MYG5_BOVIN	true	true	dLEALLNSk	100%	iTRAQ8plex (+304), iTRAQ8plex (+304)	36.7	27.435097	36.7	1.4089354	19.937	19.114	19.292	19.613	19.738	19.554	0	1	0	0	
My Experiment	Uncharacterized protein OS=Bos taurus GN=LMNA PE=1 SV=1	F1MYG5_BOVIN	true	true	eAALSTALSEk	100%	iTRAQ8plex (+304), iTRAQ8plex (+304)	46.91	27.543484	46.91	6.376751	19.942	19.229	19.374	19.465	19.754	19.512	0	3	3	0	
My Experiment	Uncharacterized protein OS=Bos taurus GN=LMNA PE=1 SV=1	F1MYG5_BOVIN	true	true	eGDLMAAQAR	100%	iTRAQ8plex (+304)	9.83	25.0	9.83	1.9586073	19.536	19.600	19.645	19.441	19.538	19.538	0	2	0	0	
My Experiment	Uncharacterized protein OS=Bos taurus GN=LMNA PE=1 SV=1	F1MYG5_BOVIN	true	true	iDSLSAQLSQLQk	100%	iTRAQ8plex (+304), iTRAQ8plex (+304)	27.35	27.881683	23.78	6.309804	20.156	19.055	19.273	19.440	19.861	19.461	0	1	1	1	
My Experiment	Uncharacterized protein OS=Bos taurus GN=LMNA PE=1 SV=1	F1MYG5_BOVIN	true	true	iRIDSLSAQ	96%	iTRAQ8plex (+304)				1.5686362	19.430	19.439	19.630	19.614	19.400	19.733	0	1	0	0	
My Experiment	Uncharacterized protein OS=Bos taurus GN=LMNA PE=1 SV=1	F1MYG5_BOVIN	true	true	iTESEEVVSR	100%	iTRAQ8plex (+304)	9.03	25.289165	9.03	1.1191864	19.394	19.601	19.651	19.505	19.561	19.555	0	4	1	0	
My Experiment	Uncharacterized protein OS=Bos taurus GN=LMNA PE=1 SV=1	F1MYG5_BOVIN	true	true	kEGDLMAAQAR	97%	iTRAQ8plex (+304), iTRAQ8plex (+304)	17.23	27.058638	17.23		19.928	19.378	19.396	19.467	19.667	19.430	0	1	1	0	
My Experiment	Uncharacterized protein OS=Bos taurus GN=LMNA PE=1 SV=1	F1MYG5_BOVIN	true	true	kLESTESR	100%	iTRAQ8plex (+304), iTRAQ8plex (+304)	4.81	27.55112	4.81	1.3279022	20.158	18.628	19.154	19.455	19.879	19.936	0	1	2	0	
My Experiment	Uncharacterized protein OS=Bos taurus GN=LMNA PE=1 SV=1	F1MYG5_BOVIN	true	true	kQLQDEMLR	100%	iTRAQ8plex (+304), iTRAQ8plex (+304)	18.46	27.151672	17.3	4.6777806	19.876	18.997	19.377	19.276	19.903	19.759	0	0	2	0	
My Experiment	Uncharacterized protein OS=Bos taurus GN=LMNA PE=1 SV=1	F1MYG5_BOVIN	true	true	lADALQELR	100%	iTRAQ8plex (+304)	31.37	25.0	22.97	3.070581	19.380	19.456	19.611	19.576	19.513	19.710	0	3	0	0	
My Experiment	Uncharacterized protein OS=Bos taurus GN=LMNA PE=1 SV=1	F1MYG5_BOVIN	true	true	lAVYIDR	99%	iTRAQ8plex (+304)	19.75	25.0	16.33	1.5228788	19.301	19.449	19.688	19.592	19.550	19.702	0	3	2	0	
My Experiment	Uncharacterized protein OS=Bos taurus GN=LMNA PE=1 SV=1	F1MYG5_BOVIN	true	true	lEAALGEAk	100%	iTRAQ8plex (+304), iTRAQ8plex (+304)	29.53	25.550945	23.52	2.9586074	20.319	18.972	19.295	19.324	19.980	19.338	0	2	2	0	
My Experiment	Uncharacterized protein OS=Bos taurus GN=LMNA PE=1 SV=1	F1MYG5_BOVIN	true	true	lQLELSk	99%	iTRAQ8plex (+304), iTRAQ8plex (+304)	27.88	27.092701	12.65	2.1870866	20.192	18.822	19.211	19.494	20.071	19.456	0	1	0	0	
My Experiment	Uncharacterized protein OS=Bos taurus GN=LMNA PE=1 SV=1	F1MYG5_BOVIN	true	true	lRDLEDSLAR	100%	iTRAQ8plex (+304)	45.93	27.0757	37.68	5.1739254	19.262	19.412	19.664	19.702	19.508	19.732	0	1	4	0	
My Experiment	Uncharacterized protein OS=Bos taurus GN=LMNA PE=1 SV=1	F1MYG5_BOVIN	true	true	lSPSPTSQR	100%	iTRAQ8plex (+304)	37.32	25.0	18.54		19.320	19.525	19.577	19.500	19.746	19.571	0	1	2	0	
My Experiment	Uncharacterized protein OS=Bos taurus GN=LMNA PE=1 SV=1	F1MYG5_BOVIN	true	true	lVEIDNGk	100%	iTRAQ8plex (+304), iTRAQ8plex (+304)	39.56	26.90196	39.56	3.3187587	20.063	19.021	19.377	19.444	19.836	19.507	0	1	1	0	
My Experiment	Uncharacterized protein OS=Bos taurus GN=LMNA PE=1 SV=1	F1MYG5_BOVIN	true	true	nIYSEELR	100%	iTRAQ8plex (+304)	27.54	25.0	27.28	2.8239088	19.324	19.621	19.599	19.687	19.509	19.489	0	4	0	0	
My Experiment	Uncharacterized protein OS=Bos taurus GN=LMNA PE=1 SV=1	F1MYG5_BOVIN	true	true	nSNLAGAAHEELQQSR	100%	iTRAQ8plex (+304)	58.4	25.0	58.4	10.004365	19.325	19.676	19.637	19.448	19.526	19.590	0	2	6	0	
My Experiment	Uncharacterized protein OS=Bos taurus GN=LMNA PE=1 SV=1	F1MYG5_BOVIN	true	true	qLQDEMLR	100%	iTRAQ8plex (+304)	17.95	25.0	9.49	3.1191864	19.360	19.542	19.604	19.583	19.592	19.564	0	1	0	0	
My Experiment	Uncharacterized protein OS=Bos taurus GN=LMNA PE=1 SV=1	F1MYG5_BOVIN	true	true	qNGDDPLLTYR	100%	iTRAQ8plex (+304)	34.55	25.0	34.55	5.0	19.170	19.713	19.713	19.554	19.415	19.668	0	4	2	0	
My Experiment	Uncharacterized protein OS=Bos taurus GN=LMNA PE=1 SV=1	F1MYG5_BOVIN	true	true	sGAQASSTPLSPTR	100%	iTRAQ8plex (+304)	44.72	25.899496	44.72	5.8860564	19.434	19.664	19.523	19.530	19.713	19.393	0	5	5	0	
My Experiment	Uncharacterized protein OS=Bos taurus GN=LMNA PE=1 SV=1	F1MYG5_BOVIN	true	true	sLETENAGLR	100%	iTRAQ8plex (+304)	25.73	25.932861	25.73	2.229148	19.215	19.373	19.784	19.560	19.594	19.721	0	1	0	0	
My Experiment	Uncharacterized protein OS=Bos taurus GN=LMNA PE=1 SV=1	F1MYG5_BOVIN	true	true	sNEDQSMGNWQIk	100%	iTRAQ8plex (+304), iTRAQ8plex (+304)	52.81	25.0	52.81	4.468521	20.133	19.030	19.368	19.361	19.957	19.423	0	1	2	0	
My Experiment	Uncharacterized protein OS=Bos taurus GN=LMNA PE=1 SV=1	F1MYG5_BOVIN	true	true	sSFSQHAR	96%	iTRAQ8plex (+304)	15.97	25.0	15.97		18.503	19.365	20.225	20.592	19.445	19.384	0	1	4	0	
My Experiment	Uncharacterized protein OS=Bos taurus GN=LMNA PE=1 SV=1	F1MYG5_BOVIN	true	true	sVGGSGGGSFGDSLVTR	100%	iTRAQ8plex (+304)	87.36	25.0	86.07	6.920819	19.365	19.740	19.541	19.532	19.652	19.633	0	3	2	0	
My Experiment	Uncharacterized protein OS=Bos taurus GN=LMNA PE=1 SV=1	F1MYG5_BOVIN	true	true	tALINSTGEEVAMR	100%	iTRAQ8plex (+304)	41.65	25.365583	41.65	2.2076082	19.384	19.568	19.650	19.632	19.486	19.486	0	7	5	0	
My Experiment	Uncharacterized protein OS=Bos taurus GN=LMNA PE=1 SV=1	F1MYG5_BOVIN	true	true	tALINSTGEEVAmR	100%	iTRAQ8plex (+304), Oxidation (+16)	36.26	25.0	36.26		19.160	19.674	19.694	19.622	19.413	19.685	0	7	3	0	
My Experiment	Uncharacterized protein OS=Bos taurus GN=LMNA PE=1 SV=1	F1MYG5_BOVIN	true	true	tLDSVAk	99%	iTRAQ8plex (+304), iTRAQ8plex (+304)	23.15	25.0	20.19	3.0268722	20.780	18.845	19.226	19.221	20.144	19.031	0	1	0	0	
My Experiment	Uncharacterized protein OS=Bos taurus GN=LMNA PE=1 SV=1	F1MYG5_BOVIN	true	true	tLEGELHDLR	100%	iTRAQ8plex (+304)	58.34	26.263405	54.87	6.958607	19.526	19.504	19.695	19.507	19.571	19.470	0	2	3	0	
My Experiment	Uncharacterized protein OS=Bos taurus GN=SPTBN1 PE=4 SV=1	F1MYC9_BOVIN	true	true	aLLDAcEGR	100%	iTRAQ8plex (+304), Carbamidomethyl (+57)	7.19	25.0	5.01	1.30103	17.741	18.292	18.386	17.981	17.946	18.159	0	1	0	0	
My Experiment	Uncharacterized protein OS=Bos taurus GN=SPTBN1 PE=4 SV=1	F1MYC9_BOVIN	true	true	aLVADSHPESER	100%	iTRAQ8plex (+304)	21.67	25.0	21.67	2.0555174	17.542	18.392	18.314	18.246	17.735	18.255	0	2	1	0	
My Experiment	Uncharacterized protein OS=Bos taurus GN=SPTBN1 PE=4 SV=1	F1MYC9_BOVIN	true	true	aQTLPTSVVTITSESSPGk	100%	iTRAQ8plex (+304), iTRAQ8plex (+304)	37.72	27.291649	37.72	3.769551	18.174	18.019	18.146	18.114	18.053	18.001	0	0	2	0	
My Experiment	Uncharacterized protein OS=Bos taurus GN=SPTBN1 PE=4 SV=1	F1MYC9_BOVIN	true	true	dASVAEAWLLGQEPYLSSR	100%	iTRAQ8plex (+304)	61.75	25.53883	61.75	6.60206	17.942	18.346	18.193	18.251	17.777	17.997	0	0	1	0	
My Experiment	Uncharacterized protein OS=Bos taurus GN=SPTBN1 PE=4 SV=1	F1MYC9_BOVIN	true	true	dGMAFNALIHk	100%	iTRAQ8plex (+304), iTRAQ8plex (+304)	42.04	27.024305	35.08	4.7447276	18.604	17.936	17.366	18.130	18.399	18.020	0	0	1	1	
My Experiment	Uncharacterized protein OS=Bos taurus GN=SPTBN1 PE=4 SV=1	F1MYC9_BOVIN	true	true	dLDDFQSWLSR	100%	iTRAQ8plex (+304)	23.93	25.0	23.93	4.180456	17.882	18.401	17.844	18.486	18.043	18.287	0	2	1	0	
My Experiment	Uncharacterized protein OS=Bos taurus GN=SPTBN1 PE=4 SV=1	F1MYC9_BOVIN	true	true	dLVAIEAk	98%	iTRAQ8plex (+304), iTRAQ8plex (+304)	40.87	26.20136	34.19		18.498	17.877	17.905	18.001	18.301	17.902	0	1	1	0	
My Experiment	Uncharacterized protein OS=Bos taurus GN=SPTBN1 PE=4 SV=1	F1MYC9_BOVIN	true	true	dQNTVETLQR	100%	iTRAQ8plex (+304)	21.03	25.5145	20.45	4.1870866	17.664	18.298	18.178	18.132	17.950	18.284	0	1	1	0	
My Experiment	Uncharacterized protein OS=Bos taurus GN=SPTBN1 PE=4 SV=1	F1MYC9_BOVIN	true	true	dVEDEILWVGER	100%	iTRAQ8plex (+304)	39.87	25.010593	39.87	8.6575775	17.853	18.294	18.318	18.088	17.938	18.014	0	1	1	0	
My Experiment	Uncharacterized protein OS=Bos taurus GN=SPTBN1 PE=4 SV=1	F1MYC9_BOVIN	true	true	eIQGHQPR	95%	iTRAQ8plex (+304)	15.89	25.0	15.89		17.965	18.104	17.884	18.351	17.830	18.371	0	0	2	0	
My Experiment	Uncharacterized protein OS=Bos taurus GN=SPTBN1 PE=4 SV=1	F1MYC9_BOVIN	true	true	eNEVLEAWk	100%	iTRAQ8plex (+304), iTRAQ8plex (+304)	28.0	26.180481	28.0		18.377	17.975	18.148	18.090	18.021	17.894	0	1	1	0	
My Experiment	Uncharacterized protein OS=Bos taurus GN=SPTBN1 PE=4 SV=1	F1MYC9_BOVIN	true	true	eQWAHLEQLSAIR	100%	iTRAQ8plex (+304)	16.03	26.637009	15.1	1.7447275	17.692	18.182	18.303	18.094	18.023	18.189	0	3	2	0	
My Experiment	Uncharacterized protein OS=Bos taurus GN=SPTBN1 PE=4 SV=1	F1MYC9_BOVIN	true	true	eVDDLEQWIAER	100%	iTRAQ8plex (+304)	36.41	25.0	36.41	5.154902	17.685	18.212	18.311	18.116	17.778	18.403	0	1	0	0	
My Experiment	Uncharacterized protein OS=Bos taurus GN=SPTBN1 PE=4 SV=1	F1MYC9_BOVIN	true	true	fANSLVGVQQQLQAFNTYR	100%	iTRAQ8plex (+304)	73.95	26.90196	73.95	10.443698	17.907	18.422	18.048	18.047	18.004	18.076	0	1	2	0	
My Experiment	Uncharacterized protein OS=Bos taurus GN=SPTBN1 PE=4 SV=1	F1MYC9_BOVIN	true	true	fESLEPEMNNQASR	100%	iTRAQ8plex (+304)	25.23	25.0	25.23	4.6777806	17.667	18.324	18.184	18.139	17.991	18.185	0	2	2	0	
My Experiment	Uncharacterized protein OS=Bos taurus GN=SPTBN1 PE=4 SV=1	F1MYC9_BOVIN	true	true	fMELLEPLNER	100%	iTRAQ8plex (+304)	38.43	26.222141	37.0	9.481486	17.727	18.397	18.143	18.166	18.034	18.041	0	3	1	0	
My Experiment	Uncharacterized protein OS=Bos taurus GN=SPTBN1 PE=4 SV=1	F1MYC9_BOVIN	true	true	gEQVSQNGLPAEQGSPR	100%	iTRAQ8plex (+304)	20.15	25.0	20.15	3.8239088	17.795	18.188	18.211	18.139	17.992	18.213	0	1	2	0	
My Experiment	Uncharacterized protein OS=Bos taurus GN=SPTBN1 PE=4 SV=1	F1MYC9_BOVIN	true	true	gVNASAQk	100%	iTRAQ8plex (+304), iTRAQ8plex (+304)	16.19	25.39076	10.37	1.7447275	18.208	17.352	17.510	19.203	18.117	18.116	0	1	0	0	
My Experiment	Uncharacterized protein OS=Bos taurus GN=SPTBN1 PE=4 SV=1	F1MYC9_BOVIN	true	true	hEVSASTQSTPASSR	100%	iTRAQ8plex (+304)	30.64	25.0	30.64	3.3467875	17.564	18.360	18.344	18.136	17.993	18.094	0	1	1	0	
My Experiment	Uncharacterized protein OS=Bos taurus GN=SPTBN1 PE=4 SV=1	F1MYC9_BOVIN	true	true	hLLGVEDLLQk	100%	iTRAQ8plex (+304), iTRAQ8plex (+304)	46.98	26.972294	46.98	5.5686364	18.421	17.786	18.319	17.858	18.105	18.020	0	0	1	1	
My Experiment	Uncharacterized protein OS=Bos taurus GN=SPTBN1 PE=4 SV=1	F1MYC9_BOVIN	true	true	iDDIFER	99%	iTRAQ8plex (+304)	21.21	25.0	13.82	1.2218487	18.119	18.229	17.991	18.087	18.147	17.941	0	2	0	0	
My Experiment	Uncharacterized protein OS=Bos taurus GN=SPTBN1 PE=4 SV=1	F1MYC9_BOVIN	true	true	iLSSDDYGk	100%	iTRAQ8plex (+304), iTRAQ8plex (+304)	20.15	27.118073	20.15	2.0655015	18.572	17.535	17.991	17.954	18.316	18.137	0	1	0	0	
My Experiment	Uncharacterized protein OS=Bos taurus GN=SPTBN1 PE=4 SV=1	F1MYC9_BOVIN	true	true	iNAVVETGR	100%	iTRAQ8plex (+304)	28.92	25.0	19.78	2.39794	18.021	18.070	18.178	18.068	18.129	18.039	0	3	0	0	
My Experiment	Uncharacterized protein OS=Bos taurus GN=SPTBN1 PE=4 SV=1	F1MYC9_BOVIN	true	true	iVSSNDVGHDEYSTQSLVk	100%	iTRAQ8plex (+304), iTRAQ8plex (+304)	11.13	26.72098	11.04	0.9586073	18.243	18.017	18.251	17.973	17.960	18.061	0	0	0	1	
My Experiment	Uncharacterized protein OS=Bos taurus GN=SPTBN1 PE=4 SV=1	F1MYC9_BOVIN	true	true	lAEISDVWEEMk	100%	iTRAQ8plex (+304), iTRAQ8plex (+304)	22.86	26.785183	22.86		18.333	18.275	18.177	17.875	17.800	18.045	0	0	1	0	
My Experiment	Uncharacterized protein OS=Bos taurus GN=SPTBN1 PE=4 SV=1	F1MYC9_BOVIN	true	true	lEMNLGLQk	100%	iTRAQ8plex (+304), iTRAQ8plex (+304)	19.93	27.520485	13.07	2.2146702	18.298	17.809	17.998	18.082	18.111	18.217	0	1	1	0	
My Experiment	Uncharacterized protein OS=Bos taurus GN=SPTBN1 PE=4 SV=1	F1MYC9_BOVIN	true	true	lESEHPDQAQAILSR	100%	iTRAQ8plex (+304)	19.46	26.180481	19.46	5.6777806	18.204	18.191	18.007	18.060	18.063	17.980	0	0	1	0	
My Experiment	Uncharacterized protein OS=Bos taurus GN=SPTBN1 PE=4 SV=1	F1MYC9_BOVIN	true	true	lILEVHQFSR	100%	iTRAQ8plex (+304)	42.35	27.259117	35.83	3.1487417	18.435	17.925	17.746	18.111	18.151	18.128	0	0	2	0	
My Experiment	Uncharacterized protein OS=Bos taurus GN=SPTBN1 PE=4 SV=1	F1MYC9_BOVIN	true	true	lLEVLSGER	100%	iTRAQ8plex (+304)	36.64	25.0	19.96		17.549	18.210	18.099	18.405	18.051	18.192	0	0	1	0	
My Experiment	Uncharacterized protein OS=Bos taurus GN=SPTBN1 PE=4 SV=1	F1MYC9_BOVIN	true	true	lNDGNEYLFQAk	100%	iTRAQ8plex (+304), iTRAQ8plex (+304)	35.55	27.176704	35.55	4.60206	18.605	17.871	17.675	17.998	18.298	18.059	0	1	1	0	
My Experiment	Uncharacterized protein OS=Bos taurus GN=SPTBN1 PE=4 SV=1	F1MYC9_BOVIN	true	true	lQAAYAGDk	95%	iTRAQ8plex (+304), iTRAQ8plex (+304)	17.33	28.041393	17.33		18.307	17.939	18.100	17.997	18.133	18.001	0	1	2	0	
My Experiment	Uncharacterized protein OS=Bos taurus GN=SPTBN1 PE=4 SV=1	F1MYC9_BOVIN	true	true	lQALDTGWNELHk	100%	iTRAQ8plex (+304), iTRAQ8plex (+304)	22.82	27.505083	22.82	2.2218487	18.383	17.930	18.108	17.948	18.112	18.025	0	0	1	0	
My Experiment	Uncharacterized protein OS=Bos taurus GN=SPTBN1 PE=4 SV=1	F1MYC9_BOVIN	true	true	lTTLELLEVR	100%	iTRAQ8plex (+304)	43.09	25.0	31.88	2.0177288	18.209	18.041	18.151	17.955	18.032	18.137	0	1	3	0	
My Experiment	Uncharacterized protein OS=Bos taurus GN=SPTBN1 PE=4 SV=1	F1MYC9_BOVIN	true	true	lVSDGNINSDR	100%	iTRAQ8plex (+304)	26.5	25.0	24.0	4.337242	17.963	18.038	18.085	18.099	18.056	18.265	0	1	1	0	
My Experiment	Uncharacterized protein OS=Bos taurus GN=SPTBN1 PE=4 SV=1	F1MYC9_BOVIN	true	true	lVSQDNFGFDLPAVEAATk	100%	iTRAQ8plex (+304), iTRAQ8plex (+304)	80.97	27.143297	80.97	6.7212462	18.531	18.077	17.824	17.901	18.040	18.132	0	0	1	0	
My Experiment	Uncharacterized protein OS=Bos taurus GN=SPTBN1 PE=4 SV=1	F1MYC9_BOVIN	true	true	mAELASNk	98%	iTRAQ8plex (+304), iTRAQ8plex (+304)				2.1191864	18.584	17.972	17.861	17.942	18.226	17.920	0	0	1	0	
My Experiment	Uncharacterized protein OS=Bos taurus GN=SPTBN1 PE=4 SV=1	F1MYC9_BOVIN	true	true	mAETVDTSEMVNGAAEQR	100%	iTRAQ8plex (+304)	43.03	25.0	43.03	4.481486	17.136	18.281	18.493	18.186	17.979	18.432	0	0	1	0	
My Experiment	Uncharacterized protein OS=Bos taurus GN=SPTBN1 PE=4 SV=1	F1MYC9_BOVIN	true	true	mHTTFEHDIQALGTQVR	100%	iTRAQ8plex (+304)	8.01	25.526684	8.01	4.5686364	17.884	18.110	18.121	18.389	17.890	18.112	0	0	2	0	
My Experiment	Uncharacterized protein OS=Bos taurus GN=SPTBN1 PE=4 SV=1	F1MYC9_BOVIN	true	true	mLTAQDMSYDEAR	100%	iTRAQ8plex (+304)	25.96	25.0	25.96		17.404	18.207	18.412	18.097	17.977	18.408	0	2	0	0	
My Experiment	Uncharacterized protein OS=Bos taurus GN=SPTBN1 PE=4 SV=1	F1MYC9_BOVIN	true	true	mWEVLESTTQTk	100%	iTRAQ8plex (+304), iTRAQ8plex (+304)	20.34	26.693169	18.63	3.5686362	18.406	17.799	17.817	17.902	18.296	18.284	0	0	1	0	
My Experiment	Uncharacterized protein OS=Bos taurus GN=SPTBN1 PE=4 SV=1	F1MYC9_BOVIN	true	true	qALQDTLALYk	100%	iTRAQ8plex (+304), iTRAQ8plex (+304)	47.39	27.283537	47.39	1.8239088	18.188	17.981	18.059	17.984	18.254	18.064	0	1	1	0	
My Experiment	Uncharacterized protein OS=Bos taurus GN=SPTBN1 PE=4 SV=1	F1MYC9_BOVIN	true	true	qQMLENQMEVR	100%	iTRAQ8plex (+304)	28.72	25.0	28.72	2.0	17.654	18.266	18.143	18.111	18.032	18.286	0	2	0	0	
My Experiment	Uncharacterized protein OS=Bos taurus GN=SPTBN1 PE=4 SV=1	F1MYC9_BOVIN	true	true	qQMLENQMEVR	100%	Gln->pyro-Glu (-17), iTRAQ8plex (+304)	32.81	25.0	32.81		17.519	18.273	18.402	18.232	17.829	18.250	0	1	0	0	
My Experiment	Uncharacterized protein OS=Bos taurus GN=SPTBN1 PE=4 SV=1	F1MYC9_BOVIN	true	true	qSLLSQSHAHQQFLR	99%	iTRAQ8plex (+304)	20.04	27.291649	20.04		18.392	18.126	18.134	17.911	17.992	17.951	0	0	1	0	
My Experiment	Uncharacterized protein OS=Bos taurus GN=SPTBN1 PE=4 SV=1	F1MYC9_BOVIN	true	true	qSLLSQSHAHQQFLR	100%	Gln->pyro-Glu (-17), iTRAQ8plex (+304)	37.23	25.0	37.23		17.830	18.128	18.172	18.053	17.840	18.483	0	1	0	0	
My Experiment	Uncharacterized protein OS=Bos taurus GN=SPTBN1 PE=4 SV=1	F1MYC9_BOVIN	true	true	rLEEAHR	99%	iTRAQ8plex (+304)	12.72	25.0	12.72	1.5086383	17.982	18.515	17.955	17.875	18.149	18.030	0	1	0	1	
My Experiment	Uncharacterized protein OS=Bos taurus GN=SPTBN1 PE=4 SV=1	F1MYC9_BOVIN	true	true	sAATWDER	100%	iTRAQ8plex (+304)	35.68	25.0	25.98	1.79588	17.708	18.257	18.264	18.113	18.018	18.146	0	1	0	0	
My Experiment	Uncharacterized protein OS=Bos taurus GN=SPTBN1 PE=4 SV=1	F1MYC9_BOVIN	true	true	sGHFEQAIk	100%	iTRAQ8plex (+304), iTRAQ8plex (+304)	17.17	26.532125	17.17	2.7212465	18.441	17.691	17.924	17.881	18.401	18.109	0	1	1	0	
My Experiment	Uncharacterized protein OS=Bos taurus GN=SPTBN1 PE=4 SV=1	F1MYC9_BOVIN	true	true	sQNIITDSSLNAEAIR	100%	iTRAQ8plex (+304)	56.66	27.176704	50.0	6.7447276	17.700	18.308	18.063	17.953	18.163	18.319	0	2	1	0	
My Experiment	Uncharacterized protein OS=Bos taurus GN=SPTBN1 PE=4 SV=1	F1MYC9_BOVIN	true	true	tALPAQSAATLPAR	100%	iTRAQ8plex (+304)	28.07	27.649231	28.07		17.987	18.165	18.134	18.017	18.061	18.135	0	3	2	0	
My Experiment	Uncharacterized protein OS=Bos taurus GN=SPTBN1 PE=4 SV=1	F1MYC9_BOVIN	true	true	tQETPSAQMEGFLNR	100%	iTRAQ8plex (+304)	44.66	25.0	44.66	3.2676063	17.938	18.243	17.943	18.028	18.172	18.150	0	2	2	0	
My Experiment	Uncharacterized protein OS=Bos taurus GN=SPTBN1 PE=4 SV=1	F1MYC9_BOVIN	true	true	tQILAASYELHk	100%	iTRAQ8plex (+304), iTRAQ8plex (+304)	22.84	27.589119	22.84		18.338	17.944	18.046	18.063	18.090	18.023	0	0	1	0	
My Experiment	Uncharacterized protein OS=Bos taurus GN=SPTBN1 PE=4 SV=1	F1MYC9_BOVIN	true	true	vAVVNQIAR	100%	iTRAQ8plex (+304)	25.39	25.0	25.39	2.9208188	18.218	17.942	18.076	18.033	18.091	18.143	0	0	2	0	
My Experiment	Uncharacterized protein OS=Bos taurus GN=SPTBN1 PE=4 SV=1	F1MYC9_BOVIN	true	true	vIESTQDLGNDLAGVMALQR	100%	iTRAQ8plex (+304)	53.58	26.51278	53.58	6.102373	17.554	18.380	18.404	18.015	18.012	18.141	0	0	1	0	
My Experiment	Uncharacterized protein OS=Bos taurus GN=SPTBN1 PE=4 SV=1	F1MYC9_BOVIN	true	true	vLLLSQDYGk	100%	iTRAQ8plex (+304), iTRAQ8plex (+304)	23.88	26.68386	23.88	1.4436976	18.500	17.796	18.084	17.998	18.201	17.953	0	1	2	0	
My Experiment	Uncharacterized protein OS=Bos taurus GN=SPTBN1 PE=4 SV=1	F1MYC9_BOVIN	true	true	vQAVVAVAR	100%	iTRAQ8plex (+304)	22.95	25.0	13.31	2.69897	17.454	18.301	18.289	18.399	17.796	18.267	0	0	1	0	
My Experiment	Uncharacterized protein OS=Bos taurus GN=SPTBN1 PE=4 SV=1	F1MYC9_BOVIN	true	true	wDVDDWDNENSSAR	100%	iTRAQ8plex (+304)	41.58	25.0	41.58	5.958607	17.799	17.944	18.489	17.919	18.016	18.339	0	1	0	0	
My Experiment	Uncharacterized protein OS=Bos taurus GN=SPTAN1 PE=1 SV=2	E1BFB0_BOVIN	true	true	aALLELWELR	100%	iTRAQ8plex (+304)	37.71	26.77607	29.24	3.0	18.071	18.403	18.343	18.456	18.360	18.792	0	2	1	0	
My Experiment	Uncharacterized protein OS=Bos taurus GN=SPTAN1 PE=1 SV=2	E1BFB0_BOVIN	true	true	aDVVESWIGEk	100%	iTRAQ8plex (+304), iTRAQ8plex (+304)	26.72	27.379873	26.67	3.19382	19.241	17.467	17.849	18.275	18.887	18.664	0	0	1	0	
My Experiment	Uncharacterized protein OS=Bos taurus GN=SPTAN1 PE=1 SV=2	E1BFB0_BOVIN	true	true	aINVQEEk	98%	iTRAQ8plex (+304), iTRAQ8plex (+304)	18.58	26.532125	16.81		18.499	18.305	18.266	18.278	18.474	18.561	0	1	0	0	
My Experiment	Uncharacterized protein OS=Bos taurus GN=SPTAN1 PE=1 SV=2	E1BFB0_BOVIN	true	true	aQLADSFHLQQFFR	100%	iTRAQ8plex (+304)	17.0	26.273659	17.0	2.3565474	17.483	18.614	18.665	18.295	18.332	18.994	0	0	1	0	
My Experiment	Uncharacterized protein OS=Bos taurus GN=SPTAN1 PE=1 SV=2	E1BFB0_BOVIN	true	true	dLAALEDk	98%	iTRAQ8plex (+304), iTRAQ8plex (+304)	27.34	27.126495	27.34		18.741	18.323	18.317	18.315	18.560	18.126	0	1	1	0	
My Experiment	Uncharacterized protein OS=Bos taurus GN=SPTAN1 PE=1 SV=2	E1BFB0_BOVIN	true	true	dLAALGDk	100%	iTRAQ8plex (+304), iTRAQ8plex (+304)	18.46	25.502283	15.25	1.69897	18.649	18.006	18.379	18.289	18.613	18.446	0	1	0	0	
My Experiment	Uncharacterized protein OS=Bos taurus GN=SPTAN1 PE=1 SV=2	E1BFB0_BOVIN	true	true	dLASVNNLLk	100%	iTRAQ8plex (+304), iTRAQ8plex (+304)	47.76	26.64642	41.83	2.8860567	18.717	17.980	18.265	18.422	18.454	18.531	0	1	2	0	
My Experiment	Uncharacterized protein OS=Bos taurus GN=SPTAN1 PE=1 SV=2	E1BFB0_BOVIN	true	true	dLASVQALLR	100%	iTRAQ8plex (+304)	22.63	25.0	20.56	2.455932	18.049	18.316	18.525	18.523	18.410	18.559	0	1	0	0	
My Experiment	Uncharacterized protein OS=Bos taurus GN=SPTAN1 PE=1 SV=2	E1BFB0_BOVIN	true	true	dLIGVQNLLk	100%	iTRAQ8plex (+304), iTRAQ8plex (+304)	22.97	25.0	22.97		18.644	18.255	18.262	18.415	18.617	18.189	0	1	1	0	
My Experiment	Uncharacterized protein OS=Bos taurus GN=SPTAN1 PE=1 SV=2	E1BFB0_BOVIN	true	true	dLNSQADSLMTSSAFDTSQVk	100%	iTRAQ8plex (+304), iTRAQ8plex (+304)	64.68	25.0	64.68	10.275724	18.591	18.383	18.394	18.157	18.402	18.454	0	0	1	0	
My Experiment	Uncharacterized protein OS=Bos taurus GN=SPTAN1 PE=1 SV=2	E1BFB0_BOVIN	true	true	dLSSVQTLLTk	100%	iTRAQ8plex (+304), iTRAQ8plex (+304)	44.96	26.434526	44.96	5.0	18.859	17.979	18.209	18.349	18.717	18.272	0	1	1	0	
My Experiment	Uncharacterized protein OS=Bos taurus GN=SPTAN1 PE=1 SV=2	E1BFB0_BOVIN	true	true	dLTGVQNLR	100%	iTRAQ8plex (+304)	22.88	25.0	22.88	1.8860567	18.250	18.472	18.350	18.445	18.365	18.500	0	1	0	0	
My Experiment	Uncharacterized protein OS=Bos taurus GN=SPTAN1 PE=1 SV=2	E1BFB0_BOVIN	true	true	dLTNVQNLQk	100%	iTRAQ8plex (+304), iTRAQ8plex (+304)	38.98	27.505083	38.98	2.79588	18.836	18.131	18.224	18.270	18.652	18.290	0	1	2	0	
My Experiment	Uncharacterized protein OS=Bos taurus GN=SPTAN1 PE=1 SV=2	E1BFB0_BOVIN	true	true	dLTSWVTEMk	100%	iTRAQ8plex (+304), iTRAQ8plex (+304)	19.1	27.283537	19.1	2.29243	18.748	18.154	18.052	18.324	18.714	18.390	0	1	0	0	
My Experiment	Uncharacterized protein OS=Bos taurus GN=SPTAN1 PE=1 SV=2	E1BFB0_BOVIN	true	true	dMDDEESWIk	97%	iTRAQ8plex (+304), iTRAQ8plex (+304)	18.17	25.0	18.17		18.635	18.439	18.440	18.352	18.301	18.215	0	1	0	0	
My Experiment	Uncharacterized protein OS=Bos taurus GN=SPTAN1 PE=1 SV=2	E1BFB0_BOVIN	true	true	dTEQVDNWMSk	100%	iTRAQ8plex (+304), iTRAQ8plex (+304)	22.64	25.0	22.64	2.60206	18.648	18.150	18.186	18.467	18.620	18.310	0	1	1	0	
My Experiment	Uncharacterized protein OS=Bos taurus GN=SPTAN1 PE=1 SV=2	E1BFB0_BOVIN	true	true	dVDETISWIk	100%	iTRAQ8plex (+304), iTRAQ8plex (+304)	29.15	27.10963	29.15	3.481486	18.577	18.123	18.467	18.416	18.448	18.351	0	0	2	0	
My Experiment	Uncharacterized protein OS=Bos taurus GN=SPTAN1 PE=1 SV=2	E1BFB0_BOVIN	true	true	dVTGAEALLER	100%	iTRAQ8plex (+304)	44.53	26.627579	42.93	4.5228786	17.972	18.442	18.554	18.843	18.085	18.494	0	1	1	0	
My Experiment	Uncharacterized protein OS=Bos taurus GN=SPTAN1 PE=1 SV=2	E1BFB0_BOVIN	true	true	eAGSVSLR	100%	iTRAQ8plex (+304)	27.5	25.428255	18.57	2.638272	18.300	18.282	18.341	18.352	18.501	18.607	0	1	0	0	
My Experiment	Uncharacterized protein OS=Bos taurus GN=SPTAN1 PE=1 SV=2	E1BFB0_BOVIN	true	true	eAHDAFR	99%	iTRAQ8plex (+304)	18.19	25.0	18.19	1.2839967	18.145	18.364	18.470	18.421	18.409	18.573	0	1	0	0	
My Experiment	Uncharacterized protein OS=Bos taurus GN=SPTAN1 PE=1 SV=2	E1BFB0_BOVIN	true	true	eANELQQWINEk	100%	iTRAQ8plex (+304), iTRAQ8plex (+304)	41.9	26.90196	35.82	4.920819	18.580	18.033	18.348	18.528	18.414	18.479	0	0	1	0	
My Experiment	Uncharacterized protein OS=Bos taurus GN=SPTAN1 PE=1 SV=2	E1BFB0_BOVIN	true	true	eELYQNLTR	100%	iTRAQ8plex (+304)	22.69	25.211382	22.69		17.937	18.424	18.587	18.533	18.548	18.352	0	1	0	0	
My Experiment	Uncharacterized protein OS=Bos taurus GN=SPTAN1 PE=1 SV=2	E1BFB0_BOVIN	true	true	eLPTAFDYVEFTR	100%	iTRAQ8plex (+304)	34.37	25.145477	34.37	4.958607	18.099	18.727	17.876	18.437	18.417	18.825	0	0	1	0	
My Experiment	Uncharacterized protein OS=Bos taurus GN=SPTAN1 PE=1 SV=2	E1BFB0_BOVIN	true	true	eNLLEEQGSIALR	98%	iTRAQ8plex (+304)	19.38	27.435097	18.01		18.133	18.494	18.477	18.595	18.221	18.443	0	1	1	0	
My Experiment	Uncharacterized protein OS=Bos taurus GN=SPTAN1 PE=1 SV=2	E1BFB0_BOVIN	true	true	eQLMASDDFGR	100%	iTRAQ8plex (+304)	25.3	25.0	25.3	3.2596374	18.160	18.303	18.386	18.492	18.392	18.650	0	1	0	0	
My Experiment	Uncharacterized protein OS=Bos taurus GN=SPTAN1 PE=1 SV=2	E1BFB0_BOVIN	true	true	gLVSSDELAk	100%	iTRAQ8plex (+304), iTRAQ8plex (+304)	41.7	27.558748	39.97	5.0809216	18.576	18.106	18.322	18.350	18.662	18.366	0	2	0	0	
My Experiment	Uncharacterized protein OS=Bos taurus GN=SPTAN1 PE=1 SV=2	E1BFB0_BOVIN	true	true	gVIDMGNSLIDR	100%	iTRAQ8plex (+304)	40.42	25.910646	32.03	4.6197886	17.735	18.544	18.738	18.591	18.145	18.585	0	1	2	0	
My Experiment	Uncharacterized protein OS=Bos taurus GN=SPTAN1 PE=1 SV=2	E1BFB0_BOVIN	true	true	hALLEADVAAHQDR	100%	iTRAQ8plex (+304)	12.97	26.532125	12.97	4.167491	18.347	18.358	18.503	18.370	18.335	18.468	0	0	1	0	
My Experiment	Uncharacterized protein OS=Bos taurus GN=SPTAN1 PE=1 SV=2	E1BFB0_BOVIN	true	true	hQAFEAELSANQSR	100%	iTRAQ8plex (+304)	44.35	25.0	44.35	6.236572	18.004	18.788	18.520	18.512	18.299	18.324	0	2	2	0	
My Experiment	Uncharacterized protein OS=Bos taurus GN=SPTAN1 PE=1 SV=2	E1BFB0_BOVIN	true	true	hQALQAEIAGHEPR	99%	iTRAQ8plex (+304)	20.63	26.551384	20.63		18.322	18.329	18.475	18.575	18.281	18.399	0	0	0	2	
My Experiment	Uncharacterized protein OS=Bos taurus GN=SPTAN1 PE=1 SV=2	E1BFB0_BOVIN	true	true	iDGITIQAR	96%	iTRAQ8plex (+304)	16.26	25.0	16.26		18.422	18.433	18.319	18.358	18.501	18.348	0	1	0	0	
My Experiment	Uncharacterized protein OS=Bos taurus GN=SPTAN1 PE=1 SV=2	E1BFB0_BOVIN	true	true	iTALDEFATk	100%	iTRAQ8plex (+304), iTRAQ8plex (+304)	25.14	27.067177	25.14		18.900	18.270	17.859	18.381	18.611	18.378	0	2	2	0	
My Experiment	Uncharacterized protein OS=Bos taurus GN=SPTAN1 PE=1 SV=2	E1BFB0_BOVIN	true	true	kLDPAQSASR	100%	iTRAQ8plex (+304), iTRAQ8plex (+304)	7.9	26.541765	7.9	1.69897	18.609	18.167	18.357	18.246	18.428	18.574	0	1	0	0	
My Experiment	Uncharacterized protein OS=Bos taurus GN=SPTAN1 PE=1 SV=2	E1BFB0_BOVIN	true	true	kLLVSSEDYGR	100%	iTRAQ8plex (+304), iTRAQ8plex (+304)	23.94	27.589119	23.94	3.3565474	18.596	18.043	18.280	18.360	18.558	18.546	0	0	1	0	
My Experiment	Uncharacterized protein OS=Bos taurus GN=SPTAN1 PE=1 SV=2	E1BFB0_BOVIN	true	true	lAQFVEHWk	100%	iTRAQ8plex (+304), iTRAQ8plex (+304)	18.45	27.185019	18.45	1.9208188	19.012	18.107	17.842	18.572	18.643	18.206	0	0	2	0	
My Experiment	Uncharacterized protein OS=Bos taurus GN=SPTAN1 PE=1 SV=2	E1BFB0_BOVIN	true	true	lDETGNLMISEGHFASETIR	100%	iTRAQ8plex (+304)	34.53	25.0	34.53	3.0655015	18.879	18.584	18.558	18.376	18.057	17.927	0	0	1	0	
My Experiment	Uncharacterized protein OS=Bos taurus GN=SPTAN1 PE=1 SV=2	E1BFB0_BOVIN	true	true	lFGAAEVQR	95%	iTRAQ8plex (+304)	14.98	25.0	14.98		18.340	18.663	17.712	18.721	18.452	18.485	0	1	2	0	
My Experiment	Uncharacterized protein OS=Bos taurus GN=SPTAN1 PE=1 SV=2	E1BFB0_BOVIN	true	true	lGDSHDLQR	96%	iTRAQ8plex (+304)	16.51	25.0	16.51		18.317	18.499	18.279	18.413	18.276	18.597	0	0	1	0	
My Experiment	Uncharacterized protein OS=Bos taurus GN=SPTAN1 PE=1 SV=2	E1BFB0_BOVIN	true	true	lGESQTLQQFSR	100%	iTRAQ8plex (+304)	31.46	25.976952	31.46		18.021	18.527	18.462	18.542	18.432	18.408	0	2	1	0	
My Experiment	Uncharacterized protein OS=Bos taurus GN=SPTAN1 PE=1 SV=2	E1BFB0_BOVIN	true	true	lLEAQSHFR	100%	iTRAQ8plex (+304)	36.79	25.763414	33.58	1.6197888	18.293	18.351	18.672	18.462	18.184	18.420	0	0	1	0	
My Experiment	Uncharacterized protein OS=Bos taurus GN=SPTAN1 PE=1 SV=2	E1BFB0_BOVIN	true	true	lLVSSEDYGR	100%	iTRAQ8plex (+304)	33.88	25.224442	33.48	4.6575775	18.036	18.460	18.448	18.348	18.417	18.673	0	1	0	0	
My Experiment	Uncharacterized protein OS=Bos taurus GN=SPTAN1 PE=1 SV=2	E1BFB0_BOVIN	true	true	lSDDNTIGkEEIQQR	100%	iTRAQ8plex (+304), iTRAQ8plex (+304)	13.85	27.168377	13.85	3.69897	18.896	18.137	18.066	18.256	18.659	18.368	0	0	1	0	
My Experiment	Uncharacterized protein OS=Bos taurus GN=SPTAN1 PE=1 SV=2	E1BFB0_BOVIN	true	true	lTVLSEER	98%	iTRAQ8plex (+304)	20.07	25.0	15.79		18.057	18.278	18.447	18.308	18.450	18.842	0	1	0	0	
My Experiment	Uncharacterized protein OS=Bos taurus GN=SPTAN1 PE=1 SV=2	E1BFB0_BOVIN	true	true	mNEVISLWk	99%	iTRAQ8plex (+304), iTRAQ8plex (+304)	20.18	27.604225	20.18		18.602	18.297	18.339	18.256	18.511	18.378	0	0	1	0	
My Experiment	Uncharacterized protein OS=Bos taurus GN=SPTAN1 PE=1 SV=2	E1BFB0_BOVIN	true	true	mQHNLEQQIQAR	100%	iTRAQ8plex (+304)	26.47	25.865871	26.47	4.236572	18.008	18.550	18.496	18.447	18.426	18.488	0	2	2	0	
My Experiment	Uncharacterized protein OS=Bos taurus GN=SPTAN1 PE=1 SV=2	E1BFB0_BOVIN	true	true	nQALNTDNYGHDLASVQALQR	100%	iTRAQ8plex (+304)	40.95	25.0	40.95	3.7447274	18.216	18.584	18.457	18.457	18.421	18.248	0	0	1	1	
My Experiment	Uncharacterized protein OS=Bos taurus GN=SPTAN1 PE=1 SV=2	E1BFB0_BOVIN	true	true	qEFAQHANAFHQWIQETR	100%	iTRAQ8plex (+304)	38.63	25.0	38.63	5.0132284	18.019	18.633	18.399	18.466	18.356	18.541	0	0	2	1	
My Experiment	Uncharacterized protein OS=Bos taurus GN=SPTAN1 PE=1 SV=2	E1BFB0_BOVIN	true	true	qQNFNTGIk	99%	Gln->pyro-Glu (-17), iTRAQ8plex (+304), iTRAQ8plex (+304)	23.9	25.0	23.9		18.264	18.451	18.285	18.559	18.394	18.428	0	1	0	0	
My Experiment	Uncharacterized protein OS=Bos taurus GN=SPTAN1 PE=1 SV=2	E1BFB0_BOVIN	true	true	qQVAPMDDETGk	100%	iTRAQ8plex (+304), iTRAQ8plex (+304)	38.68	25.0	38.68	1.3279022	18.789	18.130	18.271	18.157	18.648	18.387	0	0	1	0	
My Experiment	Uncharacterized protein OS=Bos taurus GN=SPTAN1 PE=1 SV=2	E1BFB0_BOVIN	true	true	qWELLLEk	98%	iTRAQ8plex (+304), iTRAQ8plex (+304)	25.29	26.424646	16.04		18.754	17.949	17.886	18.493	19.079	18.221	0	1	0	0	
My Experiment	Uncharacterized protein OS=Bos taurus GN=SPTAN1 PE=1 SV=2	E1BFB0_BOVIN	true	true	rEELITNWEQIR	100%	iTRAQ8plex (+304)	12.53	26.981007	11.16	1.39794	17.920	18.640	18.483	18.433	18.289	18.617	0	0	1	0	
My Experiment	Uncharacterized protein OS=Bos taurus GN=SPTAN1 PE=1 SV=2	E1BFB0_BOVIN	true	true	sADESGQALLAAGHYASDEVR	100%	iTRAQ8plex (+304)	58.71	25.0	58.71	9.853872	17.783	18.682	18.554	18.707	18.213	18.443	0	0	2	0	
My Experiment	Uncharacterized protein OS=Bos taurus GN=SPTAN1 PE=1 SV=2	E1BFB0_BOVIN	true	true	sLQQLAEER	100%	iTRAQ8plex (+304)	27.37	25.0	25.82	1.4436976	18.108	18.558	18.580	18.399	18.361	18.376	0	2	0	0	
My Experiment	Uncharacterized protein OS=Bos taurus GN=SPTAN1 PE=1 SV=2	E1BFB0_BOVIN	true	true	sLSAQEEk	98%	iTRAQ8plex (+304), iTRAQ8plex (+304)	21.86	27.267273	21.86		18.991	18.163	17.957	18.425	18.712	18.116	0	1	1	0	
My Experiment	Uncharacterized protein OS=Bos taurus GN=SPTAN1 PE=1 SV=2	E1BFB0_BOVIN	true	true	sQLLGSAHEVQR	100%	iTRAQ8plex (+304)	45.25	26.334684	45.25	5.229148	18.231	18.649	18.515	18.246	18.476	18.282	0	1	1	0	
My Experiment	Uncharacterized protein OS=Bos taurus GN=SPTAN1 PE=1 SV=2	E1BFB0_BOVIN	true	true	sSEEIESAFR	100%	iTRAQ8plex (+304)	29.11	25.0	28.85	2.3565474	17.970	18.495	18.456	18.542	18.406	18.513	0	2	0	0	
My Experiment	Uncharacterized protein OS=Bos taurus GN=SPTAN1 PE=1 SV=2	E1BFB0_BOVIN	true	true	sSLSSAQADFNQLAELDR	100%	iTRAQ8plex (+304)	106.55	25.0	106.55	14.886057	17.937	18.711	18.420	18.628	18.342	18.391	0	2	1	0	
My Experiment	Uncharacterized protein OS=Bos taurus GN=SPTAN1 PE=1 SV=2	E1BFB0_BOVIN	true	true	vASNPYTWF	99%	iTRAQ8plex (+304)				2.1870866	18.604	18.289	18.194	18.296	18.296	18.703	0	1	0	0	
My Experiment	Uncharacterized protein OS=Bos taurus GN=SPTAN1 PE=1 SV=2	E1BFB0_BOVIN	true	true	vLETAEDIQER	100%	iTRAQ8plex (+304)	25.33	25.403294	25.33	1.5376021	17.722	18.472	18.772	18.518	18.269	18.626	0	2	0	0	
My Experiment	Uncharacterized protein OS=Bos taurus GN=SPTAN1 PE=1 SV=2	E1BFB0_BOVIN	true	true	vNEVNQFAAk	100%	iTRAQ8plex (+304), iTRAQ8plex (+304)	11.45	27.323936	11.45	3.3187587	18.477	18.211	18.229	18.502	18.500	18.434	0	0	3	0	
My Experiment	Uncharacterized protein OS=Bos taurus GN=SPTAN1 PE=1 SV=2	E1BFB0_BOVIN	true	true	wSQLLANSATR	100%	iTRAQ8plex (+304)	29.48	26.444386	27.84	2.455932	18.274	18.297	18.347	18.454	18.587	18.404	0	1	1	0	
My Experiment	Uncharacterized protein OS=Bos taurus GN=SPTAN1 PE=1 SV=2	E1BFB0_BOVIN	true	true	yTEHSTVGLAQQWDQLDQLGMR	100%	iTRAQ8plex (+304)	39.4	25.0	39.4	4.60206	17.722	18.777	18.666	18.538	18.096	18.583	0	0	1	0	
My Experiment	Uncharacterized protein OS=Bos taurus GN=FLNA PE=1 SV=2	F1N169_BOVIN	true	true	aEAGVPAEFSIWTR	100%	iTRAQ8plex (+304)	29.67	26.106602	29.67	2.3467875	18.130	18.659	18.699	18.654	18.460	18.762	0	3	1	0	
My Experiment	Uncharacterized protein OS=Bos taurus GN=FLNA PE=1 SV=2	F1N169_BOVIN	true	true	aEFTVETR	100%	iTRAQ8plex (+304)	17.0	25.0	17.0	1.6777807	18.108	18.681	18.750	18.481	18.511	18.812	0	1	0	0	
My Experiment	Uncharacterized protein OS=Bos taurus GN=FLNA PE=1 SV=2	F1N169_BOVIN	true	true	aFGPGLQGGSAGSPAR	100%	iTRAQ8plex (+304)	24.04	25.987904	24.04	2.7447276	18.397	18.651	18.662	18.509	18.501	18.623	0	4	2	0	
My Experiment	Uncharacterized protein OS=Bos taurus GN=FLNA PE=1 SV=2	F1N169_BOVIN	true	true	aGMAPLQVk	100%	iTRAQ8plex (+304), iTRAQ8plex (+304)	28.59	25.0	28.59	1.769551	18.559	18.319	18.513	18.892	18.498	18.548	0	2	0	0	
My Experiment	Uncharacterized protein OS=Bos taurus GN=FLNA PE=1 SV=2	F1N169_BOVIN	true	true	aGQSAAGAVLGIGADTR	100%	iTRAQ8plex (+304)	62.84	27.339993	62.12	8.21467	18.494	18.553	18.638	18.485	18.514	18.665	0	1	1	0	
My Experiment	Uncharacterized protein OS=Bos taurus GN=FLNA PE=1 SV=2	F1N169_BOVIN	true	true	aLTQTGGPHVk	100%	iTRAQ8plex (+304), iTRAQ8plex (+304)	18.65	26.64642	15.18	4.0132284	18.838	18.175	18.419	18.477	18.840	18.594	0	1	0	0	
My Experiment	Uncharacterized protein OS=Bos taurus GN=FLNA PE=1 SV=2	F1N169_BOVIN	true	true	aNLPQSFQVDTSk	100%	iTRAQ8plex (+304), iTRAQ8plex (+304)	32.2	27.209856	32.2	4.387216	18.852	18.496	18.154	18.524	18.730	18.595	0	1	4	0	
My Experiment	Uncharacterized protein OS=Bos taurus GN=FLNA PE=1 SV=2	F1N169_BOVIN	true	true	aVPTGDASk	100%	iTRAQ8plex (+304), iTRAQ8plex (+304)	15.63	25.820635	15.63	1.7212464	19.140	18.039	18.271	18.406	18.911	18.610	0	2	1	0	
My Experiment	Uncharacterized protein OS=Bos taurus GN=FLNA PE=1 SV=2	F1N169_BOVIN	true	true	aYGPGIEPTGNMVk	100%	iTRAQ8plex (+304), iTRAQ8plex (+304)	22.9	27.299744	18.26	3.2218487	18.723	18.295	18.500	18.542	18.639	18.626	0	1	2	0	
My Experiment	Uncharacterized protein OS=Bos taurus GN=FLNA PE=1 SV=2	F1N169_BOVIN	true	true	dAGEGGLSLAIEGPSk	100%	iTRAQ8plex (+304), iTRAQ8plex (+304)	36.94	27.185019	36.94	4.4317985	18.493	18.638	18.709	18.461	18.509	18.534	0	0	2	0	
My Experiment	Uncharacterized protein OS=Bos taurus GN=FLNA PE=1 SV=2	F1N169_BOVIN	true	true	dAGYGGLSLSIEGPSk	100%	iTRAQ8plex (+304), iTRAQ8plex (+304)	23.37	27.315887	23.37		18.439	18.765	18.468	18.631	18.548	18.491	0	0	1	0	
My Experiment	Uncharacterized protein OS=Bos taurus GN=FLNA PE=1 SV=2	F1N169_BOVIN	true	true	dAPQDFHPDR	100%	iTRAQ8plex (+304)	18.11	25.0	18.11	3.552842	18.360	18.680	18.709	18.539	18.420	18.639	0	2	2	0	
My Experiment	Uncharacterized protein OS=Bos taurus GN=FLNA PE=1 SV=2	F1N169_BOVIN	true	true	dVDIIDHHDNTYTVk	100%	iTRAQ8plex (+304), iTRAQ8plex (+304)	33.97	26.253126	33.97	6.017729	18.910	18.376	18.539	18.381	18.584	18.552	0	0	1	0	
My Experiment	Uncharacterized protein OS=Bos taurus GN=FLNA PE=1 SV=2	F1N169_BOVIN	true	true	eAGAGGLAIAVEGPSk	100%	iTRAQ8plex (+304), iTRAQ8plex (+304)	37.81	27.686382	37.81	4.337242	18.574	18.545	18.650	18.582	18.481	18.508	0	0	3	1	
My Experiment	Uncharacterized protein OS=Bos taurus GN=FLNA PE=1 SV=2	F1N169_BOVIN	true	true	eATTEFSVDAR	100%	iTRAQ8plex (+304)	24.91	25.0	24.79	3.7447274	18.375	18.490	19.173	18.231	18.466	18.608	0	1	0	0	
My Experiment	Uncharacterized protein OS=Bos taurus GN=FLNA PE=1 SV=2	F1N169_BOVIN	true	true	eGPYSISVLYGDEEVPR	100%	iTRAQ8plex (+304)	63.24	25.0	63.24	6.39794	18.266	18.604	18.752	18.597	18.492	18.618	0	1	1	0	
My Experiment	Uncharacterized protein OS=Bos taurus GN=FLNA PE=1 SV=2	F1N169_BOVIN	true	true	eNGIYLIDVk	100%	iTRAQ8plex (+304), iTRAQ8plex (+304)	35.22	27.101173	35.22	3.3565474	18.865	18.603	18.507	18.452	18.564	18.351	0	1	0	0	
My Experiment	Uncharacterized protein OS=Bos taurus GN=FLNA PE=1 SV=2	F1N169_BOVIN	true	true	fNEEHIPDSPFVVPVASPSGDAR	100%	iTRAQ8plex (+304)	39.81	25.0	39.81	5.229148	18.535	18.887	18.445	18.644	18.306	18.525	0	0	1	0	
My Experiment	Uncharacterized protein OS=Bos taurus GN=FLNA PE=1 SV=2	F1N169_BOVIN	true	true	gAGSGELk	100%	iTRAQ8plex (+304), iTRAQ8plex (+304)	23.53	25.0	15.65	1.49485	19.025	18.263	18.130	18.349	19.006	18.569	0	1	0	0	
My Experiment	Uncharacterized protein OS=Bos taurus GN=FLNA PE=1 SV=2	F1N169_BOVIN	true	true	gAGTGGLGLAVEGPSEAk	100%	iTRAQ8plex (+304), iTRAQ8plex (+304)	38.71	27.589119	38.71	3.1307683	18.451	18.450	18.635	18.542	18.572	18.694	0	0	2	0	
My Experiment	Uncharacterized protein OS=Bos taurus GN=FLNA PE=1 SV=2	F1N169_BOVIN	true	true	gLVEPVDVVDNADGTQTVNYVPSR	100%	iTRAQ8plex (+304)	97.81	25.15874	94.11	10.920818	18.188	18.617	18.826	18.728	18.328	18.663	0	0	2	0	
My Experiment	Uncharacterized protein OS=Bos taurus GN=FLNA PE=1 SV=2	F1N169_BOVIN	true	true	gTVEPQLEAR	100%	iTRAQ8plex (+304)	20.95	25.0	20.95	4.21467	18.064	18.964	18.999	18.361	18.314	18.642	0	1	0	0	
My Experiment	Uncharacterized protein OS=Bos taurus GN=FLNA PE=1 SV=2	F1N169_BOVIN	true	true	iANLQTDLSDGLR	100%	iTRAQ8plex (+304)	38.33	27.267273	37.1	4.79588	18.695	18.429	18.663	18.318	18.644	18.592	0	1	1	0	
My Experiment	Uncharacterized protein OS=Bos taurus GN=FLNA PE=1 SV=2	F1N169_BOVIN	true	true	iPEISIQDMTAQVTSPSGk	100%	iTRAQ8plex (+304), iTRAQ8plex (+304)	34.35	27.226337	34.35	1.3467875	18.569	18.199	18.274	18.579	18.703	19.019	0	0	1	0	
My Experiment	Uncharacterized protein OS=Bos taurus GN=FLNA PE=1 SV=2	F1N169_BOVIN	true	true	iVGPSGAAVPck	100%	iTRAQ8plex (+304), Carbamidomethyl (+57), iTRAQ8plex (+304)	10.73	26.821451	10.73	1.79588	18.515	18.795	18.627	18.554	18.486	18.366	0	0	1	0	
My Experiment	Uncharacterized protein OS=Bos taurus GN=FLNA PE=1 SV=2	F1N169_BOVIN	true	true	lDVQFSGPAk	100%	iTRAQ8plex (+304), iTRAQ8plex (+304)	29.39	27.61176	26.7	3.3565474	18.955	18.390	17.774	18.759	18.786	18.695	0	1	3	0	
My Experiment	Uncharacterized protein OS=Bos taurus GN=FLNA PE=1 SV=2	F1N169_BOVIN	true	true	lPQLPITNFSR	98%	iTRAQ8plex (+304)	17.19	27.283537	17.19		18.426	18.689	18.486	18.595	18.352	18.789	0	0	2	0	
My Experiment	Uncharacterized protein OS=Bos taurus GN=FLNA PE=1 SV=2	F1N169_BOVIN	true	true	lTVSSLQESGLk	100%	iTRAQ8plex (+304), iTRAQ8plex (+304)	44.3	27.168377	37.77	3.236572	19.059	18.231	18.458	18.397	18.681	18.536	0	0	2	0	
My Experiment	Uncharacterized protein OS=Bos taurus GN=FLNA PE=1 SV=2	F1N169_BOVIN	true	true	lYSVSYLLk	95%	iTRAQ8plex (+304), iTRAQ8plex (+304)	16.59	25.563026	16.59		19.042	18.270	18.437	18.258	18.736	18.593	0	0	2	0	
My Experiment	Uncharacterized protein OS=Bos taurus GN=FLNA PE=1 SV=2	F1N169_BOVIN	true	true	nDNDTFTVk	100%	iTRAQ8plex (+304), iTRAQ8plex (+304)	16.44	27.0757	16.44	2.2596374	19.493	17.999	18.178	18.361	19.062	18.249	0	1	0	0	
My Experiment	Uncharacterized protein OS=Bos taurus GN=FLNA PE=1 SV=2	F1N169_BOVIN	true	true	nGQHVASSPIPVVISQSEIGDASR	100%	iTRAQ8plex (+304)	25.89	26.334684	25.89	1.8860567	17.478	18.821	18.909	18.856	18.234	19.046	0	0	1	0	
My Experiment	Uncharacterized protein OS=Bos taurus GN=FLNA PE=1 SV=2	F1N169_BOVIN	true	true	rAEFTVETR	100%	iTRAQ8plex (+304)	14.39	25.185139	14.39	2.6197886	19.027	18.448	18.327	18.335	18.760	18.446	0	0	1	0	
My Experiment	Uncharacterized protein OS=Bos taurus GN=FLNA PE=1 SV=2	F1N169_BOVIN	true	true	sAEFTVDAk	100%	iTRAQ8plex (+304), iTRAQ8plex (+304)	33.08	27.619278	31.9	3.468521	19.048	18.351	18.260	18.405	18.861	18.454	0	2	1	0	
My Experiment	Uncharacterized protein OS=Bos taurus GN=FLNA PE=1 SV=2	F1N169_BOVIN	true	true	sPFEVYVDk	98%	iTRAQ8plex (+304), iTRAQ8plex (+304)	19.67	27.387806	17.15		18.808	18.329	18.364	18.570	18.662	18.599	0	1	2	0	
My Experiment	Uncharacterized protein OS=Bos taurus GN=FLNA PE=1 SV=2	F1N169_BOVIN	true	true	sPFSVGVSPSLDLSk	100%	iTRAQ8plex (+304), iTRAQ8plex (+304)	56.14	27.528164	47.36	6.69897	18.938	18.198	18.384	18.476	18.791	18.576	0	1	1	1	
My Experiment	Uncharacterized protein OS=Bos taurus GN=FLNA PE=1 SV=2	F1N169_BOVIN	true	true	tFSVWYVPEVTGTHk	100%	iTRAQ8plex (+304), iTRAQ8plex (+304)	41.49	27.118073	41.49	4.3467875	18.628	18.406	18.580	18.555	18.661	18.512	0	0	1	0	
My Experiment	Uncharacterized protein OS=Bos taurus GN=FLNA PE=1 SV=2	F1N169_BOVIN	true	true	tGVAVNk	99%	iTRAQ8plex (+304), iTRAQ8plex (+304)	34.96	25.0	22.74	2.0757208	19.714	17.978	18.025	18.383	19.412	17.830	0	1	0	0	
My Experiment	Uncharacterized protein OS=Bos taurus GN=FLNA PE=1 SV=2	F1N169_BOVIN	true	true	tHIQDNHDGTYTVAYVPDVTGR	100%	iTRAQ8plex (+304)	34.5	25.0	34.5	4.853872	18.132	18.608	18.870	18.857	18.509	18.366	0	0	1	0	
My Experiment	Uncharacterized protein OS=Bos taurus GN=FLNA PE=1 SV=2	F1N169_BOVIN	true	true	vAQPAITDNk	100%	iTRAQ8plex (+304), iTRAQ8plex (+304)	13.54	26.127838	13.54	1.6575773	19.213	18.223	18.192	18.490	18.814	18.457	0	1	2	0	
My Experiment	Uncharacterized protein OS=Bos taurus GN=FLNA PE=1 SV=2	F1N169_BOVIN	true	true	vEPGLGADNSVVR	100%	iTRAQ8plex (+304)	43.84	26.981007	43.44	2.4436975	18.253	18.560	18.586	18.557	18.570	18.793	0	2	1	0	
My Experiment	Uncharacterized protein OS=Bos taurus GN=FLNA PE=1 SV=2	F1N169_BOVIN	true	true	vEPSHDASk	100%	iTRAQ8plex (+304), iTRAQ8plex (+304)	14.36	27.032913	14.36	2.853872	19.128	18.034	18.199	18.392	19.178	18.474	0	1	1	0	
My Experiment	Uncharacterized protein OS=Bos taurus GN=FLNA PE=1 SV=2	F1N169_BOVIN	true	true	vGTEcGNQk	99%	iTRAQ8plex (+304), Carbamidomethyl (+57), iTRAQ8plex (+304)	22.24	25.224442	22.24		19.734	17.875	17.993	18.228	19.050	18.463	0	1	0	0	
My Experiment	Uncharacterized protein OS=Bos taurus GN=FLNA PE=1 SV=2	F1N169_BOVIN	true	true	vLPTHDASk	100%	iTRAQ8plex (+304), iTRAQ8plex (+304)	8.12	26.785183	2.35	1.1307683	18.936	18.336	18.316	18.444	18.851	18.488	0	1	1	0	
My Experiment	Uncharacterized protein OS=Bos taurus GN=FLNA PE=1 SV=2	F1N169_BOVIN	true	true	vNVGAGSHPNk	100%	iTRAQ8plex (+304), iTRAQ8plex (+304)	32.07	27.902851	32.07	2.769551	18.977	18.375	18.335	18.216	18.849	18.570	0	1	1	0	
My Experiment	Uncharacterized protein OS=Bos taurus GN=FLNA PE=1 SV=2	F1N169_BOVIN	true	true	vPVHDVTDASk	100%	iTRAQ8plex (+304), iTRAQ8plex (+304)	41.21	27.458551	41.21	6.0	19.207	17.890	18.297	18.273	18.928	18.720	0	1	1	0	
My Experiment	Uncharacterized protein OS=Bos taurus GN=FLNA PE=1 SV=2	F1N169_BOVIN	true	true	vTAQGPGLEPSGNIANk	100%	iTRAQ8plex (+304), iTRAQ8plex (+304)	36.89	27.737865	36.89	5.29243	18.870	18.375	18.484	18.401	18.690	18.541	0	0	2	1	
My Experiment	Uncharacterized protein OS=Bos taurus GN=FLNA PE=1 SV=2	F1N169_BOVIN	true	true	vTVLFAGQHIAk	97%	iTRAQ8plex (+304), iTRAQ8plex (+304)	19.33	25.932861	16.04		19.414	18.527	16.811	18.929	18.899	18.763	0	0	0	1	
My Experiment	Uncharacterized protein OS=Bos taurus GN=FLNA PE=1 SV=2	F1N169_BOVIN	true	true	vTYTPMAPGSYLISIk	100%	iTRAQ8plex (+304), iTRAQ8plex (+304)	33.94	27.242758	33.46	4.070581	18.816	18.441	18.350	18.723	18.610	18.402	0	0	1	0	
My Experiment	Uncharacterized protein OS=Bos taurus GN=FLNA PE=1 SV=2	F1N169_BOVIN	true	true	vYGPGVAk	100%	iTRAQ8plex (+304), iTRAQ8plex (+304)	11.48	26.24282	11.48	1.251812	18.638	18.682	18.521	18.491	18.401	18.610	0	1	0	0	
My Experiment	Uncharacterized protein OS=Bos taurus GN=FLNA PE=1 SV=2	F1N169_BOVIN	true	true	wGDEHIPGSPYR	100%	iTRAQ8plex (+304)	17.24	25.0	17.24	3.0457575	18.537	18.457	18.710	18.600	18.610	18.403	0	2	1	0	
My Experiment	Uncharacterized protein OS=Bos taurus GN=FLNA PE=1 SV=2	F1N169_BOVIN	true	true	yAPSEAGLHEMDIR	100%	iTRAQ8plex (+304)	19.7	25.0	19.7	2.1426675	18.157	18.786	18.753	18.547	18.490	18.618	0	1	1	0	
My Experiment	Uncharacterized protein OS=Bos taurus GN=FLNA PE=1 SV=2	F1N169_BOVIN	true	true	yGGDEIPFSPYR	100%	iTRAQ8plex (+304)	11.0	25.0	7.13	2.0655015	18.482	18.662	18.424	18.564	18.650	18.559	0	1	2	0	
My Experiment	Uncharacterized protein OS=Bos taurus GN=FLNA PE=1 SV=2	F1N169_BOVIN	true	true	yGGQPVPNFPSk	100%	iTRAQ8plex (+304), iTRAQ8plex (+304)	17.32	27.371925	14.77	2.468521	18.863	18.373	18.440	18.483	18.727	18.489	0	1	2	0	
My Experiment	Uncharacterized protein OS=Bos taurus GN=FLNA PE=1 SV=2	F1N169_BOVIN	true	true	yNEQHIPGSPFTAR	100%	iTRAQ8plex (+304)	24.73	25.0	24.73	3.3565474	18.586	18.741	18.537	18.519	18.573	18.443	0	2	3	0	
My Experiment	Uncharacterized protein OS=Bos taurus GN=FLNA PE=1 SV=2	F1N169_BOVIN	true	true	yTPVQQGPVGINVTYGGDAIPk	100%	iTRAQ8plex (+304), iTRAQ8plex (+304)	48.28	27.209856	48.28	4.5850267	19.001	18.377	18.530	18.429	18.559	18.446	0	0	1	0	
My Experiment	Uncharacterized protein OS=Bos taurus GN=FLNB PE=1 SV=2	E1BKX7_BOVIN	true	true	aAGSGELGVTIk	100%	iTRAQ8plex (+304), iTRAQ8plex (+304)	37.25	27.0757	37.25	6.79588	19.370	17.918	18.344	18.603	19.090	18.519	0	0	1	0	
My Experiment	Uncharacterized protein OS=Bos taurus GN=FLNB PE=1 SV=2	E1BKX7_BOVIN	true	true	aDIEMPFDPSk	100%	iTRAQ8plex (+304), iTRAQ8plex (+304)	17.19	25.943926	17.15	1.3565474	18.988	18.472	18.283	18.696	18.800	18.606	0	1	1	0	
My Experiment	Uncharacterized protein OS=Bos taurus GN=FLNB PE=1 SV=2	E1BKX7_BOVIN	true	true	aEGPGLSk	100%	iTRAQ8plex (+304), iTRAQ8plex (+304)	11.35	25.0	11.35	1.091515	18.997	18.061	18.300	18.638	18.985	18.863	0	1	0	0	
My Experiment	Uncharacterized protein OS=Bos taurus GN=FLNB PE=1 SV=2	E1BKX7_BOVIN	true	true	aEITFDDHk	100%	iTRAQ8plex (+304), iTRAQ8plex (+304)	27.93	26.73021	27.93	3.09691	19.359	18.286	18.422	18.453	18.956	18.368	0	0	1	0	
My Experiment	Uncharacterized protein OS=Bos taurus GN=FLNB PE=1 SV=2	E1BKX7_BOVIN	true	true	aGLAPLEVR	100%	iTRAQ8plex (+304)	41.0	25.0	33.37	3.09691	18.530	18.654	18.739	18.655	18.578	18.688	0	2	2	0	
My Experiment	Uncharacterized protein OS=Bos taurus GN=FLNB PE=1 SV=2	E1BKX7_BOVIN	true	true	aPLNVQFSSPGPGDAVk	100%	iTRAQ8plex (+304), iTRAQ8plex (+304)	42.25	26.910816	42.25	6.075721	19.052	18.405	18.274	18.665	18.765	18.685	0	0	1	0	
My Experiment	Uncharacterized protein OS=Bos taurus GN=FLNB PE=1 SV=2	E1BKX7_BOVIN	true	true	aWGPGLHGGIVGR	100%	iTRAQ8plex (+304)	49.08	26.580114	49.08	7.7212462	18.304	18.704	18.858	18.702	18.511	18.751	0	1	2	0	
My Experiment	Uncharacterized protein OS=Bos taurus GN=FLNB PE=1 SV=2	E1BKX7_BOVIN	true	true	dAGYGGISLAVEGPSk	100%	iTRAQ8plex (+304), iTRAQ8plex (+304)	21.73	27.435097	21.73		18.528	18.744	18.659	18.624	18.561	18.728	0	0	1	0	
My Experiment	Uncharacterized protein OS=Bos taurus GN=FLNB PE=1 SV=2	E1BKX7_BOVIN	true	true	dGTYAVTYIPDk	100%	iTRAQ8plex (+304), iTRAQ8plex (+304)	22.26	26.464039	18.63	2.102373	19.101	18.482	18.458	18.601	18.782	18.449	0	1	1	0	
My Experiment	Uncharacterized protein OS=Bos taurus GN=FLNB PE=1 SV=2	E1BKX7_BOVIN	true	true	dLDIIDNYDYSHTVk	100%	iTRAQ8plex (+304), iTRAQ8plex (+304)	13.28	25.987904	13.28	1.3665315	18.537	18.685	18.736	18.517	18.545	18.824	0	0	1	0	
My Experiment	Uncharacterized protein OS=Bos taurus GN=FLNB PE=1 SV=2	E1BKX7_BOVIN	true	true	eAFTNkPNVFTVVTR	100%	iTRAQ8plex (+304), iTRAQ8plex (+304)	8.62	26.972294	8.62	1.6382722	18.918	18.638	18.333	18.656	18.764	18.534	0	0	2	1	
My Experiment	Uncharacterized protein OS=Bos taurus GN=FLNB PE=1 SV=2	E1BKX7_BOVIN	true	true	eAGAGGLSIAVEGPSk	100%	iTRAQ8plex (+304), iTRAQ8plex (+304)	51.18	27.307823	51.18	4.920819	18.641	18.729	18.739	18.599	18.473	18.664	0	0	1	0	
My Experiment	Uncharacterized protein OS=Bos taurus GN=FLNB PE=1 SV=2	E1BKX7_BOVIN	true	true	eRGDYVLAVk	100%	iTRAQ8plex (+304), iTRAQ8plex (+304)	24.83	27.118073	24.83	2.0362122	19.069	18.352	18.420	18.693	18.740	18.571	0	0	1	0	
My Experiment	Uncharacterized protein OS=Bos taurus GN=FLNB PE=1 SV=2	E1BKX7_BOVIN	true	true	eVGEHLVSIk	100%	iTRAQ8plex (+304), iTRAQ8plex (+304)	15.31	26.570559	15.31	3.455932	18.942	18.329	18.573	18.690	18.857	18.454	0	1	1	0	
My Experiment	Uncharacterized protein OS=Bos taurus GN=FLNB PE=1 SV=2	E1BKX7_BOVIN	true	true	fADEHVPGSPFTVk	100%	iTRAQ8plex (+304), iTRAQ8plex (+304)	24.84	26.812412	24.84		18.493	18.538	18.557	18.880	18.603	18.774	0	0	1	0	
My Experiment	Uncharacterized protein OS=Bos taurus GN=FLNB PE=1 SV=2	E1BKX7_BOVIN	true	true	fNDEHIPESPYVVPVIAPSDDAR	100%	iTRAQ8plex (+304)	37.64	25.0	37.64	5.468521	18.395	18.653	18.440	18.753	18.629	18.975	0	0	1	0	
My Experiment	Uncharacterized protein OS=Bos taurus GN=FLNB PE=1 SV=2	E1BKX7_BOVIN	true	true	fVPQEMGVHTVSVk	99%	iTRAQ8plex (+304), iTRAQ8plex (+304)	19.43	27.505083	19.43		18.935	18.270	18.532	18.675	18.634	18.800	0	0	1	0	
My Experiment	Uncharacterized protein OS=Bos taurus GN=FLNB PE=1 SV=2	E1BKX7_BOVIN	true	true	gAGIGGLGITVEGPSESk	100%	iTRAQ8plex (+304), iTRAQ8plex (+304)	62.68	27.427252	62.68	3.9208188	18.562	18.631	18.757	18.631	18.572	18.718	0	0	2	0	
My Experiment	Uncharacterized protein OS=Bos taurus GN=FLNB PE=1 SV=2	E1BKX7_BOVIN	true	true	gDYVLAVk	100%	iTRAQ8plex (+304), iTRAQ8plex (+304)	31.74	27.067177	31.74	4.920819	18.805	18.355	18.578	18.646	18.824	18.671	0	2	1	0	
My Experiment	Uncharacterized protein OS=Bos taurus GN=FLNB PE=1 SV=2	E1BKX7_BOVIN	true	true	gEAGVPAEFSIWTR	100%	iTRAQ8plex (+304)	32.41	26.095943	32.41	5.275724	18.285	18.692	18.697	18.736	18.531	18.902	0	1	1	0	
My Experiment	Uncharacterized protein OS=Bos taurus GN=FLNB PE=1 SV=2	E1BKX7_BOVIN	true	true	gFQDGVYAFEYYPSTQGk	100%	iTRAQ8plex (+304), iTRAQ8plex (+304)	43.96	25.0	43.96	4.823909	18.759	18.802	17.708	19.053	18.736	18.786	0	0	1	0	
My Experiment	Uncharacterized protein OS=Bos taurus GN=FLNB PE=1 SV=2	E1BKX7_BOVIN	true	false	gIEPTGNMVk	98%	iTRAQ8plex (+304), iTRAQ8plex (+304)	18.59	27.101173	18.59		18.860	18.443	18.549	18.689	18.708	18.595	0	0	1	0	F1N169_BOVIN
My Experiment	Uncharacterized protein OS=Bos taurus GN=FLNB PE=1 SV=2	E1BKX7_BOVIN	true	true	gLHVVEVTYDDVPVPNSPFk	100%	iTRAQ8plex (+304), iTRAQ8plex (+304)	21.86	27.007036	21.86	2.853872	18.558	18.766	18.848	18.424	18.511	18.738	0	0	1	0	
My Experiment	Uncharacterized protein OS=Bos taurus GN=FLNB PE=1 SV=2	E1BKX7_BOVIN	true	true	iFAQDGDGQPIDIQMk	100%	iTRAQ8plex (+304), iTRAQ8plex (+304)	41.08	26.65581	41.08	8.823909	18.762	18.511	18.495	18.660	18.659	18.757	0	0	1	0	
My Experiment	Uncharacterized protein OS=Bos taurus GN=FLNB PE=1 SV=2	E1BKX7_BOVIN	true	true	iGNLQTDLSDGLR	100%	iTRAQ8plex (+304)	56.56	27.395723	56.56	4.1079054	18.774	18.645	18.674	18.735	18.556	18.451	0	1	1	0	
My Experiment	Uncharacterized protein OS=Bos taurus GN=FLNB PE=1 SV=2	E1BKX7_BOVIN	true	true	iPEIDSSDMSAHVTSPSGR	100%	iTRAQ8plex (+304)	54.19	25.0	54.19	2.39794	18.080	19.079	18.832	18.703	18.475	18.685	0	0	2	0	
My Experiment	Uncharacterized protein OS=Bos taurus GN=FLNB PE=1 SV=2	E1BKX7_BOVIN	true	true	iPYLPITNFNQNWQDGk	100%	iTRAQ8plex (+304), iTRAQ8plex (+304)	22.07	27.209856	22.07	1.6575773	19.413	18.265	18.254	18.381	18.878	18.654	0	0	1	0	
My Experiment	Uncharacterized protein OS=Bos taurus GN=FLNB PE=1 SV=2	E1BKX7_BOVIN	true	true	iVGPGLGSGVR	100%	iTRAQ8plex (+304)	51.22	25.0	43.23	4.1307683	18.576	18.777	18.560	18.571	18.646	18.678	0	1	1	0	
My Experiment	Uncharacterized protein OS=Bos taurus GN=FLNB PE=1 SV=2	E1BKX7_BOVIN	true	true	lDVTILSPSR	100%	iTRAQ8plex (+304)	19.46	25.0	18.93	3.4202163	18.590	18.400	18.636	19.065	18.630	18.528	0	2	2	0	
My Experiment	Uncharacterized protein OS=Bos taurus GN=FLNB PE=1 SV=2	E1BKX7_BOVIN	true	true	lTVLSLQESGLk	100%	iTRAQ8plex (+304), iTRAQ8plex (+304)	41.15	25.575073	41.15	3.6575773	19.526	17.942	18.430	18.492	19.081	18.374	0	0	1	0	
My Experiment	Uncharacterized protein OS=Bos taurus GN=FLNB PE=1 SV=2	E1BKX7_BOVIN	true	true	lVSPGSANETSSILVESVTR	100%	iTRAQ8plex (+304)	72.59	27.218105	72.59	10.958608	18.402	18.583	18.932	18.416	18.622	18.882	0	1	1	0	
My Experiment	Uncharacterized protein OS=Bos taurus GN=FLNB PE=1 SV=2	E1BKX7_BOVIN	true	true	nGNHVANSPVSIMVVQSEIGDAR	100%	iTRAQ8plex (+304)	58.3	25.899496	58.3	10.552842	18.140	18.738	19.044	18.750	18.340	18.796	0	0	2	0	
My Experiment	Uncharacterized protein OS=Bos taurus GN=FLNB PE=1 SV=2	E1BKX7_BOVIN	true	true	nTVELLVEDR	100%	iTRAQ8plex (+304)	63.18	26.92847	55.85	6.4317985	18.107	19.108	18.965	18.668	18.395	18.625	0	3	1	0	
My Experiment	Uncharacterized protein OS=Bos taurus GN=FLNB PE=1 SV=2	E1BKX7_BOVIN	true	true	sPFEVNVDk	100%	iTRAQ8plex (+304), iTRAQ8plex (+304)	17.41	27.56636	13.56	1.7212464	19.172	18.283	18.499	18.402	18.778	18.715	0	1	1	0	
My Experiment	Uncharacterized protein OS=Bos taurus GN=FLNB PE=1 SV=2	E1BKX7_BOVIN	true	true	sPFEVQVGPEAGMQk	100%	iTRAQ8plex (+304), iTRAQ8plex (+304)	29.69	27.209856	29.69		18.774	18.578	18.445	18.657	18.663	18.708	0	0	2	0	
My Experiment	Uncharacterized protein OS=Bos taurus GN=FLNB PE=1 SV=2	E1BKX7_BOVIN	true	true	sPFTVGVAAPLDLSR	100%	iTRAQ8plex (+304)	53.87	27.403625	53.87	4.537602	18.219	18.974	18.760	18.677	18.503	18.708	0	2	0	0	
My Experiment	Uncharacterized protein OS=Bos taurus GN=FLNB PE=1 SV=2	E1BKX7_BOVIN	true	true	tFEMSDFIVDTR	100%	iTRAQ8plex (+304)	55.87	25.0	55.87	7.1079054	18.618	18.995	18.075	18.700	18.611	18.838	0	1	1	0	
My Experiment	Uncharacterized protein OS=Bos taurus GN=FLNB PE=1 SV=2	E1BKX7_BOVIN	true	true	tGEEVGFVVDAk	100%	iTRAQ8plex (+304), iTRAQ8plex (+304)	20.31	27.355988	20.31	2.769551	19.317	18.662	17.866	18.613	18.951	18.490	0	1	2	0	
My Experiment	Uncharacterized protein OS=Bos taurus GN=FLNB PE=1 SV=2	E1BKX7_BOVIN	true	true	tYSVEYLPk	100%	iTRAQ8plex (+304), iTRAQ8plex (+304)	22.85	26.785183	22.21		19.123	18.408	18.581	18.682	18.816	18.288	0	1	2	0	
My Experiment	Uncharacterized protein OS=Bos taurus GN=FLNB PE=1 SV=2	E1BKX7_BOVIN	true	true	vAVTEGcQPSR	100%	iTRAQ8plex (+304), Carbamidomethyl (+57)	14.69	25.0	14.69	1.1674911	18.657	18.667	18.738	18.607	18.532	18.643	0	1	0	0	
My Experiment	Uncharacterized protein OS=Bos taurus GN=FLNB PE=1 SV=2	E1BKX7_BOVIN	true	true	vDPSHDASk	100%	iTRAQ8plex (+304), iTRAQ8plex (+304)	22.88	27.134905	22.88	3.136677	19.395	18.219	18.510	18.260	18.982	18.478	0	1	0	0	
My Experiment	Uncharacterized protein OS=Bos taurus GN=FLNB PE=1 SV=2	E1BKX7_BOVIN	true	true	vEPAVDTSR	100%	iTRAQ8plex (+304)	20.8	25.0	20.8	2.7212465	18.486	18.701	18.600	18.630	18.720	18.708	0	1	0	0	
My Experiment	Uncharacterized protein OS=Bos taurus GN=FLNB PE=1 SV=2	E1BKX7_BOVIN	true	true	vFGPGIEGk	100%	iTRAQ8plex (+304), iTRAQ8plex (+304)	13.85	28.155777	13.85	3.4089353	19.426	18.248	18.222	18.580	18.947	18.441	0	1	1	0	
My Experiment	Uncharacterized protein OS=Bos taurus GN=FLNB PE=1 SV=2	E1BKX7_BOVIN	true	true	vFGPGVER	98%	iTRAQ8plex (+304)	31.34	26.170004	30.16		18.850	19.085	17.618	18.758	18.871	18.873	0	1	2	0	
My Experiment	Uncharacterized protein OS=Bos taurus GN=FLNB PE=1 SV=2	E1BKX7_BOVIN	true	true	vkVEPAVDTSR	100%	iTRAQ8plex (+304), iTRAQ8plex (+304)	12.68	27.63428	12.68	1.5850266	19.564	18.095	18.311	18.444	19.021	18.423	0	1	1	0	
My Experiment	Uncharacterized protein OS=Bos taurus GN=FLNB PE=1 SV=2	E1BKX7_BOVIN	true	true	vLFASQEIPTSPFR	100%	iTRAQ8plex (+304)	45.53	27.259117	45.53	4.5850267	18.848	18.469	18.287	18.809	18.782	18.648	0	1	1	0	
My Experiment	Uncharacterized protein OS=Bos taurus GN=FLNB PE=1 SV=2	E1BKX7_BOVIN	true	true	vLPTYDASk	100%	iTRAQ8plex (+304), iTRAQ8plex (+304)	32.7	28.142475	32.41	1.6382722	19.234	18.279	18.427	18.452	18.857	18.559	0	2	1	0	
My Experiment	Uncharacterized protein OS=Bos taurus GN=FLNB PE=1 SV=2	E1BKX7_BOVIN	true	true	vLQSFTVDSSk	99%	iTRAQ8plex (+304), iTRAQ8plex (+304)	21.53	27.466343	17.88		18.947	18.538	18.361	18.775	18.649	18.582	0	1	2	0	
My Experiment	Uncharacterized protein OS=Bos taurus GN=FLNB PE=1 SV=2	E1BKX7_BOVIN	true	true	vMYTPMAPGNYLIGVk	100%	iTRAQ8plex (+304), iTRAQ8plex (+304)	31.05	27.10963	31.05	3.7447274	18.953	18.480	18.589	18.591	18.744	18.487	0	0	1	0	
My Experiment	Uncharacterized protein OS=Bos taurus GN=FLNB PE=1 SV=2	E1BKX7_BOVIN	true	true	vNQPASFAIR	100%	iTRAQ8plex (+304)	29.8	25.682018	29.8	2.2839966	18.758	18.608	18.660	18.565	18.600	18.624	0	1	1	0	
My Experiment	Uncharacterized protein OS=Bos taurus GN=FLNB PE=1 SV=2	E1BKX7_BOVIN	true	true	vQAQGPGLk	100%	iTRAQ8plex (+304), iTRAQ8plex (+304)	30.1	25.0	29.89	2.2218487	19.054	18.360	18.589	18.374	18.807	18.661	0	1	0	0	
My Experiment	Uncharacterized protein OS=Bos taurus GN=FLNB PE=1 SV=2	E1BKX7_BOVIN	true	true	vSFAGDTIPk	98%	iTRAQ8plex (+304), iTRAQ8plex (+304)	19.11	27.395723	19.11		19.043	18.569	18.470	18.522	18.670	18.591	0	1	1	0	
My Experiment	Uncharacterized protein OS=Bos taurus GN=FLNB PE=1 SV=2	E1BKX7_BOVIN	true	true	vSIGQGSHPQk	100%	iTRAQ8plex (+304), iTRAQ8plex (+304)	27.67	27.458551	27.67	4.113509	19.304	18.362	18.211	18.450	18.860	18.658	0	1	0	0	
My Experiment	Uncharacterized protein OS=Bos taurus GN=FLNB PE=1 SV=2	E1BKX7_BOVIN	true	true	vTASGPGLSTYGVPASLPVEFAIDAR	100%	iTRAQ8plex (+304)	44.52	26.94605	44.52	2.3467875	18.430	18.830	18.692	18.665	18.421	18.818	0	0	2	0	
My Experiment	Uncharacterized protein OS=Bos taurus GN=FLNB PE=1 SV=2	E1BKX7_BOVIN	true	true	vTEAEIVPVGk	100%	iTRAQ8plex (+304), iTRAQ8plex (+304)	40.39	26.444386	40.39	3.5228786	19.223	18.345	18.538	18.353	18.831	18.555	0	1	0	0	
My Experiment	Uncharacterized protein OS=Bos taurus GN=FLNB PE=1 SV=2	E1BKX7_BOVIN	true	true	vVASGPGLEHGk	100%	iTRAQ8plex (+304), iTRAQ8plex (+304)	22.66	27.041504	22.66	2.2218487	18.923	18.747	18.425	18.490	18.670	18.599	0	1	3	0	
My Experiment	Uncharacterized protein OS=Bos taurus GN=FLNB PE=1 SV=2	E1BKX7_BOVIN	true	true	wGEEHIPGSPFHVTVP	100%	iTRAQ8plex (+304)	19.04	25.0	19.04	2.0	18.457	18.672	18.866	18.579	18.615	18.655	0	1	1	0	
My Experiment	Uncharacterized protein OS=Bos taurus GN=FLNB PE=1 SV=2	E1BKX7_BOVIN	true	true	yAPTEVGLHEMHIk	100%	iTRAQ8plex (+304), iTRAQ8plex (+304)	35.82	26.89309	35.82	1.1079054	18.947	18.560	18.681	18.426	18.644	18.586	0	0	0	1	
My Experiment	Uncharacterized protein OS=Bos taurus GN=FLNB PE=1 SV=2	E1BKX7_BOVIN	true	true	yGGELVPHFPTR	100%	iTRAQ8plex (+304)	25.52	26.324574	25.52	3.537602	18.578	18.767	18.636	18.594	18.623	18.615	0	2	2	0	
My Experiment	Uncharacterized protein OS=Bos taurus GN=FLNB PE=1 SV=2	E1BKX7_BOVIN	true	true	yMIGVTYGGDDIPLSPYR	100%	iTRAQ8plex (+304)	35.14	25.365583	35.14	3.1870866	18.614	18.757	18.571	18.753	18.605	18.543	0	0	1	0	
My Experiment	Uncharacterized protein OS=Bos taurus GN=FLNB PE=1 SV=2	E1BKX7_BOVIN	true	true	yVPPAAGR	98%	iTRAQ8plex (+304)	4.29	25.092026	4.29	2.9586074	18.682	18.641	18.693	18.549	18.572	18.708	0	0	1	0	
My Experiment	Pyruvate kinase OS=Bos taurus GN=PKM2 PE=1 SV=1	A5D984_BOVIN	true	true	aPIIAVTR	98%	iTRAQ8plex (+304)	62.18	25.0	51.75		18.751	19.200	19.385	19.286	19.050	19.473	0	3	5	0	
My Experiment	Pyruvate kinase OS=Bos taurus GN=PKM2 PE=1 SV=1	A5D984_BOVIN	true	true	aSDVHEVR	98%	iTRAQ8plex (+304)	21.01	25.0	21.01		18.785	19.453	19.312	19.256	18.977	19.360	0	0	5	0	
My Experiment	Pyruvate kinase OS=Bos taurus GN=PKM2 PE=1 SV=1	A5D984_BOVIN	true	true	dPVQEAWAEDVDLR	100%	iTRAQ8plex (+304)	59.95	25.0	58.04	8.537602	18.873	19.321	19.439	19.197	19.065	19.220	0	2	2	0	
My Experiment	Pyruvate kinase OS=Bos taurus GN=PKM2 PE=1 SV=1	A5D984_BOVIN	true	true	eAEAAIYHLQLFEELR	100%	iTRAQ8plex (+304)	35.34	26.434526	35.34	7.017729	18.774	19.393	19.131	19.465	19.096	19.244	0	0	3	0	
My Experiment	Pyruvate kinase OS=Bos taurus GN=PKM2 PE=1 SV=1	A5D984_BOVIN	true	true	eATESFASDPILYRPVAVALDTk	100%	iTRAQ8plex (+304), iTRAQ8plex (+304)	26.7	26.785183	26.7	5.49485	20.144	18.335	18.986	18.778	19.602	19.279	0	0	1	0	
My Experiment	Pyruvate kinase OS=Bos taurus GN=PKM2 PE=1 SV=1	A5D984_BOVIN	true	true	fDEILEASDGIMVAR	100%	iTRAQ8plex (+304)	38.32	25.440681	38.32	7.552842	19.198	19.516	18.590	19.608	18.973	19.238	0	0	1	0	
My Experiment	Pyruvate kinase OS=Bos taurus GN=PKM2 PE=1 SV=1	A5D984_BOVIN	true	true	gDLGIEIPAEk	100%	iTRAQ8plex (+304), iTRAQ8plex (+304)	19.09	26.637009	19.09	2.5850267	19.456	18.870	19.191	19.033	19.335	19.243	0	2	1	1	
My Experiment	Pyruvate kinase OS=Bos taurus GN=PKM2 PE=1 SV=1	A5D984_BOVIN	true	true	gDYPLEAVR	100%	iTRAQ8plex (+304)	16.51	25.024271	16.51	2.0	18.626	19.359	19.579	19.205	18.960	19.379	0	4	3	0	
My Experiment	Pyruvate kinase OS=Bos taurus GN=PKM2 PE=1 SV=1	A5D984_BOVIN	true	true	gPDFLVTEVENGGSLGSk	100%	iTRAQ8plex (+304), iTRAQ8plex (+304)	44.37	27.143297	44.37	4.823909	19.172	18.938	19.013	19.362	19.107	19.532	0	0	2	0	
My Experiment	Pyruvate kinase OS=Bos taurus GN=PKM2 PE=1 SV=1	A5D984_BOVIN	true	true	gSGTAEVELk	100%	iTRAQ8plex (+304), iTRAQ8plex (+304)	24.82	27.909885	22.26		18.718	19.313	19.261	19.461	19.077	19.294	0	0	1	0	
My Experiment	Pyruvate kinase OS=Bos taurus GN=PKM2 PE=1 SV=1	A5D984_BOVIN	true	true	gSGTAEVELkk	100%	iTRAQ8plex (+304), iTRAQ8plex (+304), iTRAQ8plex (+304)	9.83	26.138418	9.61	1.4436976	19.977	18.740	19.046	18.957	19.379	19.024	0	0	1	1	
My Experiment	Pyruvate kinase OS=Bos taurus GN=PKM2 PE=1 SV=1	A5D984_BOVIN	true	true	gVNLPGAAVDLPAVSEk	100%	iTRAQ8plex (+304), iTRAQ8plex (+304)	39.64	26.627579	39.64	4.5686364	19.362	18.899	19.165	19.122	19.239	19.335	0	1	2	1	
My Experiment	Pyruvate kinase OS=Bos taurus GN=PKM2 PE=1 SV=1	A5D984_BOVIN	true	true	iENHEGVR	100%	iTRAQ8plex (+304)	22.02	25.0	17.38	1.7212464	19.116	19.065	19.139	19.172	19.308	19.331	0	2	2	0	
My Experiment	Pyruvate kinase OS=Bos taurus GN=PKM2 PE=1 SV=1	A5D984_BOVIN	true	true	iTLDNAYMEk	100%	iTRAQ8plex (+304), iTRAQ8plex (+304)	38.22	27.419392	38.22	4.823909	19.889	18.597	19.023	18.963	19.484	19.180	0	4	4	0	
My Experiment	Pyruvate kinase OS=Bos taurus GN=PKM2 PE=1 SV=1	A5D984_BOVIN	true	true	iTLDNAYmEk	100%	iTRAQ8plex (+304), Oxidation (+16), iTRAQ8plex (+304)	14.21	26.70246	14.21	2.6575773	19.274	19.082	19.024	19.337	19.275	19.160	0	1	1	0	
My Experiment	Pyruvate kinase OS=Bos taurus GN=PKM2 PE=1 SV=1	A5D984_BOVIN	true	true	iYVDDGLISLLVk	100%	iTRAQ8plex (+304), iTRAQ8plex (+304)	37.38	25.64666	37.38	6.5850267	20.469	17.887	18.840	18.805	19.843	19.280	0	1	1	0	
My Experiment	Pyruvate kinase OS=Bos taurus GN=PKM2 PE=1 SV=1	A5D984_BOVIN	true	true	kASDVHEVR	100%	iTRAQ8plex (+304), iTRAQ8plex (+304)	8.61	26.998377	8.61	1.3872161	18.321	19.551	19.425	19.376	18.887	19.545	0	2	0	4	
My Experiment	Pyruvate kinase OS=Bos taurus GN=PKM2 PE=1 SV=1	A5D984_BOVIN	true	true	kGVNLPGAAVDLPAVSEk	99%	iTRAQ8plex (+304), iTRAQ8plex (+304), iTRAQ8plex (+304)	7.4	25.0	7.4	2.552842	18.911	19.435	19.282	19.211	19.146	19.139	0	0	0	1	
My Experiment	Pyruvate kinase OS=Bos taurus GN=PKM2 PE=1 SV=1	A5D984_BOVIN	true	true	lDIDSPPITAR	100%	iTRAQ8plex (+304)	34.79	27.686382	26.72	6.19382	18.941	19.274	19.337	19.104	19.104	19.371	0	8	4	0	
My Experiment	Pyruvate kinase OS=Bos taurus GN=PKM2 PE=1 SV=1	A5D984_BOVIN	true	true	lNFSHGTHEYHAETIk	100%	iTRAQ8plex (+304), iTRAQ8plex (+304)	25.72	26.693169	25.72		19.742	19.099	18.806	18.967	19.573	18.937	0	0	1	0	
My Experiment	Pyruvate kinase OS=Bos taurus GN=PKM2 PE=1 SV=1	A5D984_BOVIN	true	true	lSPITSDPTEAAAVGAVEASFk	100%	iTRAQ8plex (+304), iTRAQ8plex (+304)	34.73	27.176704	34.73	3.2441251	20.018	18.607	19.024	18.865	19.432	19.178	0	0	0	1	
My Experiment	Pyruvate kinase OS=Bos taurus GN=PKM2 PE=1 SV=1	A5D984_BOVIN	true	true	mQHLIAR	99%	iTRAQ8plex (+304)	12.79	25.0	12.79	1.3767507	19.025	19.372	19.196	19.156	19.245	19.156	0	1	2	0	
My Experiment	Pyruvate kinase OS=Bos taurus GN=PKM2 PE=1 SV=1	A5D984_BOVIN	true	true	nTGIIcTIGPASR	100%	iTRAQ8plex (+304), Carbamidomethyl (+57)	49.33	27.126495	49.33	4.0409584	19.062	19.332	19.276	19.087	19.234	19.105	0	2	2	0	
My Experiment	Pyruvate kinase OS=Bos taurus GN=PKM2 PE=1 SV=1	A5D984_BOVIN	true	true	rFDEILEASDGIMVAR	100%	iTRAQ8plex (+304)	64.37	26.020601	63.36	10.769551	18.943	19.448	19.411	19.246	18.996	19.087	0	2	4	0	
My Experiment	Pyruvate kinase OS=Bos taurus GN=PKM2 PE=1 SV=1	A5D984_BOVIN	true	true	sGMNVAR	99%	iTRAQ8plex (+304)	20.52	25.0	19.86	2.638272	18.924	19.402	19.271	19.194	19.212	19.098	0	2	0	0	
My Experiment	Pyruvate kinase OS=Bos taurus GN=PKM2 PE=1 SV=1	A5D984_BOVIN	true	true	vNLAMNVGk	100%	iTRAQ8plex (+304), iTRAQ8plex (+304)	34.74	27.250946	34.74	5.958607	19.784	18.804	18.982	18.946	19.539	19.078	0	1	1	0	
My Experiment	Pyruvate kinase OS=Bos taurus GN=PKM2 PE=1 SV=1	A5D984_BOVIN	true	true	vVDVGSk	99%	iTRAQ8plex (+304), iTRAQ8plex (+304)	25.79	25.0	17.24	3.19382	20.078	18.359	19.074	19.026	19.521	19.055	0	2	0	0	
My Experiment	Keratin, type II cytoskeletal 8 OS=Bos taurus GN=KRT8 PE=1 SV=1	F1MU12_BOVIN	true	true	aEAEAMYQIk	100%	iTRAQ8plex (+304), iTRAQ8plex (+304)	48.36	26.608656	44.13	4.853872	20.283	18.591	19.130	19.258	20.032	19.559	0	3	0	0	
My Experiment	Keratin, type II cytoskeletal 8 OS=Bos taurus GN=KRT8 PE=1 SV=1	F1MU12_BOVIN	true	true	aEAEAmYQIk	100%	iTRAQ8plex (+304), Oxidation (+16), iTRAQ8plex (+304)	17.91	26.937271	7.34	3.1426675	19.719	19.214	19.301	19.453	19.658	19.475	0	7	11	0	
My Experiment	Keratin, type II cytoskeletal 8 OS=Bos taurus GN=KRT8 PE=1 SV=1	F1MU12_BOVIN	true	true	aQYEEIANR	100%	iTRAQ8plex (+304)	28.42	25.0	17.82	4.251812	18.886	19.720	19.600	19.575	19.284	19.780	0	9	3	0	
My Experiment	Keratin, type II cytoskeletal 8 OS=Bos taurus GN=KRT8 PE=1 SV=1	F1MU12_BOVIN	true	true	aSLEAAIADAEQR	100%	iTRAQ8plex (+304)	34.75	25.575073	34.75		19.198	19.348	19.672	19.495	19.396	19.782	0	7	8	0	
My Experiment	Keratin, type II cytoskeletal 8 OS=Bos taurus GN=KRT8 PE=1 SV=1	F1MU12_BOVIN	true	true	dVDEAYMNk	100%	iTRAQ8plex (+304), iTRAQ8plex (+304)	24.59	25.0	24.59	1.5686362	19.611	19.327	19.387	19.422	19.603	19.531	0	5	1	0	
My Experiment	Keratin, type II cytoskeletal 8 OS=Bos taurus GN=KRT8 PE=1 SV=1	F1MU12_BOVIN	true	true	dVDEAYmNk	95%	iTRAQ8plex (+304), Oxidation (+16), iTRAQ8plex (+304)	14.73	25.0	14.73		19.652	19.402	19.385	19.394	19.576	19.451	0	0	1	0	
My Experiment	Keratin, type II cytoskeletal 8 OS=Bos taurus GN=KRT8 PE=1 SV=1	F1MU12_BOVIN	true	true	dVDEAYMNkVELESR	100%	iTRAQ8plex (+304), iTRAQ8plex (+304)	23.33	25.865871	23.33	1.9586073	19.686	19.228	19.338	19.454	19.781	19.374	0	0	1	0	
My Experiment	Keratin, type II cytoskeletal 8 OS=Bos taurus GN=KRT8 PE=1 SV=1	F1MU12_BOVIN	true	true	eMQSQISDTSVVLSMDNNR	100%	iTRAQ8plex (+304)	89.68	25.0	89.68	10.853872	18.842	19.640	19.604	19.573	19.355	19.839	0	2	3	0	
My Experiment	Keratin, type II cytoskeletal 8 OS=Bos taurus GN=KRT8 PE=1 SV=1	F1MU12_BOVIN	true	true	emQSQISDTSVVLSMDNNR	100%	iTRAQ8plex (+304), Oxidation (+16)	35.72	25.0	19.69	2.9208188	18.917	19.685	19.585	19.701	19.355	19.567	0	0	5	0	
My Experiment	Keratin, type II cytoskeletal 8 OS=Bos taurus GN=KRT8 PE=1 SV=1	F1MU12_BOVIN	true	true	eMQSQISDTSVVLSmDNNR	100%	iTRAQ8plex (+304), Oxidation (+16)	18.82	25.0	1.56	3.309804	19.043	19.627	19.722	19.665	19.340	19.481	0	0	3	0	
My Experiment	Keratin, type II cytoskeletal 8 OS=Bos taurus GN=KRT8 PE=1 SV=1	F1MU12_BOVIN	true	true	hLEQQNk	99%	iTRAQ8plex (+304), iTRAQ8plex (+304)	14.72	27.348	13.88	1.853872	19.053	19.613	19.522	19.611	19.456	19.621	0	4	3	1	
My Experiment	Keratin, type II cytoskeletal 8 OS=Bos taurus GN=KRT8 PE=1 SV=1	F1MU12_BOVIN	true	true	iSSSAFSR	100%	iTRAQ8plex (+304)	20.39	25.0	15.0	2.0555174	19.483	19.474	19.344	19.461	19.662	19.428	0	2	2	0	
My Experiment	Keratin, type II cytoskeletal 8 OS=Bos taurus GN=KRT8 PE=1 SV=1	F1MU12_BOVIN	true	true	lAELEAALR	100%	iTRAQ8plex (+304)	23.02	25.0	15.61	4.1191864	19.289	19.473	19.583	19.465	19.653	19.550	0	7	0	0	
My Experiment	Keratin, type II cytoskeletal 8 OS=Bos taurus GN=KRT8 PE=1 SV=1	F1MU12_BOVIN	true	true	lEAAIADAEQR	97%	iTRAQ8plex (+304)				1.1023729	19.188	19.536	19.560	19.712	19.377	19.488	0	1	1	0	
My Experiment	Keratin, type II cytoskeletal 8 OS=Bos taurus GN=KRT8 PE=1 SV=1	F1MU12_BOVIN	true	true	lEGLTDEINFYR	100%	iTRAQ8plex (+304)	43.88	25.658478	33.29	6.3279023	19.450	19.572	19.062	19.673	19.572	19.520	0	3	2	0	
My Experiment	Keratin, type II cytoskeletal 8 OS=Bos taurus GN=KRT8 PE=1 SV=1	F1MU12_BOVIN	true	true	lESGMQNMSIHTk	100%	iTRAQ8plex (+304), iTRAQ8plex (+304)	58.01	26.253126	58.01	8.0	19.995	18.965	19.265	19.369	19.855	19.394	0	1	4	1	
My Experiment	Keratin, type II cytoskeletal 8 OS=Bos taurus GN=KRT8 PE=1 SV=1	F1MU12_BOVIN	true	true	lESGmQNMSIHTk	100%	iTRAQ8plex (+304), Oxidation (+16), iTRAQ8plex (+304)	32.93	25.80925	21.89		19.699	19.253	19.268	19.617	19.691	19.332	0	0	1	0	
My Experiment	Keratin, type II cytoskeletal 8 OS=Bos taurus GN=KRT8 PE=1 SV=1	F1MU12_BOVIN	true	true	lESGMQNmSIHTk	100%	iTRAQ8plex (+304), Oxidation (+16), iTRAQ8plex (+304)	20.74	25.774918	11.62	1.6197888	19.823	19.397	19.176	19.431	19.689	19.343	0	0	1	0	
My Experiment	Keratin, type II cytoskeletal 8 OS=Bos taurus GN=KRT8 PE=1 SV=1	F1MU12_BOVIN	true	true	lEVDPNIQAVR	100%	iTRAQ8plex (+304)	23.68	27.63428	23.68	4.154902	19.372	19.384	19.548	19.485	19.484	19.582	0	6	5	0	
My Experiment	Keratin, type II cytoskeletal 8 OS=Bos taurus GN=KRT8 PE=1 SV=1	F1MU12_BOVIN	true	false	lLEGEESR	100%	iTRAQ8plex (+304)	23.21	25.0	21.27	2.5686362	19.043	19.733	19.701	19.357	19.329	19.701	0	15	0	0	Q9DCV7,Q3KNV1
My Experiment	Keratin, type II cytoskeletal 8 OS=Bos taurus GN=KRT8 PE=1 SV=1	F1MU12_BOVIN	true	true	lQAEIEGLk	100%	iTRAQ8plex (+304), iTRAQ8plex (+304)	47.88	25.751879	40.51	4.853872	20.279	18.756	19.147	19.364	19.938	19.378	0	5	2	0	
My Experiment	Keratin, type II cytoskeletal 8 OS=Bos taurus GN=KRT8 PE=1 SV=1	F1MU12_BOVIN	true	true	lVSESSDVLSk	100%	iTRAQ8plex (+304), iTRAQ8plex (+304)	48.16	28.000294	44.9	7.6197886	19.812	19.109	19.403	19.293	19.691	19.605	0	4	4	0	
My Experiment	Keratin, type II cytoskeletal 8 OS=Bos taurus GN=KRT8 PE=1 SV=1	F1MU12_BOVIN	true	true	nLDLDGIIAEVk	100%	iTRAQ8plex (+304), iTRAQ8plex (+304)	23.74	27.70852	9.22	2.102373	19.773	19.318	19.421	19.239	19.634	19.447	0	2	4	1	
My Experiment	Keratin, type II cytoskeletal 8 OS=Bos taurus GN=KRT8 PE=1 SV=1	F1MU12_BOVIN	true	true	qLETLAQEk	99%	iTRAQ8plex (+304), iTRAQ8plex (+304)	21.94	27.226337	21.94		20.063	18.988	19.037	19.373	19.983	19.475	0	3	5	0	
My Experiment	Keratin, type II cytoskeletal 8 OS=Bos taurus GN=KRT8 PE=1 SV=1	F1MU12_BOVIN	true	true	qLETLAQEk	99%	Gln->pyro-Glu (-17), iTRAQ8plex (+304), iTRAQ8plex (+304)	29.92	25.0	19.56		19.137	19.138	19.818	19.472	19.414	19.881	0	1	0	0	
My Experiment	Keratin, type II cytoskeletal 8 OS=Bos taurus GN=KRT8 PE=1 SV=1	F1MU12_BOVIN	true	true	qLYEEEIR	100%	iTRAQ8plex (+304)	17.43	25.0	17.43	1.7447275	18.990	19.537	19.593	19.479	19.508	19.770	0	5	0	0	
My Experiment	Keratin, type II cytoskeletal 8 OS=Bos taurus GN=KRT8 PE=1 SV=1	F1MU12_BOVIN	true	true	rQLETLAQEk	97%	iTRAQ8plex (+304), iTRAQ8plex (+304)	16.05	27.57396	16.05		19.331	19.364	19.471	19.452	19.601	19.641	0	0	1	0	
My Experiment	Keratin, type II cytoskeletal 8 OS=Bos taurus GN=KRT8 PE=1 SV=1	F1MU12_BOVIN	true	true	sNIDNMFESYINNLR	100%	iTRAQ8plex (+304)	66.21	25.0	34.17	8.619789	19.142	19.839	18.989	19.753	19.690	19.558	0	3	3	0	
My Experiment	Keratin, type II cytoskeletal 8 OS=Bos taurus GN=KRT8 PE=1 SV=1	F1MU12_BOVIN	true	true	sNIDNmFESYINNLR	100%	iTRAQ8plex (+304), Oxidation (+16)	45.04	25.0	45.04	2.8239088	19.148	19.497	19.362	19.532	19.573	19.747	0	1	1	0	
My Experiment	Keratin, type II cytoskeletal 8 OS=Bos taurus GN=KRT8 PE=1 SV=1	F1MU12_BOVIN	true	true	sNIDNMFESYINNLRR	100%	iTRAQ8plex (+304)	19.81	25.0	13.8	3.229148	19.084	19.577	19.595	19.714	19.265	19.624	0	1	0	0	
My Experiment	Keratin, type II cytoskeletal 8 OS=Bos taurus GN=KRT8 PE=1 SV=1	F1MU12_BOVIN	true	true	sRAEAEAMYQIk	100%	iTRAQ8plex (+304), iTRAQ8plex (+304)	11.2	26.94605	11.2	1.251812	19.850	18.999	19.441	19.359	19.726	19.474	0	1	2	1	
My Experiment	Keratin, type II cytoskeletal 8 OS=Bos taurus GN=KRT8 PE=1 SV=1	F1MU12_BOVIN	true	true	sYTSGPGSR	100%	iTRAQ8plex (+304)	19.38	25.0	12.2	1.5376021	18.927	19.629	19.560	19.646	19.515	19.579	0	2	4	0	
My Experiment	Keratin, type II cytoskeletal 8 OS=Bos taurus GN=KRT8 PE=1 SV=1	F1MU12_BOVIN	true	true	tDMENEFVIIk	100%	iTRAQ8plex (+304), iTRAQ8plex (+304)	53.77	26.73021	53.77	5.0409584	20.021	18.956	18.906	19.430	19.918	19.504	0	2	2	0	
My Experiment	Keratin, type II cytoskeletal 8 OS=Bos taurus GN=KRT8 PE=1 SV=1	F1MU12_BOVIN	true	true	tDmENEFVIIk	100%	iTRAQ8plex (+304), Oxidation (+16), iTRAQ8plex (+304)	21.64	26.830471	21.64		19.408	19.482	19.065	19.984	19.509	19.411	0	0	1	0	
My Experiment	Keratin, type II cytoskeletal 8 OS=Bos taurus GN=KRT8 PE=1 SV=1	F1MU12_BOVIN	true	true	tDMENEFVIIkk	100%	iTRAQ8plex (+304), iTRAQ8plex (+304), iTRAQ8plex (+304)	3.92	26.972294	3.92	1.69897	20.260	19.279	18.884	19.485	19.670	19.282	0	0	1	1	
My Experiment	Keratin, type II cytoskeletal 8 OS=Bos taurus GN=KRT8 PE=1 SV=1	F1MU12_BOVIN	true	true	tEISEMNR	96%	iTRAQ8plex (+304)	18.76	25.0	13.89		19.131	19.610	19.404	19.558	19.591	19.592	0	4	0	0	
My Experiment	Keratin, type II cytoskeletal 8 OS=Bos taurus GN=KRT8 PE=1 SV=1	F1MU12_BOVIN	true	true	tEISEmNR	96%	iTRAQ8plex (+304), Oxidation (+16)	16.71	25.0	16.71		19.399	19.454	19.425	19.452	19.726	19.403	0	1	0	0	
My Experiment	Keratin, type II cytoskeletal 8 OS=Bos taurus GN=KRT8 PE=1 SV=1	F1MU12_BOVIN	true	true	tkTEISEMNR	100%	iTRAQ8plex (+304), iTRAQ8plex (+304)	8.87	27.355988	8.87	1.309804	20.332	18.856	18.991	19.157	20.132	19.391	0	1	0	0	
My Experiment	Keratin, type II cytoskeletal 8 OS=Bos taurus GN=KRT8 PE=1 SV=1	F1MU12_BOVIN	true	true	tTSGYAGGLTSSYGTPGFNYSLSPGSFSR	100%	iTRAQ8plex (+304)	86.83	25.0	86.83	10.124939	19.279	19.836	19.245	19.414	19.518	19.551	0	0	2	1	
My Experiment	Keratin, type II cytoskeletal 8 OS=Bos taurus GN=KRT8 PE=1 SV=1	F1MU12_BOVIN	true	true	vGSSSSFR	100%	iTRAQ8plex (+304)	29.63	25.0	29.63	1.9586073	19.302	19.485	19.501	19.477	19.545	19.519	0	2	2	0	
My Experiment	Keratin, type II cytoskeletal 8 OS=Bos taurus GN=KRT8 PE=1 SV=1	F1MU12_BOVIN	true	true	vSTSAPR	99%	iTRAQ8plex (+304)	17.8	25.0	17.8	1.5086383	19.500	19.475	19.382	19.533	19.564	19.406	0	1	0	0	
My Experiment	Keratin, type II cytoskeletal 8 OS=Bos taurus GN=KRT8 PE=1 SV=1	F1MU12_BOVIN	true	true	wNLLQQQk	100%	iTRAQ8plex (+304), iTRAQ8plex (+304)	34.09	25.99883	34.09	3.9208188	20.325	18.618	19.060	19.311	20.087	19.475	0	3	3	0	
My Experiment	Keratin, type II cytoskeletal 8 OS=Bos taurus GN=KRT8 PE=1 SV=1	F1MU12_BOVIN	true	true	yEELQTLAGk	100%	iTRAQ8plex (+304), iTRAQ8plex (+304)	23.67	27.664127	22.88		19.913	19.093	19.332	19.400	19.692	19.430	0	8	13	2	
My Experiment	Uncharacterized protein OS=Bos taurus GN=KRT18 PE=1 SV=1	F6S1Q0_BOVIN	true	true	aQIFANSVDNAR	100%	iTRAQ8plex (+304)	38.7	25.5145	38.7	6.0222764	19.312	19.466	19.715	19.644	19.581	19.652	0	10	3	0	
My Experiment	Uncharacterized protein OS=Bos taurus GN=KRT18 PE=1 SV=1	F6S1Q0_BOVIN	true	true	aQYDELAQk	100%	iTRAQ8plex (+304), iTRAQ8plex (+304)	38.5	27.427252	37.9	8.065501	19.905	19.083	19.387	19.595	19.739	19.517	0	4	4	1	
My Experiment	Uncharacterized protein OS=Bos taurus GN=KRT18 PE=1 SV=1	F6S1Q0_BOVIN	true	true	aSLENSLR	95%	iTRAQ8plex (+304)	17.61	25.854607	13.51		19.252	19.439	19.693	19.689	19.523	19.684	0	9	4	0	
My Experiment	Uncharacterized protein OS=Bos taurus GN=KRT18 PE=1 SV=1	F6S1Q0_BOVIN	true	true	dWAHYLk	99%	iTRAQ8plex (+304), iTRAQ8plex (+304)	26.03	26.599161	20.3	2.60206	20.056	18.974	19.241	19.455	20.010	19.484	0	2	0	0	
My Experiment	Uncharacterized protein OS=Bos taurus GN=KRT18 PE=1 SV=1	F6S1Q0_BOVIN	true	true	gGWGSGNLGAGMAGGLVGVGGIQGEk	100%	iTRAQ8plex (+304), iTRAQ8plex (+304)	69.3	26.766937	69.3	4.4089355	19.527	19.375	19.509	19.530	19.633	19.710	0	0	2	1	
My Experiment	Uncharacterized protein OS=Bos taurus GN=KRT18 PE=1 SV=1	F6S1Q0_BOVIN	true	true	gGWGSGNLGAGmAGGLVGVGGIQGEk	100%	iTRAQ8plex (+304), Oxidation (+16), iTRAQ8plex (+304)	74.46	26.618128	74.46	12.387217	19.716	19.204	19.251	19.557	19.567	19.946	0	0	1	0	
My Experiment	Uncharacterized protein OS=Bos taurus GN=KRT18 PE=1 SV=1	F6S1Q0_BOVIN	true	false	iVLQIDNAR	100%	iTRAQ8plex (+304)	16.53	25.0	11.68	1.2596374	19.263	19.486	19.580	19.540	19.564	19.770	0	4	2	0	P19001,P08727
My Experiment	Uncharacterized protein OS=Bos taurus GN=KRT18 PE=1 SV=1	F6S1Q0_BOVIN	true	true	kVIDDTNVTR	100%	iTRAQ8plex (+304), iTRAQ8plex (+304)	22.69	27.242758	22.69	1.5686362	20.118	18.794	19.287	19.399	19.954	19.702	0	1	2	1	
My Experiment	Uncharacterized protein OS=Bos taurus GN=KRT18 PE=1 SV=1	F6S1Q0_BOVIN	true	true	lLEDGEDFSLGDALDSSNSR	100%	iTRAQ8plex (+304)	44.59	25.0	44.59	7.6777806	19.152	19.613	19.444	19.751	19.361	19.921	0	1	2	0	
My Experiment	Uncharacterized protein OS=Bos taurus GN=KRT18 PE=1 SV=1	F6S1Q0_BOVIN	true	true	qSVESDIHGLR	100%	iTRAQ8plex (+304)	10.79	25.854607	10.79	1.6382722	19.249	19.673	19.601	19.595	19.563	19.570	0	2	10	0	
My Experiment	Uncharacterized protein OS=Bos taurus GN=KRT18 PE=1 SV=1	F6S1Q0_BOVIN	true	true	qSVESDIHGLR	99%	Gln->pyro-Glu (-17), iTRAQ8plex (+304)	24.21	25.0	24.21		19.252	19.750	19.613	19.661	19.453	19.512	0	1	0	0	
My Experiment	Uncharacterized protein OS=Bos taurus GN=KRT18 PE=1 SV=1	F6S1Q0_BOVIN	true	true	qSVESDIHGLRk	100%	iTRAQ8plex (+304), iTRAQ8plex (+304)	20.78	27.619278	20.78	1.5686362	19.985	19.264	19.013	19.938	19.726	19.315	0	0	0	1	
My Experiment	Uncharacterized protein OS=Bos taurus GN=KRT18 PE=1 SV=1	F6S1Q0_BOVIN	true	true	qTQEYEALLNVk	100%	iTRAQ8plex (+304), iTRAQ8plex (+304)	21.86	27.283537	21.86	3.9208188	19.962	19.238	19.409	19.429	19.795	19.428	0	3	8	1	
My Experiment	Uncharacterized protein OS=Bos taurus GN=KRT18 PE=1 SV=1	F6S1Q0_BOVIN	true	true	qTQEYEALLNVk	100%	Gln->pyro-Glu (-17), iTRAQ8plex (+304), iTRAQ8plex (+304)	38.15	26.148972	38.15		19.399	19.398	19.767	19.427	19.464	19.789	0	2	0	0	
My Experiment	Uncharacterized protein OS=Bos taurus GN=KRT18 PE=1 SV=1	F6S1Q0_BOVIN	true	true	rTVQSLEIDLDSMR	100%	iTRAQ8plex (+304)	17.39	25.943926	15.52	3.79588	19.021	19.850	19.907	19.726	19.202	19.534	0	0	1	0	
My Experiment	Uncharacterized protein OS=Bos taurus GN=KRT18 PE=1 SV=1	F6S1Q0_BOVIN	true	true	sFSTQSTFSNYR	100%	Acetyl (+42), iTRAQ8plex (+304)	38.59	25.0	38.59		19.473	19.627	18.965	19.618	19.378	19.768	0	6	0	0	
My Experiment	Uncharacterized protein OS=Bos taurus GN=KRT18 PE=1 SV=1	F6S1Q0_BOVIN	true	true	sLEADNR	99%	iTRAQ8plex (+304)	29.72	25.0	22.65	1.5376021	19.856	19.557	19.500	19.547	19.591	19.190	0	1	0	0	
My Experiment	Uncharacterized protein OS=Bos taurus GN=KRT18 PE=1 SV=1	F6S1Q0_BOVIN	true	true	sLGSVQSSGHR	100%	iTRAQ8plex (+304)	36.99	25.0	32.64	3.8239088	19.199	19.695	19.635	19.549	19.581	19.558	0	6	7	0	
My Experiment	Uncharacterized protein OS=Bos taurus GN=KRT18 PE=1 SV=1	F6S1Q0_BOVIN	true	true	tVQSLEIDLDSMR	100%	iTRAQ8plex (+304)	69.43	25.132177	69.43	10.481486	19.508	19.722	19.560	19.587	19.355	19.513	0	1	3	0	
My Experiment	Uncharacterized protein OS=Bos taurus GN=KRT18 PE=1 SV=1	F6S1Q0_BOVIN	true	true	tVQSLEIDLDSmR	100%	iTRAQ8plex (+304), Oxidation (+16)	27.17	25.0	27.17		19.290	19.705	19.624	19.474	19.485	19.652	0	1	1	0	
My Experiment	Uncharacterized protein OS=Bos taurus GN=KRT18 PE=1 SV=1	F6S1Q0_BOVIN	true	true	vIDDTNVTR	100%	iTRAQ8plex (+304)	33.21	25.263393	28.01	2.1487417	19.554	19.352	19.620	19.541	19.493	19.662	0	6	0	0	
My Experiment	Uncharacterized protein OS=Bos taurus GN=KRT18 PE=1 SV=1	F6S1Q0_BOVIN	true	true	vkYETELAMR	100%	iTRAQ8plex (+304), iTRAQ8plex (+304)	13.02	27.299744	9.03	2.79588	20.250	18.849	19.228	19.376	19.937	19.634	0	1	1	1	
My Experiment	Uncharacterized protein OS=Bos taurus GN=KRT18 PE=1 SV=1	F6S1Q0_BOVIN	true	true	vRPVSSAASVYAGAGGSGSR	100%	iTRAQ8plex (+304)	26.81	26.354837	26.81	8.346787	19.349	19.593	19.897	19.437	19.413	19.497	0	0	5	0	
My Experiment	Uncharacterized protein OS=Bos taurus GN=KRT18 PE=1 SV=1	F6S1Q0_BOVIN	true	true	vVSETSDTk	100%	iTRAQ8plex (+304), iTRAQ8plex (+304)	30.29	27.379873	30.29	1.853872	19.097	19.573	19.675	19.669	19.487	19.729	0	10	6	0	
My Experiment	Uncharacterized protein OS=Bos taurus GN=KRT18 PE=1 SV=1	F6S1Q0_BOVIN	true	true	yAMQMEQLNGVLLHLESELAQTR	100%	iTRAQ8plex (+304)	18.97	25.575073	18.97	2.6197886	19.119	19.735	19.864	19.681	19.259	19.592	0	0	1	1	
My Experiment	Uncharacterized protein OS=Bos taurus GN=KRT18 PE=1 SV=1	F6S1Q0_BOVIN	true	true	yETELAMR	100%	iTRAQ8plex (+304)	24.08	25.0	24.08	2.1739252	19.385	19.583	19.508	19.514	19.685	19.562	0	2	0	0	
My Experiment	Transgelin OS=Bos taurus GN=TAGLN PE=1 SV=1	V6F957_BOVIN	true	true	aAEDYGVTk	98%	iTRAQ8plex (+304), iTRAQ8plex (+304)	21.02	26.954819	21.02		18.558	19.364	19.209	18.981	18.806	19.260	0	9	6	0	
My Experiment	Transgelin OS=Bos taurus GN=TAGLN PE=1 SV=1	V6F957_BOVIN	true	true	dLAAVQR	99%	iTRAQ8plex (+304)	14.19	25.0	14.19	1.091515	18.935	19.094	19.121	19.044	19.051	18.973	0	2	0	0	
My Experiment	Transgelin OS=Bos taurus GN=TAGLN PE=1 SV=1	V6F957_BOVIN	true	true	eFTESQLQEGk	100%	iTRAQ8plex (+304), iTRAQ8plex (+304)	31.91	26.464039	31.91	3.2757242	18.816	19.181	19.155	18.943	18.916	19.081	0	3	2	0	
My Experiment	Transgelin OS=Bos taurus GN=TAGLN PE=1 SV=1	V6F957_BOVIN	true	true	gDPNWFMk	100%	iTRAQ8plex (+304), iTRAQ8plex (+304)	29.29	25.118832	29.29	2.455932	19.326	18.571	19.040	18.966	19.195	19.166	0	3	1	0	
My Experiment	Transgelin OS=Bos taurus GN=TAGLN PE=1 SV=1	V6F957_BOVIN	true	true	gDPNWFmk	100%	iTRAQ8plex (+304), Oxidation (+16), iTRAQ8plex (+304)	10.4	25.0	10.4	1.5086383	19.308	18.930	18.463	19.188	19.132	19.235	0	0	1	0	
My Experiment	Transgelin OS=Bos taurus GN=TAGLN PE=1 SV=1	V6F957_BOVIN	true	true	gPSYGMSR	95%	iTRAQ8plex (+304)	15.61	25.0	15.61		18.249	19.345	19.519	19.052	18.823	19.268	0	1	1	0	
My Experiment	Transgelin OS=Bos taurus GN=TAGLN PE=1 SV=1	V6F957_BOVIN	true	true	hVIGLQMGSNR	100%	iTRAQ8plex (+304)	24.86	26.848454	24.86	4.2676063	18.749	19.279	19.047	19.198	18.880	19.094	0	0	5	0	
My Experiment	Transgelin OS=Bos taurus GN=TAGLN PE=1 SV=1	V6F957_BOVIN	true	true	qMEQVAQFLk	100%	iTRAQ8plex (+304), iTRAQ8plex (+304)	31.38	27.581547	31.38	7.3565474	20.068	18.658	18.103	19.083	19.580	18.822	0	2	3	1	
My Experiment	Transgelin OS=Bos taurus GN=TAGLN PE=1 SV=1	V6F957_BOVIN	true	true	qMEQVAQFLk	100%	Gln->pyro-Glu (-17), iTRAQ8plex (+304), iTRAQ8plex (+304)	26.7	25.705431	26.7		18.419	19.013	19.319	19.525	18.690	19.320	0	2	0	0	
My Experiment	Transgelin OS=Bos taurus GN=TAGLN PE=1 SV=1	V6F957_BOVIN	true	true	qmEQVAQFLk	96%	iTRAQ8plex (+304), Oxidation (+16), iTRAQ8plex (+304)	16.97	27.788744	16.97		19.158	19.063	18.786	19.082	19.043	19.106	0	0	7	0	
My Experiment	Transgelin OS=Bos taurus GN=TAGLN PE=1 SV=1	V6F957_BOVIN	true	true	qmEQVAQFLk	98%	Gln->pyro-Glu (-17), iTRAQ8plex (+304), Oxidation (+16), iTRAQ8plex (+304)	22.29	25.575073	22.29		18.048	19.100	19.455	19.343	18.718	19.592	0	1	0	0	
My Experiment	Transgelin OS=Bos taurus GN=TAGLN PE=1 SV=1	V6F957_BOVIN	true	true	tDMFQTVDLFEGk	100%	iTRAQ8plex (+304), iTRAQ8plex (+304)	31.19	25.786392	31.19	4.6197886	19.756	18.933	18.368	19.025	19.315	18.902	0	1	3	0	
My Experiment	Transgelin OS=Bos taurus GN=TAGLN PE=1 SV=1	V6F957_BOVIN	true	true	tLMALGSLAVTk	100%	iTRAQ8plex (+304), iTRAQ8plex (+304)	56.88	25.717089	56.88	2.853872	19.684	18.690	18.965	18.833	19.269	18.837	0	2	3	0	
My Experiment	Transgelin OS=Bos taurus GN=TAGLN PE=1 SV=1	V6F957_BOVIN	true	true	vPENPPSMVFk	100%	iTRAQ8plex (+304), iTRAQ8plex (+304)	39.65	27.283537	26.58	3.2441251	19.503	18.495	18.716	18.977	19.346	19.245	0	3	4	0	
My Experiment	Alpha-enolase OS=Bos taurus GN=ENO1 PE=1 SV=1	F1MB08_BOVIN	true	true	aAVPSGASTGIYEALELR	98%	iTRAQ8plex (+304)	19.41	26.981007	18.94		18.330	18.584	18.730	18.535	18.397	18.648	0	2	3	0	
My Experiment	Alpha-enolase OS=Bos taurus GN=ENO1 PE=1 SV=1	F1MB08_BOVIN	true	true	aVEHINk	99%	iTRAQ8plex (+304), iTRAQ8plex (+304)	32.21	26.031445	15.9	3.2757242	18.952	18.054	18.366	18.259	18.811	18.856	0	2	0	0	
My Experiment	Alpha-enolase OS=Bos taurus GN=ENO1 PE=1 SV=1	F1MB08_BOVIN	true	true	dATNVGDEGGFAPNILENk	100%	iTRAQ8plex (+304), iTRAQ8plex (+304)	32.91	25.932861	23.12	2.5850267	18.882	18.610	17.977	18.545	18.690	18.579	0	0	2	1	
My Experiment	Alpha-enolase OS=Bos taurus GN=ENO1 PE=1 SV=1	F1MB08_BOVIN	true	true	eALELLk	99%	iTRAQ8plex (+304), iTRAQ8plex (+304)	27.34	25.0	10.2	1.6777807	19.221	18.110	18.274	18.454	18.779	18.416	0	2	0	0	
My Experiment	Alpha-enolase OS=Bos taurus GN=ENO1 PE=1 SV=1	F1MB08_BOVIN	true	true	gNPTVEVDLFTAk	100%	iTRAQ8plex (+304), iTRAQ8plex (+304)	41.33	27.923918	33.85	4.7212462	19.067	18.288	18.413	18.489	18.679	18.554	0	2	4	1	
My Experiment	Alpha-enolase OS=Bos taurus GN=ENO1 PE=1 SV=1	F1MB08_BOVIN	true	true	iEEELGSk	100%	iTRAQ8plex (+304), iTRAQ8plex (+304)	10.46	27.44293	10.46	1.79588	19.150	18.359	18.513	18.309	18.672	18.257	0	2	0	0	
My Experiment	Alpha-enolase OS=Bos taurus GN=ENO1 PE=1 SV=1	F1MB08_BOVIN	true	true	iGAEVYHNLk	100%	iTRAQ8plex (+304), iTRAQ8plex (+304)	14.0	27.234556	14.0	2.102373	19.283	18.055	18.221	18.417	18.912	18.375	0	2	3	2	
My Experiment	Alpha-enolase OS=Bos taurus GN=ENO1 PE=1 SV=1	F1MB08_BOVIN	true	true	iLPVGAENFR	100%	iTRAQ8plex (+304)				2.9586074	18.669	18.615	18.280	18.564	18.566	18.562	0	0	1	0	
My Experiment	Alpha-enolase OS=Bos taurus GN=ENO1 PE=1 SV=1	F1MB08_BOVIN	true	true	lAMQEFMILPVGAENFR	100%	iTRAQ8plex (+304)	27.9	26.434526	27.9	4.920819	18.614	18.866	18.078	18.537	18.413	18.811	0	2	3	0	
My Experiment	Alpha-enolase OS=Bos taurus GN=ENO1 PE=1 SV=1	F1MB08_BOVIN	true	true	lAmQEFMILPVGAENFR	100%	iTRAQ8plex (+304), Oxidation (+16)	23.52	25.490034	17.54	4.0	18.299	18.762	18.303	18.919	18.288	18.673	0	0	2	0	
My Experiment	Alpha-enolase OS=Bos taurus GN=ENO1 PE=1 SV=1	F1MB08_BOVIN	true	true	lAMQEFmILPVGAENFR	100%	iTRAQ8plex (+304), Oxidation (+16)	21.97	25.899496	4.65	1.6575773	18.092	19.006	17.969	18.877	18.439	18.868	0	0	2	0	
My Experiment	Alpha-enolase OS=Bos taurus GN=ENO1 PE=1 SV=1	F1MB08_BOVIN	true	true	lAQSNGWGVMVSHR	100%	iTRAQ8plex (+304)	32.65	25.587086	32.65	1.8860567	18.342	18.545	18.730	18.553	18.418	18.663	0	3	5	0	
My Experiment	Alpha-enolase OS=Bos taurus GN=ENO1 PE=1 SV=1	F1MB08_BOVIN	true	true	lMIEMDGTENk	100%	iTRAQ8plex (+304), iTRAQ8plex (+304)	36.05	25.526684	36.05	2.4089353	19.457	18.066	18.349	18.313	18.802	18.291	0	1	2	0	
My Experiment	Alpha-enolase OS=Bos taurus GN=ENO1 PE=1 SV=1	F1MB08_BOVIN	true	true	lmIEMDGTENk	97%	iTRAQ8plex (+304), Oxidation (+16), iTRAQ8plex (+304)	23.66	25.0	10.91		18.467	18.600	18.673	18.498	18.433	18.585	0	0	1	0	
My Experiment	Alpha-enolase OS=Bos taurus GN=ENO1 PE=1 SV=1	F1MB08_BOVIN	true	true	lNVVEQEk	98%	iTRAQ8plex (+304), iTRAQ8plex (+304)	21.28	26.748611	21.28		19.160	18.185	18.371	18.436	18.833	18.352	0	3	4	0	
My Experiment	Alpha-enolase OS=Bos taurus GN=ENO1 PE=1 SV=1	F1MB08_BOVIN	true	true	mILPVGAENFR	100%	iTRAQ8plex (+304)				1.6197888	18.424	18.545	18.503	18.573	18.565	18.648	0	1	2	0	
My Experiment	Alpha-enolase OS=Bos taurus GN=ENO1 PE=1 SV=1	F1MB08_BOVIN	true	true	tIAPALVSk	100%	iTRAQ8plex (+304), iTRAQ8plex (+304)	25.9	25.0	23.12	2.8239088	19.238	17.948	18.339	18.347	18.848	18.536	0	1	3	0	
My Experiment	Alpha-enolase OS=Bos taurus GN=ENO1 PE=1 SV=1	F1MB08_BOVIN	true	true	vNQIGSVTESLQAck	100%	iTRAQ8plex (+304), Carbamidomethyl (+57), iTRAQ8plex (+304)	37.41	27.339993	37.41	3.5686362	19.132	18.100	18.674	18.209	18.729	18.411	0	0	1	0	
My Experiment	Alpha-enolase OS=Bos taurus GN=ENO1 PE=1 SV=1	F1MB08_BOVIN	true	true	vVIGMDVAASEFYR	100%	iTRAQ8plex (+304)	44.09	25.622929	44.09	5.004365	18.379	18.663	18.689	18.515	18.404	18.617	0	5	7	0	
My Experiment	Alpha-enolase OS=Bos taurus GN=ENO1 PE=1 SV=1	F1MB08_BOVIN	true	true	vVIGmDVAASEFYR	100%	iTRAQ8plex (+304), Oxidation (+16)	31.37	25.786392	31.37		18.221	18.591	18.745	18.630	18.415	18.654	0	1	0	0	
My Experiment	Alpha-enolase OS=Bos taurus GN=ENO1 PE=1 SV=1	F1MB08_BOVIN	true	true	yITPDELANLYk	100%	iTRAQ8plex (+304), iTRAQ8plex (+304)	26.33	27.55112	26.33		19.116	18.198	18.500	18.274	18.670	18.501	0	3	3	1	
My Experiment	Uncharacterized protein (Fragment) OS=Bos taurus GN=TLN1 PE=1 SV=2	F1MDH3_BOVIN	true	true	aAMEPIVISAk	100%	iTRAQ8plex (+304), iTRAQ8plex (+304)	17.21	27.403625	7.76	4.1739254	18.491	18.414	18.610	18.527	18.564	18.630	0	1	2	0	
My Experiment	Uncharacterized protein (Fragment) OS=Bos taurus GN=TLN1 PE=1 SV=2	F1MDH3_BOVIN	true	true	aEASQLGHk	99%	iTRAQ8plex (+304), iTRAQ8plex (+304)	21.47	27.543484	21.47		19.082	18.107	18.152	18.384	18.860	18.630	0	1	1	0	
My Experiment	Uncharacterized protein (Fragment) OS=Bos taurus GN=TLN1 PE=1 SV=2	F1MDH3_BOVIN	true	true	aIAVTVQEMVTk	100%	iTRAQ8plex (+304), iTRAQ8plex (+304)	51.86	27.427252	51.86		18.646	18.485	18.342	18.692	18.575	18.482	0	1	1	0	
My Experiment	Uncharacterized protein (Fragment) OS=Bos taurus GN=TLN1 PE=1 SV=2	F1MDH3_BOVIN	true	true	aLAVNPR	99%	iTRAQ8plex (+304)	32.94	25.0	12.86	1.7447275	17.527	19.377	18.922	18.561	18.266	18.526	0	0	1	0	
My Experiment	Uncharacterized protein (Fragment) OS=Bos taurus GN=TLN1 PE=1 SV=2	F1MDH3_BOVIN	true	true	aLDGAFTEENR	100%	iTRAQ8plex (+304)	25.74	25.0	25.74	3.0043647	18.227	18.370	18.757	18.501	18.424	18.899	0	1	0	0	
My Experiment	Uncharacterized protein (Fragment) OS=Bos taurus GN=TLN1 PE=1 SV=2	F1MDH3_BOVIN	true	true	aLEATTEHIR	100%	iTRAQ8plex (+304)	13.7	25.854607	13.7	3.619789	18.525	18.502	18.544	18.612	18.480	18.492	0	0	4	0	
My Experiment	Uncharacterized protein (Fragment) OS=Bos taurus GN=TLN1 PE=1 SV=2	F1MDH3_BOVIN	true	true	aLGDLISATk	100%	iTRAQ8plex (+304), iTRAQ8plex (+304)	16.13	27.242758	8.74	1.6382722	19.097	18.137	18.127	18.556	18.707	18.565	0	0	2	0	
My Experiment	Uncharacterized protein (Fragment) OS=Bos taurus GN=TLN1 PE=1 SV=2	F1MDH3_BOVIN	true	true	aLSTDPAAPTLk	100%	iTRAQ8plex (+304), iTRAQ8plex (+304)	22.42	27.209856	22.42	2.9586074	18.938	18.301	18.420	18.362	18.717	18.416	0	1	1	0	
My Experiment	Uncharacterized protein (Fragment) OS=Bos taurus GN=TLN1 PE=1 SV=2	F1MDH3_BOVIN	true	true	aVAEQIPLLVQGVR	100%	iTRAQ8plex (+304)	36.62	26.560982	35.75	4.8860564	17.998	18.510	18.807	18.801	18.334	18.748	0	0	3	0	
My Experiment	Uncharacterized protein (Fragment) OS=Bos taurus GN=TLN1 PE=1 SV=2	F1MDH3_BOVIN	true	true	aVASAAAALVLk	100%	iTRAQ8plex (+304), iTRAQ8plex (+304)	27.93	25.0	27.93	1.6382722	18.751	18.339	18.672	18.442	18.548	18.426	0	0	1	0	
My Experiment	Uncharacterized protein (Fragment) OS=Bos taurus GN=TLN1 PE=1 SV=2	F1MDH3_BOVIN	true	true	dLDQASLAAVSQQLAPR	100%	iTRAQ8plex (+304)	76.55	27.56636	69.17	10.920818	18.118	18.734	18.689	18.568	18.528	18.541	0	1	0	0	
My Experiment	Uncharacterized protein (Fragment) OS=Bos taurus GN=TLN1 PE=1 SV=2	F1MDH3_BOVIN	true	true	dPVQLNLLYVQAR	100%	iTRAQ8plex (+304)	35.71	27.626785	35.71	5.552842	18.248	18.482	18.630	18.661	18.431	18.727	0	1	1	0	
My Experiment	Uncharacterized protein (Fragment) OS=Bos taurus GN=TLN1 PE=1 SV=2	F1MDH3_BOVIN	true	true	eVANSTANLVk	100%	iTRAQ8plex (+304), iTRAQ8plex (+304)	38.06	27.558748	35.12	2.1804562	18.927	18.185	18.439	18.329	18.705	18.607	0	1	1	0	
My Experiment	Uncharacterized protein (Fragment) OS=Bos taurus GN=TLN1 PE=1 SV=2	F1MDH3_BOVIN	true	true	eVIQEWNLTNIk	100%	iTRAQ8plex (+304), iTRAQ8plex (+304)	38.75	27.678976	37.94	2.0409586	18.798	18.274	18.437	18.514	18.565	18.591	0	0	1	0	
My Experiment	Uncharacterized protein (Fragment) OS=Bos taurus GN=TLN1 PE=1 SV=2	F1MDH3_BOVIN	true	true	fFYSDQNVDSR	100%	iTRAQ8plex (+304)	23.17	25.0	23.17	1.8239088	18.298	18.628	18.548	18.645	18.522	18.590	0	3	0	0	
My Experiment	Uncharacterized protein (Fragment) OS=Bos taurus GN=TLN1 PE=1 SV=2	F1MDH3_BOVIN	true	true	fLPSELRDEH	100%	iTRAQ8plex (+304)	8.18	25.06505	8.18	1.3872161	18.159	18.453	18.684	18.678	18.609	18.595	0	0	1	0	
My Experiment	Uncharacterized protein (Fragment) OS=Bos taurus GN=TLN1 PE=1 SV=2	F1MDH3_BOVIN	true	true	gISMSSSk	98%	iTRAQ8plex (+304), iTRAQ8plex (+304)	20.98	25.820635	17.18		18.495	18.467	18.542	18.509	18.534	18.631	0	0	1	0	
My Experiment	Uncharacterized protein (Fragment) OS=Bos taurus GN=TLN1 PE=1 SV=2	F1MDH3_BOVIN	true	true	gLAGAVSELLR	100%	iTRAQ8plex (+304)	30.07	25.0	13.15	5.468521	17.642	18.802	18.968	18.720	18.354	18.719	0	2	0	0	
My Experiment	Uncharacterized protein (Fragment) OS=Bos taurus GN=TLN1 PE=1 SV=2	F1MDH3_BOVIN	true	true	lAQAAQSSVATITR	100%	iTRAQ8plex (+304)	30.0	27.371925	30.0	1.9586073	18.340	18.559	18.617	18.571	18.528	18.564	0	2	2	0	
My Experiment	Uncharacterized protein (Fragment) OS=Bos taurus GN=TLN1 PE=1 SV=2	F1MDH3_BOVIN	true	true	lHTDDELNWLDHGR	100%	iTRAQ8plex (+304)	28.05	25.0	28.05	1.4317982	18.102	18.606	18.896	18.695	18.295	18.584	0	0	0	1	
My Experiment	Uncharacterized protein (Fragment) OS=Bos taurus GN=TLN1 PE=1 SV=2	F1MDH3_BOVIN	true	true	lNEAAAGLNQAATELVQASR	100%	iTRAQ8plex (+304)	76.77	27.795965	76.77	4.8860564	18.177	18.657	18.371	18.698	18.606	18.669	0	0	1	0	
My Experiment	Uncharacterized protein (Fragment) OS=Bos taurus GN=TLN1 PE=1 SV=2	F1MDH3_BOVIN	true	true	lQAAGNAVk	100%	iTRAQ8plex (+304), iTRAQ8plex (+304)	23.12	25.0	23.12		19.082	18.315	18.147	18.341	18.771	18.522	0	0	1	0	
My Experiment	Uncharacterized protein (Fragment) OS=Bos taurus GN=TLN1 PE=1 SV=2	F1MDH3_BOVIN	true	true	mATNAAAQNAIk	100%	iTRAQ8plex (+304), iTRAQ8plex (+304)	61.99	27.57396	53.54	2.8239088	19.154	18.130	18.333	18.428	18.731	18.378	0	1	1	0	
My Experiment	Uncharacterized protein (Fragment) OS=Bos taurus GN=TLN1 PE=1 SV=2	F1MDH3_BOVIN	true	true	nLGTALAELR	100%	iTRAQ8plex (+304)	58.64	25.07856	46.88	3.0757208	18.470	18.678	18.583	18.496	18.568	18.394	0	1	2	0	
My Experiment	Uncharacterized protein (Fragment) OS=Bos taurus GN=TLN1 PE=1 SV=2	F1MDH3_BOVIN	true	true	qAAASATQTIAAAQHATSTPk	100%	Gln->pyro-Glu (-17), iTRAQ8plex (+304), iTRAQ8plex (+304)	40.54	26.374897	40.54		18.364	18.395	18.745	18.571	18.503	18.600	0	0	1	0	
My Experiment	Uncharacterized protein (Fragment) OS=Bos taurus GN=TLN1 PE=1 SV=2	F1MDH3_BOVIN	true	true	qEDVIATANLSR	100%	iTRAQ8plex (+304)	23.82	27.101173	18.37	2.229148	18.165	18.765	18.560	18.700	18.409	18.579	0	1	0	0	
My Experiment	Uncharacterized protein (Fragment) OS=Bos taurus GN=TLN1 PE=1 SV=2	F1MDH3_BOVIN	true	true	sIAAATSALVk	100%	iTRAQ8plex (+304), iTRAQ8plex (+304)	28.43	25.211382	28.43	2.6197886	18.732	18.274	18.493	18.617	18.610	18.453	0	0	2	0	
My Experiment	Uncharacterized protein (Fragment) OS=Bos taurus GN=TLN1 PE=1 SV=2	F1MDH3_BOVIN	true	true	sLAQAAR	99%	iTRAQ8plex (+304)	11.34	25.0	7.92	1.3665315	18.812	18.566	18.408	18.108	18.701	18.583	0	1	0	0	
My Experiment	Uncharacterized protein (Fragment) OS=Bos taurus GN=TLN1 PE=1 SV=2	F1MDH3_BOVIN	true	true	sNTSPEELGPLANQLTSDYGR	100%	iTRAQ8plex (+304)	35.98	25.0	35.98	3.387216	18.790	18.581	18.540	18.423	18.574	18.270	0	0	1	0	
My Experiment	Uncharacterized protein (Fragment) OS=Bos taurus GN=TLN1 PE=1 SV=2	F1MDH3_BOVIN	true	true	sQLAAAAR	100%	iTRAQ8plex (+304)	20.69	25.0	20.69	3.2676063	18.086	18.688	18.766	18.560	18.481	18.598	0	1	0	0	
My Experiment	Uncharacterized protein (Fragment) OS=Bos taurus GN=TLN1 PE=1 SV=2	F1MDH3_BOVIN	true	true	sTVLQQQYNR	100%	iTRAQ8plex (+304)	26.36	25.024271	26.36	2.4202163	18.286	18.767	18.546	18.537	18.643	18.400	0	1	0	0	
My Experiment	Uncharacterized protein (Fragment) OS=Bos taurus GN=TLN1 PE=1 SV=2	F1MDH3_BOVIN	true	true	tANPTAk	99%	iTRAQ8plex (+304), iTRAQ8plex (+304)	21.59	25.0	21.59	3.4317982	19.614	17.792	17.964	18.255	19.201	18.352	0	1	0	0	
My Experiment	Uncharacterized protein (Fragment) OS=Bos taurus GN=TLN1 PE=1 SV=2	F1MDH3_BOVIN	true	true	tLAESALQLLYTAk	100%	iTRAQ8plex (+304), iTRAQ8plex (+304)	34.48	26.757784	34.48	3.481486	18.830	18.199	18.313	18.704	18.639	18.390	0	1	3	1	
My Experiment	Uncharacterized protein (Fragment) OS=Bos taurus GN=TLN1 PE=1 SV=2	F1MDH3_BOVIN	true	true	tMLESAGGLIQTAR	100%	iTRAQ8plex (+304)	55.59	26.875288	55.59	5.958607	18.218	18.750	18.655	18.546	18.450	18.579	0	1	2	0	
My Experiment	Uncharacterized protein (Fragment) OS=Bos taurus GN=TLN1 PE=1 SV=2	F1MDH3_BOVIN	true	true	tSTPEDFIR	98%	iTRAQ8plex (+304)	20.57	25.0	20.57		18.640	18.485	18.688	18.415	18.580	18.370	0	1	0	0	
My Experiment	Uncharacterized protein (Fragment) OS=Bos taurus GN=TLN1 PE=1 SV=2	F1MDH3_BOVIN	true	true	tVSDSIk	99%	iTRAQ8plex (+304), iTRAQ8plex (+304)	18.72	25.0	15.37	1.2146702	19.326	18.290	18.049	18.354	18.798	18.362	0	1	0	0	
My Experiment	Uncharacterized protein (Fragment) OS=Bos taurus GN=TLN1 PE=1 SV=2	F1MDH3_BOVIN	true	true	vEHGSVALPAIMR	100%	iTRAQ8plex (+304)	21.52	28.055008	21.52	3.552842	18.497	18.586	18.562	18.520	18.482	18.533	0	1	1	0	
My Experiment	Uncharacterized protein (Fragment) OS=Bos taurus GN=TLN1 PE=1 SV=2	F1MDH3_BOVIN	true	true	vGDDPAVWQLk	100%	iTRAQ8plex (+304), iTRAQ8plex (+304)	13.67	27.299744	13.67	2.60206	18.662	18.338	18.333	18.998	18.523	18.326	0	1	1	0	
My Experiment	Uncharacterized protein (Fragment) OS=Bos taurus GN=TLN1 PE=1 SV=2	F1MDH3_BOVIN	true	true	vLGEAMTGISQNAk	100%	iTRAQ8plex (+304), iTRAQ8plex (+304)	29.41	27.759743	29.41	4.004365	18.518	18.499	18.461	18.623	18.506	18.571	0	0	1	0	
My Experiment	Uncharacterized protein (Fragment) OS=Bos taurus GN=TLN1 PE=1 SV=2	F1MDH3_BOVIN	true	true	vLVQNAAGSQEk	100%	iTRAQ8plex (+304), iTRAQ8plex (+304)	38.68	27.387806	38.68	2.7447276	18.995	18.298	18.438	18.397	18.803	18.248	0	0	1	0	
My Experiment	Uncharacterized protein (Fragment) OS=Bos taurus GN=TLN1 PE=1 SV=2	F1MDH3_BOVIN	true	true	vSHVLAALQAGNR	100%	iTRAQ8plex (+304)	32.36	27.299744	32.36	5.21467	18.516	18.814	18.542	18.666	18.313	18.328	0	0	2	0	
My Experiment	Uncharacterized protein (Fragment) OS=Bos taurus GN=TLN1 PE=1 SV=2	F1MDH3_BOVIN	true	true	wSVLAGHSR	100%	iTRAQ8plex (+304)	28.72	25.0	28.72		18.581	18.419	18.641	18.712	18.416	18.409	0	0	1	0	
My Experiment	ATP synthase subunit alpha OS=Bos taurus GN=ATP5A1 PE=1 SV=1	F1MLB8_BOVIN	true	true	aQFGSDLDAATQQLLSR	100%	iTRAQ8plex (+304)				6.6197886	18.970	19.427	19.482	19.538	19.162	19.629	0	0	1	0	
My Experiment	ATP synthase subunit alpha OS=Bos taurus GN=ATP5A1 PE=1 SV=1	F1MLB8_BOVIN	true	true	aVDSLVPIGR	100%	iTRAQ8plex (+304)	22.26	25.0	22.26	4.0	19.059	19.283	19.697	19.362	19.258	19.543	0	4	0	0	
My Experiment	ATP synthase subunit alpha OS=Bos taurus GN=ATP5A1 PE=1 SV=1	F1MLB8_BOVIN	true	true	eAYPGDVFYLHSR	100%	iTRAQ8plex (+304)	39.18	25.0	39.18	5.6382723	19.259	19.480	19.407	19.450	19.202	19.420	0	4	5	0	
My Experiment	ATP synthase subunit alpha OS=Bos taurus GN=ATP5A1 PE=1 SV=1	F1MLB8_BOVIN	true	true	ePMQTGIk	100%	iTRAQ8plex (+304), iTRAQ8plex (+304)	17.31	27.450748	14.72	1.6777807	19.913	18.954	19.218	19.241	19.555	19.305	0	2	2	0	
My Experiment	ATP synthase subunit alpha OS=Bos taurus GN=ATP5A1 PE=1 SV=1	F1MLB8_BOVIN	true	true	gMSLNLEPDNVGVVVFGNDk	100%	iTRAQ8plex (+304), iTRAQ8plex (+304)	50.6	26.739422	49.88	6.5686364	19.708	19.047	19.389	19.179	19.341	19.544	0	0	1	0	
My Experiment	ATP synthase subunit alpha OS=Bos taurus GN=ATP5A1 PE=1 SV=1	F1MLB8_BOVIN	true	true	hALIIYDDLSk	100%	iTRAQ8plex (+304), iTRAQ8plex (+304)	42.31	27.951847	42.31	7.1079054	19.835	19.268	19.431	19.048	19.428	19.206	0	1	2	1	
My Experiment	ATP synthase subunit alpha OS=Bos taurus GN=ATP5A1 PE=1 SV=1	F1MLB8_BOVIN	true	true	iLGADTSVDLEETGR	100%	iTRAQ8plex (+304)	59.72	25.831987	59.72	7.036212	19.125	19.558	19.581	19.397	19.145	19.445	0	3	0	0	
My Experiment	ATP synthase subunit alpha OS=Bos taurus GN=ATP5A1 PE=1 SV=1	F1MLB8_BOVIN	true	true	lELAQYR	99%	iTRAQ8plex (+304)	13.56	25.0	9.17	1.9586073	19.336	19.396	19.541	19.268	19.336	19.332	0	2	0	0	
My Experiment	ATP synthase subunit alpha OS=Bos taurus GN=ATP5A1 PE=1 SV=1	F1MLB8_BOVIN	true	true	lTDADAMk	100%	iTRAQ8plex (+304), iTRAQ8plex (+304)	20.46	26.253126	10.52	2.3767507	20.014	19.163	19.364	19.133	19.582	18.954	0	1	2	0	
My Experiment	ATP synthase subunit alpha OS=Bos taurus GN=ATP5A1 PE=1 SV=1	F1MLB8_BOVIN	true	true	nVQAEEMVEFSSGLk	100%	iTRAQ8plex (+304), iTRAQ8plex (+304)	51.59	26.41474	51.59	6.6382723	19.738	19.721	18.846	19.257	19.487	19.160	0	0	1	0	
My Experiment	ATP synthase subunit alpha OS=Bos taurus GN=ATP5A1 PE=1 SV=1	F1MLB8_BOVIN	true	true	qGQYSPMAIEEQVAVIYAGVR	100%	iTRAQ8plex (+304)	67.82	26.28389	35.16	9.30103	18.839	19.634	19.903	19.308	18.965	19.560	0	0	1	0	
My Experiment	ATP synthase subunit alpha OS=Bos taurus GN=ATP5A1 PE=1 SV=1	F1MLB8_BOVIN	true	true	qGQYSPmAIEEQVAVIYAGVR	100%	Gln->pyro-Glu (-17), iTRAQ8plex (+304), Oxidation (+16)	42.78	25.0	42.78		19.044	19.235	19.712	19.703	19.304	19.210	0	0	1	0	
My Experiment	ATP synthase subunit alpha OS=Bos taurus GN=ATP5A1 PE=1 SV=1	F1MLB8_BOVIN	true	true	qVAGTMk	99%	iTRAQ8plex (+304), iTRAQ8plex (+304)	21.0	25.0	11.45	1.9586073	20.300	18.866	19.045	19.179	19.702	19.141	0	1	1	0	
My Experiment	ATP synthase subunit alpha OS=Bos taurus GN=ATP5A1 PE=1 SV=1	F1MLB8_BOVIN	true	true	sTVAQLVk	100%	iTRAQ8plex (+304), iTRAQ8plex (+304)	16.6	26.580114	10.93	1.4202164	19.927	19.058	19.193	19.224	19.726	19.113	0	1	1	0	
My Experiment	ATP synthase subunit alpha OS=Bos taurus GN=ATP5A1 PE=1 SV=1	F1MLB8_BOVIN	true	true	tGAIVDVPVGEELLGR	100%	iTRAQ8plex (+304)	57.31	27.803173	57.31	8.60206	19.457	19.426	19.449	19.291	19.323	19.262	0	2	2	0	
My Experiment	ATP synthase subunit alpha OS=Bos taurus GN=ATP5A1 PE=1 SV=1	F1MLB8_BOVIN	true	true	tGTAEVSSILEER	100%	iTRAQ8plex (+304)	63.52	25.943926	63.52	9.431798	19.218	19.599	19.487	19.321	19.305	19.343	0	3	0	0	
My Experiment	ATP synthase subunit alpha OS=Bos taurus GN=ATP5A1 PE=1 SV=1	F1MLB8_BOVIN	true	true	tSIAIDTIINQk	100%	iTRAQ8plex (+304), iTRAQ8plex (+304)	21.6	26.693169	18.87	2.9208188	20.124	18.970	19.243	19.227	19.667	18.997	0	3	3	0	
My Experiment	ATP synthase subunit alpha OS=Bos taurus GN=ATP5A1 PE=1 SV=1	F1MLB8_BOVIN	true	true	vGSAAQTR	95%	iTRAQ8plex (+304)	19.71	25.0	14.15		19.398	19.389	19.428	19.361	19.350	19.255	0	2	1	0	
My Experiment	ATP synthase subunit alpha OS=Bos taurus GN=ATP5A1 PE=1 SV=1	F1MLB8_BOVIN	true	true	vLSIGDGIAR	95%	iTRAQ8plex (+304)	16.01	25.0	13.92		19.255	19.387	19.631	19.304	19.214	19.428	0	2	2	0	
My Experiment	ATP synthase subunit alpha OS=Bos taurus GN=ATP5A1 PE=1 SV=1	F1MLB8_BOVIN	true	true	vVDALGNAIDGk	100%	iTRAQ8plex (+304), iTRAQ8plex (+304)	42.76	27.558748	42.76		20.094	18.959	19.239	19.267	19.586	19.096	0	2	3	0	
My Experiment	Uncharacterized protein OS=Bos taurus GN=VCL PE=1 SV=1	F1N789_BOVIN	true	true	aAAVGTANk	100%	iTRAQ8plex (+304), iTRAQ8plex (+304)	18.55	25.587086	18.55	2.60206	18.735	18.731	18.676	18.563	18.556	18.657	0	1	2	0	
My Experiment	Uncharacterized protein OS=Bos taurus GN=VCL PE=1 SV=1	F1N789_BOVIN	true	true	aANFENHSGR	100%	iTRAQ8plex (+304)	5.83	25.0	5.83	1.3372421	19.139	18.472	18.214	18.473	18.916	18.719	0	0	1	0	
My Experiment	Uncharacterized protein OS=Bos taurus GN=VCL PE=1 SV=1	F1N789_BOVIN	true	true	aAVHLEGk	95%	iTRAQ8plex (+304), iTRAQ8plex (+304)	15.43	25.599068	15.43		18.956	18.353	18.596	18.577	18.831	18.635	0	2	2	0	
My Experiment	Uncharacterized protein OS=Bos taurus GN=VCL PE=1 SV=1	F1N789_BOVIN	true	true	aLASIDSk	100%	iTRAQ8plex (+304), iTRAQ8plex (+304)	16.41	27.067177	12.99	1.6575773	19.062	18.471	18.634	18.545	18.696	18.523	0	0	2	0	
My Experiment	Uncharacterized protein OS=Bos taurus GN=VCL PE=1 SV=1	F1N789_BOVIN	true	true	aLASQLQDSLk	100%	iTRAQ8plex (+304), iTRAQ8plex (+304)	16.78	27.831886	11.67	2.1870866	18.811	18.666	18.795	18.496	18.528	18.637	0	0	1	0	
My Experiment	Uncharacterized protein OS=Bos taurus GN=VCL PE=1 SV=1	F1N789_BOVIN	true	true	aQQVSQGLDVLTAk	100%	iTRAQ8plex (+304), iTRAQ8plex (+304)	31.87	27.671558	31.87	5.6197886	18.887	18.315	18.804	18.601	18.670	18.628	0	0	3	0	
My Experiment	Uncharacterized protein OS=Bos taurus GN=VCL PE=1 SV=1	F1N789_BOVIN	true	true	aVAGNISDPGLQk	100%	iTRAQ8plex (+304), iTRAQ8plex (+304)	22.61	27.041504	22.61	5.0222764	18.787	18.510	18.695	18.665	18.692	18.583	0	0	2	0	
My Experiment	Uncharacterized protein OS=Bos taurus GN=VCL PE=1 SV=1	F1N789_BOVIN	true	true	dYLIDGSR	100%	iTRAQ8plex (+304)	14.75	25.0	14.75	2.39794	18.635	18.782	19.212	18.432	18.565	18.306	0	1	0	0	
My Experiment	Uncharacterized protein OS=Bos taurus GN=VCL PE=1 SV=1	F1N789_BOVIN	true	true	eAEAASIk	98%	iTRAQ8plex (+304), iTRAQ8plex (+304)	20.77	26.608656	20.4		19.145	18.521	18.540	18.624	18.685	18.467	0	1	1	0	
My Experiment	Uncharacterized protein OS=Bos taurus GN=VCL PE=1 SV=1	F1N789_BOVIN	true	true	eLLPVLISAMk	100%	iTRAQ8plex (+304), iTRAQ8plex (+304)	35.37	25.717089	31.18	3.5850267	19.607	18.097	18.278	18.409	18.930	18.629	0	1	1	0	
My Experiment	Uncharacterized protein OS=Bos taurus GN=VCL PE=1 SV=1	F1N789_BOVIN	true	true	eLTPQVVSAAR	100%	iTRAQ8plex (+304)	15.13	27.283537	15.11	2.161151	18.363	18.642	18.854	18.678	18.581	18.815	0	1	0	0	
My Experiment	Uncharacterized protein OS=Bos taurus GN=VCL PE=1 SV=1	F1N789_BOVIN	true	true	gILSGTSDLLLTFDEAEVR	100%	iTRAQ8plex (+304)	75.34	27.307823	75.03	9.207608	18.239	18.846	18.715	18.743	18.599	18.790	0	0	1	0	
My Experiment	Uncharacterized protein OS=Bos taurus GN=VCL PE=1 SV=1	F1N789_BOVIN	true	true	gNDIIAAAk	100%	iTRAQ8plex (+304), iTRAQ8plex (+304)	33.68	25.987904	26.74	1.9586073	18.801	18.438	18.671	18.705	18.679	18.651	0	1	1	0	
My Experiment	Uncharacterized protein OS=Bos taurus GN=VCL PE=1 SV=1	F1N789_BOVIN	true	true	gQGASPVAMQk	97%	iTRAQ8plex (+304), iTRAQ8plex (+304)	16.83	26.454222	16.83		18.604	18.534	18.770	18.736	18.580	18.730	0	1	1	0	
My Experiment	Uncharacterized protein OS=Bos taurus GN=VCL PE=1 SV=1	F1N789_BOVIN	true	true	gVGQAAIR	100%	iTRAQ8plex (+304)	17.0	25.0	17.0	2.9208188	18.097	18.893	19.268	18.433	18.414	18.828	0	1	0	0	
My Experiment	Uncharacterized protein OS=Bos taurus GN=VCL PE=1 SV=1	F1N789_BOVIN	true	true	gWLRDPNASPGDAGEQAIR	100%	iTRAQ8plex (+304)	20.01	25.10545	20.01	2.3565474	18.086	18.893	19.266	18.684	18.282	18.721	0	0	1	0	
My Experiment	Uncharacterized protein OS=Bos taurus GN=VCL PE=1 SV=1	F1N789_BOVIN	true	true	lVQAAQMLQSDPYSVPAR	100%	iTRAQ8plex (+304)	48.39	26.599161	47.74	6.455932	18.300	18.859	18.807	18.832	18.395	18.803	0	1	2	0	
My Experiment	Uncharacterized protein OS=Bos taurus GN=VCL PE=1 SV=1	F1N789_BOVIN	true	true	lVQAAQmLQSDPYSVPAR	100%	iTRAQ8plex (+304), Oxidation (+16)	50.33	26.884197	50.33	8.187087	18.563	18.920	18.857	18.649	18.438	18.507	0	0	1	0	
My Experiment	Uncharacterized protein OS=Bos taurus GN=VCL PE=1 SV=1	F1N789_BOVIN	true	true	mALLMAEMSR	100%	iTRAQ8plex (+304)	23.49	25.0	23.49	4.19382	18.143	19.000	18.967	18.627	18.599	18.603	0	2	3	0	
My Experiment	Uncharacterized protein OS=Bos taurus GN=VCL PE=1 SV=1	F1N789_BOVIN	true	true	mLGQMTDQVADLR	100%	iTRAQ8plex (+304)	26.96	25.0	26.96	1.9586073	18.367	18.849	18.885	18.631	18.526	18.676	0	2	0	0	
My Experiment	Uncharacterized protein OS=Bos taurus GN=VCL PE=1 SV=1	F1N789_BOVIN	true	true	mSAEINEIIR	100%	iTRAQ8plex (+304)	29.0	25.526684	29.0	4.091515	18.394	18.946	18.915	18.545	18.485	18.647	0	1	0	0	
My Experiment	Uncharacterized protein OS=Bos taurus GN=VCL PE=1 SV=1	F1N789_BOVIN	true	true	mTGLVDEAIDTk	100%	iTRAQ8plex (+304), iTRAQ8plex (+304)	20.21	26.919651	20.21	2.79588	19.062	18.544	18.632	18.674	18.768	18.245	0	1	1	0	
My Experiment	Uncharacterized protein OS=Bos taurus GN=VCL PE=1 SV=1	F1N789_BOVIN	true	true	nPGNQAAYEHFETMk	100%	iTRAQ8plex (+304), iTRAQ8plex (+304)	29.53	25.0	29.53		19.031	18.464	18.502	18.511	18.878	18.546	0	0	1	0	
My Experiment	Uncharacterized protein OS=Bos taurus GN=VCL PE=1 SV=1	F1N789_BOVIN	true	true	nQGIEEALk	100%	iTRAQ8plex (+304), iTRAQ8plex (+304)	46.73	26.117233	42.94	3.49485	19.620	18.360	18.414	18.386	19.047	18.106	0	1	0	0	
My Experiment	Uncharacterized protein OS=Bos taurus GN=VCL PE=1 SV=1	F1N789_BOVIN	true	true	nQWIDNVEk	100%	iTRAQ8plex (+304), iTRAQ8plex (+304)	12.02	26.866362	12.02	1.2146702	19.180	18.607	18.419	18.504	18.835	18.398	0	1	1	0	
My Experiment	Uncharacterized protein OS=Bos taurus GN=VCL PE=1 SV=1	F1N789_BOVIN	true	true	qLHDEAR	99%	iTRAQ8plex (+304)	22.87	25.0	22.87	1.4436976	18.144	18.533	18.447	19.522	18.310	18.983	0	2	0	0	
My Experiment	Uncharacterized protein OS=Bos taurus GN=VCL PE=1 SV=1	F1N789_BOVIN	true	true	qVATALQNLQTk	100%	Gln->pyro-Glu (-17), iTRAQ8plex (+304), iTRAQ8plex (+304)	23.98	27.993404	23.98		18.492	18.437	19.151	18.451	18.439	18.963	0	1	0	0	
My Experiment	Uncharacterized protein OS=Bos taurus GN=VCL PE=1 SV=1	F1N789_BOVIN	true	true	sFLDSGYR	100%	iTRAQ8plex (+304)	16.87	25.0	16.87	4.229148	18.226	19.011	18.742	18.639	18.654	18.661	0	1	0	0	
My Experiment	Uncharacterized protein OS=Bos taurus GN=VCL PE=1 SV=1	F1N789_BOVIN	true	true	sLGEISALTSk	100%	iTRAQ8plex (+304), iTRAQ8plex (+304)	21.6	26.404816	21.6	3.236572	18.965	18.462	18.612	18.567	18.855	18.470	0	0	1	0	
My Experiment	Uncharacterized protein OS=Bos taurus GN=VCL PE=1 SV=1	F1N789_BOVIN	true	true	sLLDASEEAIk	100%	iTRAQ8plex (+304), iTRAQ8plex (+304)	24.1	27.693771	24.1		18.648	18.698	18.709	18.802	18.437	18.638	0	0	1	0	
My Experiment	Uncharacterized protein OS=Bos taurus GN=VCL PE=1 SV=1	F1N789_BOVIN	true	true	sTVEGIQASVk	100%	iTRAQ8plex (+304), iTRAQ8plex (+304)	30.01	27.339993	30.01	4.7447276	18.893	18.381	18.742	18.619	18.632	18.673	0	1	1	0	
My Experiment	Uncharacterized protein OS=Bos taurus GN=VCL PE=1 SV=1	F1N789_BOVIN	true	true	tISPMVVDAk	100%	iTRAQ8plex (+304), iTRAQ8plex (+304)	22.32	27.339993	22.32		18.982	18.510	18.622	18.520	18.784	18.515	0	1	0	0	
My Experiment	Uncharacterized protein OS=Bos taurus GN=VCL PE=1 SV=1	F1N789_BOVIN	true	true	vDQLTAQLADLAAR	100%	iTRAQ8plex (+304)	32.3	27.57396	32.3	3.031517	18.575	18.859	18.722	18.660	18.482	18.623	0	2	1	0	
My Experiment	Uncharacterized protein OS=Bos taurus GN=VCL PE=1 SV=1	F1N789_BOVIN	true	true	vLQLTSWDEDAWASk	100%	iTRAQ8plex (+304), iTRAQ8plex (+304)	36.27	26.875288	36.27	2.7212465	19.126	18.618	18.432	18.596	18.787	18.375	0	0	1	0	
My Experiment	Uncharacterized protein OS=Bos taurus GN=VCL PE=1 SV=1	F1N789_BOVIN	true	true	wIDNPTVDDR	100%	iTRAQ8plex (+304)	32.08	25.0	32.08	2.0	18.263	18.606	19.047	18.543	18.559	18.929	0	2	1	0	
My Experiment	Uncharacterized protein OS=Bos taurus PE=3 SV=2	F1N614_BOVIN	true	true	aLSSQHQAR	100%	iTRAQ8plex (+304)	56.35	25.0	52.15	5.3665314	18.346	18.788	18.824	18.614	18.394	18.597	0	2	4	0	
My Experiment	Uncharacterized protein OS=Bos taurus PE=3 SV=2	F1N614_BOVIN	true	true	dAGTIAGLNVMR	100%	iTRAQ8plex (+304)	47.65	26.464039	47.65	4.958607	18.377	18.767	18.796	18.659	18.379	18.566	0	3	2	0	
My Experiment	Uncharacterized protein OS=Bos taurus PE=3 SV=2	F1N614_BOVIN	true	true	dNHLLGTFDLTGIPPAPR	100%	iTRAQ8plex (+304)	47.05	27.118073	47.05	3.8239088	18.377	18.779	18.586	18.681	18.450	18.723	0	2	6	0	
My Experiment	Uncharacterized protein OS=Bos taurus PE=3 SV=2	F1N614_BOVIN	true	true	eLEEIVQPIISk	100%	iTRAQ8plex (+304), iTRAQ8plex (+304)	15.92	26.637009	15.92	4.958607	18.797	18.379	18.752	18.483	18.552	18.633	0	1	2	0	
My Experiment	Uncharacterized protein OS=Bos taurus PE=3 SV=2	F1N614_BOVIN	true	true	eTAEAYLGk	100%	iTRAQ8plex (+304), iTRAQ8plex (+304)	23.09	27.737865	23.09	1.79588	18.995	18.264	18.430	18.523	18.785	18.527	0	4	4	0	
My Experiment	Uncharacterized protein OS=Bos taurus PE=3 SV=2	F1N614_BOVIN	true	true	fEELNMDLFR	100%	iTRAQ8plex (+304)	23.28	25.0	23.28	2.769551	18.472	18.947	18.650	18.582	18.450	18.500	0	2	0	0	
My Experiment	Uncharacterized protein OS=Bos taurus PE=3 SV=2	F1N614_BOVIN	true	true	iTITNDQNR	100%	iTRAQ8plex (+304)	28.38	25.502283	24.96	2.9586074	18.646	18.547	18.589	18.488	18.744	18.566	0	2	1	0	
My Experiment	Uncharacterized protein OS=Bos taurus PE=3 SV=2	F1N614_BOVIN	true	true	iTPSYVAFTPEGER	100%	iTRAQ8plex (+304)	34.28	25.954962	34.28	5.920819	18.478	18.733	18.601	18.694	18.610	18.462	0	4	4	0	
My Experiment	Uncharacterized protein OS=Bos taurus PE=3 SV=2	F1N614_BOVIN	true	true	kSDIDEIVLVGGSTR	100%	iTRAQ8plex (+304), iTRAQ8plex (+304)	25.49	27.259117	25.49	6.79588	18.773	18.336	18.686	18.695	18.564	18.500	0	0	2	1	
My Experiment	Uncharacterized protein OS=Bos taurus PE=3 SV=2	F1N614_BOVIN	true	true	lIGDAAk	99%	iTRAQ8plex (+304), iTRAQ8plex (+304)	19.46	25.0	19.46	2.3665316	19.908	18.064	18.158	18.281	19.026	18.141	0	0	2	0	
My Experiment	Uncharacterized protein OS=Bos taurus PE=3 SV=2	F1N614_BOVIN	true	true	lTPEEIER	98%	iTRAQ8plex (+304)	30.59	25.0	21.5		18.579	18.608	18.852	18.346	18.532	18.662	0	1	0	0	
My Experiment	Uncharacterized protein OS=Bos taurus PE=3 SV=2	F1N614_BOVIN	true	true	mVNDAEk	99%	iTRAQ8plex (+304), iTRAQ8plex (+304)	27.93	25.0	25.97	2.2757242	19.023	18.496	18.457	18.398	18.707	18.530	0	2	0	0	
My Experiment	Uncharacterized protein OS=Bos taurus PE=3 SV=2	F1N614_BOVIN	true	true	nELESYAYSLk	100%	iTRAQ8plex (+304), iTRAQ8plex (+304)	41.11	26.66518	41.11	4.1870866	19.011	18.359	18.566	18.457	18.783	18.375	0	2	1	0	
My Experiment	Uncharacterized protein OS=Bos taurus PE=3 SV=2	F1N614_BOVIN	true	true	nQLTSNPENTVFDAk	100%	iTRAQ8plex (+304), iTRAQ8plex (+304)	27.94	26.532125	27.94	3.3187587	19.484	18.269	18.260	18.321	18.964	18.282	0	1	2	1	
My Experiment	Uncharacterized protein OS=Bos taurus PE=3 SV=2	F1N614_BOVIN	true	true	sDIDEIVLVGGSTR	100%	iTRAQ8plex (+304)	25.57	27.275412	25.57	3.69897	17.947	18.790	19.047	18.711	18.295	18.830	0	2	2	0	
My Experiment	Uncharacterized protein OS=Bos taurus PE=3 SV=2	F1N614_BOVIN	true	true	tFAPEEISAMVLTk	100%	iTRAQ8plex (+304), iTRAQ8plex (+304)	45.33	27.48188	45.33	4.2839966	19.233	18.243	18.356	18.431	18.663	18.653	0	0	2	0	
My Experiment	Uncharacterized protein OS=Bos taurus PE=3 SV=2	F1N614_BOVIN	true	true	tWNDPSVQQDIk	100%	iTRAQ8plex (+304), iTRAQ8plex (+304)	35.2	26.47383	35.2	6.086186	19.584	18.172	18.361	18.411	18.903	18.149	0	1	2	0	
My Experiment	Uncharacterized protein OS=Bos taurus PE=3 SV=2	F1N614_BOVIN	true	true	vLEDSDLk	100%	iTRAQ8plex (+304), iTRAQ8plex (+304)	26.37	27.411516	26.37	2.1674912	19.519	18.121	18.386	18.387	18.806	18.364	0	1	1	0	
My Experiment	Uncharacterized protein OS=Bos taurus PE=3 SV=2	F1N614_BOVIN	true	true	vTHAVVTVPAYFNDAQR	100%	iTRAQ8plex (+304)	29.93	26.618128	29.93	4.0132284	18.301	18.680	18.401	18.825	18.460	18.958	0	1	3	2	
My Experiment	Uncharacterized protein OS=Bos taurus PE=3 SV=2	F1N614_BOVIN	true	true	vYEGERPLTk	98%	iTRAQ8plex (+304), iTRAQ8plex (+304)	18.43	27.543484	18.43		19.345	17.968	18.288	18.490	18.895	18.612	0	2	0	0	
My Experiment	KRT5 protein OS=Bos taurus GN=KRT5 PE=1 SV=1	A5D7M6_BOVIN,M0QVZ6_BOVIN	true	true	aQYEDIANR	100%	iTRAQ8plex (+304)	27.7	25.0	10.38	3.619789	19.085	19.417	19.573	19.522	19.435	19.728	0	8	1	0	
My Experiment	KRT5 protein OS=Bos taurus GN=KRT5 PE=1 SV=1	A5D7M6_BOVIN,M0QVZ6_BOVIN	true	true	eYQELMNTk	100%	iTRAQ8plex (+304), iTRAQ8plex (+304)	13.8	26.803356	13.8	1.6777807	19.825	18.889	19.280	19.408	19.761	19.585	0	3	5	0	
My Experiment	KRT5 protein OS=Bos taurus GN=KRT5 PE=1 SV=1	A5D7M6_BOVIN,M0QVZ6_BOVIN	true	true	fVSTTSSSR	97%	iTRAQ8plex (+304)	17.74	25.0	16.02		18.901	19.494	19.356	19.805	19.631	19.525	0	2	1	0	
My Experiment	KRT5 protein OS=Bos taurus GN=KRT5 PE=1 SV=1	A5D7M6_BOVIN,M0QVZ6_BOVIN	true	true	hEISEMNR	100%	iTRAQ8plex (+304)	28.68	25.0	23.23	3.327902	18.861	19.583	19.590	19.630	19.507	19.533	0	2	4	0	
My Experiment	KRT5 protein OS=Bos taurus GN=KRT5 PE=1 SV=1	A5D7M6_BOVIN,M0QVZ6_BOVIN	true	true	iSISASGGGFR	95%	iTRAQ8plex (+304)	15.79	25.0	15.79		19.466	19.574	19.332	19.506	19.503	19.338	0	1	0	0	
My Experiment	KRT5 protein OS=Bos taurus GN=KRT5 PE=1 SV=1	A5D7M6_BOVIN,M0QVZ6_BOVIN	true	true	lAELEDALQk	100%	iTRAQ8plex (+304), iTRAQ8plex (+304)	37.4	27.693771	37.4	2.1487417	20.002	19.100	19.318	19.184	19.633	19.487	0	2	4	0	
My Experiment	KRT5 protein OS=Bos taurus GN=KRT5 PE=1 SV=1	A5D7M6_BOVIN,M0QVZ6_BOVIN	true	true	nMQDLVEDFk	100%	iTRAQ8plex (+304), iTRAQ8plex (+304)	15.59	26.00973	6.84	1.853872	19.907	19.237	18.957	19.533	19.750	19.225	0	2	3	0	
My Experiment	KRT5 protein OS=Bos taurus GN=KRT5 PE=1 SV=1	A5D7M6_BOVIN,M0QVZ6_BOVIN	true	true	qcANLQNAIADAEQR	100%	iTRAQ8plex (+304), Carbamidomethyl (+57)	43.42	25.0	43.42	4.958607	19.117	19.465	19.590	19.440	19.212	19.895	0	0	1	0	
My Experiment	KRT5 protein OS=Bos taurus GN=KRT5 PE=1 SV=1	A5D7M6_BOVIN,M0QVZ6_BOVIN	true	true	qcANLQNAIADAEQR	99%	Gln->pyro-Glu (-17), iTRAQ8plex (+304), Carbamidomethyl (+57)	53.02	25.0	53.02		19.636	19.375	19.486	19.457	19.458	19.307	0	2	0	0	
My Experiment	KRT5 protein OS=Bos taurus GN=KRT5 PE=1 SV=1	A5D7M6_BOVIN,M0QVZ6_BOVIN	true	true	qLDGIVGER	100%	iTRAQ8plex (+304)	28.69	25.0	9.93	2.5686362	19.263	19.190	19.290	19.421	19.868	19.687	0	1	0	0	
My Experiment	KRT5 protein OS=Bos taurus GN=KRT5 PE=1 SV=1	A5D7M6_BOVIN,M0QVZ6_BOVIN	true	true	qNLEPLLEQYINNLR	100%	iTRAQ8plex (+304)	18.68	27.283537	18.68	4.7212462	19.138	19.352	19.479	19.598	19.610	19.548	0	1	3	0	
My Experiment	KRT5 protein OS=Bos taurus GN=KRT5 PE=1 SV=1	A5D7M6_BOVIN,M0QVZ6_BOVIN	true	true	qSTVSFR	99%	iTRAQ8plex (+304)	26.71	25.0	22.49	3.4202163	19.438	19.305	19.310	19.463	19.798	19.425	0	2	1	0	
My Experiment	KRT5 protein OS=Bos taurus GN=KRT5 PE=1 SV=1	A5D7M6_BOVIN,M0QVZ6_BOVIN	true	true	sFSTASAITPSVSR	98%	iTRAQ8plex (+304)	17.94	26.138418	17.94		19.143	19.562	19.370	19.491	19.628	19.557	0	10	6	0	
My Experiment	KRT5 protein OS=Bos taurus GN=KRT5 PE=1 SV=1	A5D7M6_BOVIN,M0QVZ6_BOVIN	true	true	sGGGGGGGFGR	100%	iTRAQ8plex (+304)	61.88	25.0	61.88	5.236572	18.726	19.848	19.645	19.681	19.157	19.660	0	6	4	0	
My Experiment	KRT5 protein OS=Bos taurus GN=KRT5 PE=1 SV=1	A5D7M6_BOVIN,M0QVZ6_BOVIN	true	true	sLGFGSGGGSSSSVk	100%	iTRAQ8plex (+304), iTRAQ8plex (+304)	75.5	26.627579	75.5	7.823909	19.802	18.891	18.938	19.473	19.898	19.537	0	2	2	1	
My Experiment	KRT5 protein OS=Bos taurus GN=KRT5 PE=1 SV=1	A5D7M6_BOVIN,M0QVZ6_BOVIN	true	true	sLYNLGGSk	100%	iTRAQ8plex (+304), iTRAQ8plex (+304)	35.29	27.291649	32.54	4.8860564	19.957	18.840	19.207	19.353	19.899	19.476	0	3	3	0	
My Experiment	KRT5 protein OS=Bos taurus GN=KRT5 PE=1 SV=1	A5D7M6_BOVIN,M0QVZ6_BOVIN	true	true	tEAESWYQTk	100%	iTRAQ8plex (+304), iTRAQ8plex (+304)	25.58	26.063814	25.58	3.0268722	20.025	18.876	19.042	19.366	20.039	19.331	0	4	5	0	
My Experiment	KRT5 protein OS=Bos taurus GN=KRT5 PE=1 SV=1	A5D7M6_BOVIN,M0QVZ6_BOVIN	true	true	tSFTSVSR	100%	iTRAQ8plex (+304)	21.95	25.0	21.95	1.8239088	19.493	19.360	18.952	19.784	19.786	19.409	0	2	1	0	
My Experiment	KRT5 protein OS=Bos taurus GN=KRT5 PE=1 SV=1	A5D7M6_BOVIN,M0QVZ6_BOVIN	true	true	tTAENEFVMLk	100%	iTRAQ8plex (+304), iTRAQ8plex (+304)	47.93	27.101173	44.38	5.4317985	19.849	19.353	18.846	19.555	19.871	19.574	0	1	4	0	
My Experiment	KRT5 protein OS=Bos taurus GN=KRT5 PE=1 SV=1	A5D7M6_BOVIN,M0QVZ6_BOVIN	true	true	tTAENEFVmLk	95%	iTRAQ8plex (+304), Oxidation (+16), iTRAQ8plex (+304)	15.21	26.757784	15.21		19.828	19.263	18.897	19.360	19.801	19.570	0	0	2	0	
My Experiment	KRT5 protein OS=Bos taurus GN=KRT5 PE=1 SV=1	A5D7M6_BOVIN,M0QVZ6_BOVIN	true	true	vDALMDEINFMk	100%	iTRAQ8plex (+304), iTRAQ8plex (+304)	48.79	26.464039	48.79	3.2218487	20.137	19.087	18.719	19.490	19.801	19.488	0	1	4	0	
My Experiment	KRT5 protein OS=Bos taurus GN=KRT5 PE=1 SV=1	A5D7M6_BOVIN,M0QVZ6_BOVIN	true	true	vSLGGAYGAGGFGSR	100%	iTRAQ8plex (+304)	49.97	25.10545	49.97	4.958607	19.258	19.347	19.345	19.583	19.621	19.572	0	4	5	0	
My Experiment	KRT5 protein OS=Bos taurus GN=KRT5 PE=1 SV=1	A5D7M6_BOVIN,M0QVZ6_BOVIN	true	true	wALLQEQGTk	99%	iTRAQ8plex (+304), iTRAQ8plex (+304)	23.7	27.923918	19.21		20.046	18.851	19.157	19.409	19.853	19.458	0	6	9	0	
My Experiment	KRT5 protein OS=Bos taurus GN=KRT5 PE=1 SV=1	A5D7M6_BOVIN,M0QVZ6_BOVIN	true	true	yEELQQTAGR	100%	iTRAQ8plex (+304)	36.82	25.0	36.82	2.236572	18.989	19.499	19.510	19.572	19.444	19.690	0	5	3	0	
My Experiment	60 kDa heat shock protein, mitochondrial OS=Bos taurus GN=HSPD1 PE=1 SV=1	F1MUZ9_BOVIN	true	true	aAVEEGIVLGGGcALLR	100%	iTRAQ8plex (+304), Carbamidomethyl (+57)	28.94	27.242758	27.26	4.7447276	18.573	18.874	18.978	18.750	18.656	18.878	0	1	1	0	
My Experiment	60 kDa heat shock protein, mitochondrial OS=Bos taurus GN=HSPD1 PE=1 SV=1	F1MUZ9_BOVIN	true	true	aPGFGDNR	98%	iTRAQ8plex (+304)	24.43	25.0	24.43		18.356	19.027	18.867	19.020	18.491	18.948	0	0	3	0	
My Experiment	60 kDa heat shock protein, mitochondrial OS=Bos taurus GN=HSPD1 PE=1 SV=1	F1MUZ9_BOVIN	true	true	dDAMLLk	99%	iTRAQ8plex (+304), iTRAQ8plex (+304)	22.92	26.190933	11.59	3.0655015	19.403	18.539	18.734	18.712	18.939	18.441	0	1	2	0	
My Experiment	60 kDa heat shock protein, mitochondrial OS=Bos taurus GN=HSPD1 PE=1 SV=1	F1MUZ9_BOVIN	true	true	dGVTVAk	99%	iTRAQ8plex (+304), iTRAQ8plex (+304)	21.19	25.0	21.03	1.3565474	19.886	17.907	18.739	18.725	19.103	18.341	0	0	1	0	
My Experiment	60 kDa heat shock protein, mitochondrial OS=Bos taurus GN=HSPD1 PE=1 SV=1	F1MUZ9_BOVIN	true	true	dPGMGGMGGMGGGMGGGMF	100%	iTRAQ8plex (+304)	34.72	25.0	34.72	4.3467875	18.392	18.996	19.399	18.712	18.336	18.864	0	1	0	0	
My Experiment	60 kDa heat shock protein, mitochondrial OS=Bos taurus GN=HSPD1 PE=1 SV=1	F1MUZ9_BOVIN	true	true	dPGMGGMGGmGGGMGGGMF	97%	iTRAQ8plex (+304), Oxidation (+16)	26.84	25.0	3.01		18.564	18.891	18.927	19.087	18.490	18.741	0	1	0	0	
My Experiment	60 kDa heat shock protein, mitochondrial OS=Bos taurus GN=HSPD1 PE=1 SV=1	F1MUZ9_BOVIN	true	true	eIGNIISDAMk	100%	iTRAQ8plex (+304), iTRAQ8plex (+304)	43.0	27.619278	43.0	2.8239088	19.088	18.643	18.853	18.724	18.673	18.665	0	1	3	0	
My Experiment	60 kDa heat shock protein, mitochondrial OS=Bos taurus GN=HSPD1 PE=1 SV=1	F1MUZ9_BOVIN	true	true	gANPVEIR	100%	iTRAQ8plex (+304)	26.67	25.0	26.67	1.3665315	18.390	18.956	19.158	18.873	18.495	18.807	0	1	3	0	
My Experiment	60 kDa heat shock protein, mitochondrial OS=Bos taurus GN=HSPD1 PE=1 SV=1	F1MUZ9_BOVIN	true	true	gYISPYFINTSk	100%	iTRAQ8plex (+304), iTRAQ8plex (+304)	32.72	27.972675	32.72	2.9208188	18.932	18.680	18.497	18.919	18.822	18.852	0	0	2	0	
My Experiment	60 kDa heat shock protein, mitochondrial OS=Bos taurus GN=HSPD1 PE=1 SV=1	F1MUZ9_BOVIN	true	true	iPAMTIAk	100%	iTRAQ8plex (+304), iTRAQ8plex (+304)	19.67	26.821451	17.09	1.8860567	19.308	18.330	18.730	18.517	18.990	18.825	0	0	1	0	
My Experiment	60 kDa heat shock protein, mitochondrial OS=Bos taurus GN=HSPD1 PE=1 SV=1	F1MUZ9_BOVIN	true	true	iSSVQSIVPALEIANAHR	100%	iTRAQ8plex (+304)	75.61	27.395723	75.61	7.8860564	18.626	18.935	18.794	18.820	18.756	18.793	0	1	4	1	
My Experiment	60 kDa heat shock protein, mitochondrial OS=Bos taurus GN=HSPD1 PE=1 SV=1	F1MUZ9_BOVIN	true	true	lSDGVAVLk	100%	iTRAQ8plex (+304), iTRAQ8plex (+304)	27.68	26.00973	26.12		19.502	18.491	18.641	18.632	18.909	18.489	0	2	3	0	
My Experiment	60 kDa heat shock protein, mitochondrial OS=Bos taurus GN=HSPD1 PE=1 SV=1	F1MUZ9_BOVIN	true	true	lVQDVANNTNEEAGDGTTTATVLAR	100%	iTRAQ8plex (+304)	100.63	25.0	99.13	15.070581	18.588	18.715	18.919	18.989	18.715	18.753	0	0	3	0	
My Experiment	60 kDa heat shock protein, mitochondrial OS=Bos taurus GN=HSPD1 PE=1 SV=1	F1MUZ9_BOVIN	true	true	nAGVEGSLIVEk	100%	iTRAQ8plex (+304), iTRAQ8plex (+304)	32.81	27.874605	32.81	5.0	19.329	18.665	18.809	18.584	18.790	18.507	0	1	2	0	
My Experiment	60 kDa heat shock protein, mitochondrial OS=Bos taurus GN=HSPD1 PE=1 SV=1	F1MUZ9_BOVIN	true	true	tLNDELEIIEGMk	100%	iTRAQ8plex (+304), iTRAQ8plex (+304)	39.05	27.474117	38.28	7.05061	19.595	18.733	18.493	18.876	18.598	18.405	0	0	1	0	
My Experiment	60 kDa heat shock protein, mitochondrial OS=Bos taurus GN=HSPD1 PE=1 SV=1	F1MUZ9_BOVIN	true	true	tVIIEQSWGSPk	100%	iTRAQ8plex (+304), iTRAQ8plex (+304)	36.23	28.055008	36.23	3.3665316	19.632	18.377	18.594	18.610	18.976	18.534	0	4	3	0	
My Experiment	60 kDa heat shock protein, mitochondrial OS=Bos taurus GN=HSPD1 PE=1 SV=1	F1MUZ9_BOVIN	true	true	vGEVIVTk	100%	iTRAQ8plex (+304), iTRAQ8plex (+304)	23.46	26.08526	23.46	3.327902	19.570	18.509	18.567	18.525	19.026	18.506	0	2	3	0	
My Experiment	60 kDa heat shock protein, mitochondrial OS=Bos taurus GN=HSPD1 PE=1 SV=1	F1MUZ9_BOVIN	true	true	vGGTSDVEVNEk	100%	iTRAQ8plex (+304), iTRAQ8plex (+304)	32.26	26.551384	32.26	3.3767507	19.372	18.932	18.525	18.463	18.865	18.478	0	1	2	0	
My Experiment	60 kDa heat shock protein, mitochondrial OS=Bos taurus GN=HSPD1 PE=1 SV=1	F1MUZ9_BOVIN	true	true	vGLQVVAVk	100%	iTRAQ8plex (+304), iTRAQ8plex (+304)	29.34	25.0	29.34	2.2006595	19.304	18.542	18.779	18.649	18.873	18.543	0	1	2	0	
My Experiment	60 kDa heat shock protein, mitochondrial OS=Bos taurus GN=HSPD1 PE=1 SV=1	F1MUZ9_BOVIN	true	true	vTDALNATR	100%	iTRAQ8plex (+304)	33.38	25.658478	26.45	1.4202164	18.774	18.931	18.874	18.682	18.596	18.842	0	1	1	0	
My Experiment	Alpha-crystallin B chain OS=Bos taurus GN=CRYAB PE=3 SV=1	V6F832_BOVIN	true	true	aPSWIDTGLSEMR	100%	iTRAQ8plex (+304)	31.78	25.0	31.78	6.167491	17.988	18.241	18.542	18.250	18.094	18.481	0	4	3	0	
My Experiment	Alpha-crystallin B chain OS=Bos taurus GN=CRYAB PE=3 SV=1	V6F832_BOVIN	true	true	aPSWIDTGLSEmR	99%	iTRAQ8plex (+304), Oxidation (+16)	19.95	25.0	19.95		17.712	18.358	18.629	18.350	18.049	18.492	0	2	0	0	
My Experiment	Alpha-crystallin B chain OS=Bos taurus GN=CRYAB PE=3 SV=1	V6F832_BOVIN	true	true	eEkPAVTAAPk	100%	iTRAQ8plex (+304), iTRAQ8plex (+304), iTRAQ8plex (+304)	21.62	25.99883	21.2	2.229148	19.984	17.358	17.156	18.745	18.781	17.564	0	1	0	0	
My Experiment	Alpha-crystallin B chain OS=Bos taurus GN=CRYAB PE=3 SV=1	V6F832_BOVIN	true	true	fSVNLDVk	100%	iTRAQ8plex (+304), iTRAQ8plex (+304)	35.77	26.830471	32.54	1.6777807	19.075	18.118	17.973	18.022	18.601	17.820	0	1	1	0	
My Experiment	Alpha-crystallin B chain OS=Bos taurus GN=CRYAB PE=3 SV=1	V6F832_BOVIN	true	true	hFSPEELk	100%	iTRAQ8plex (+304), iTRAQ8plex (+304)	23.43	26.532125	23.43	1.8239088	18.961	18.065	17.586	18.307	18.520	18.127	0	0	3	1	
My Experiment	Alpha-crystallin B chain OS=Bos taurus GN=CRYAB PE=3 SV=1	V6F832_BOVIN	true	true	iPADVDPLAITSSLSSDGVLTVNGPR	100%	iTRAQ8plex (+304)	67.12	27.067177	67.12	9.21467	18.029	18.601	18.684	18.103	18.036	18.162	0	0	2	0	
My Experiment	Alpha-crystallin B chain OS=Bos taurus GN=CRYAB PE=3 SV=1	V6F832_BOVIN	true	true	mDIAIHHPWIR	100%	Acetyl (+42), iTRAQ8plex (+304)	50.56	25.0	50.56		18.226	18.271	18.376	18.409	18.098	18.265	0	4	6	0	
My Experiment	Alpha-crystallin B chain OS=Bos taurus GN=CRYAB PE=3 SV=1	V6F832_BOVIN	true	true	mDIAIHHPWIR	100%	Oxidation (+16), Acetyl (+42), iTRAQ8plex (+304)	34.35	25.0	34.35		17.854	18.394	18.500	18.442	18.044	18.379	0	2	8	0	
My Experiment	Alpha-crystallin B chain OS=Bos taurus GN=CRYAB PE=3 SV=1	V6F832_BOVIN	true	true	qDEHGFISR	100%	iTRAQ8plex (+304)	22.2	25.0	22.2		18.225	18.452	18.285	18.137	18.185	18.324	0	7	2	0	
My Experiment	Alpha-crystallin B chain OS=Bos taurus GN=CRYAB PE=3 SV=1	V6F832_BOVIN	true	true	qDEHGFISR	98%	Gln->pyro-Glu (-17), iTRAQ8plex (+304)	21.82	25.0	21.82		17.942	18.638	18.269	18.472	18.010	18.258	0	1	0	0	
My Experiment	Alpha-crystallin B chain OS=Bos taurus GN=CRYAB PE=3 SV=1	V6F832_BOVIN	true	true	rPFFPFHSPSR	100%	iTRAQ8plex (+304)	17.46	26.785183	17.46	2.9208188	17.971	18.585	18.007	18.469	18.228	18.327	0	0	0	2	
My Experiment	Alpha-crystallin B chain OS=Bos taurus GN=CRYAB PE=3 SV=1	V6F832_BOVIN	true	true	vLGDVIEVHGk	100%	iTRAQ8plex (+304), iTRAQ8plex (+304)	39.76	26.627579	39.76	5.1487417	18.870	17.970	18.165	18.160	18.373	18.059	0	1	4	0	
My Experiment	Fatty acid synthase OS=Bos taurus GN=FASN PE=1 SV=2	F1N647_BOVIN	true	true	aAEEYTPR	100%	iTRAQ8plex (+304)	7.75	25.0	7.75	1.69897	18.804	18.136	18.500	18.276	18.739	18.641	0	1	0	0	
My Experiment	Fatty acid synthase OS=Bos taurus GN=FASN PE=1 SV=2	F1N647_BOVIN	true	true	aGLYGLPR	98%	iTRAQ8plex (+304)	25.19	25.0	24.21		18.249	18.506	18.584	18.705	18.468	18.584	0	0	1	0	
My Experiment	Fatty acid synthase OS=Bos taurus GN=FASN PE=1 SV=2	F1N647_BOVIN	true	true	aIGGTLPQR	100%	iTRAQ8plex (+304)	12.33	25.0	12.33	1.7447275	18.683	18.273	18.627	18.425	18.447	18.640	0	1	0	0	
My Experiment	Fatty acid synthase OS=Bos taurus GN=FASN PE=1 SV=2	F1N647_BOVIN	true	true	aYQAIQR	99%	iTRAQ8plex (+304)	13.81	25.0	13.81	1.6197888	18.275	18.632	18.772	18.192	18.364	18.861	0	1	0	0	
My Experiment	Fatty acid synthase OS=Bos taurus GN=FASN PE=1 SV=2	F1N647_BOVIN	true	true	dGAWGAFR	100%	iTRAQ8plex (+304)	10.48	25.0	10.48	1.0861862	18.395	18.808	18.729	18.442	18.273	18.448	0	1	0	0	
My Experiment	Fatty acid synthase OS=Bos taurus GN=FASN PE=1 SV=2	F1N647_BOVIN	true	true	dPETLVGYSMVGcQR	100%	iTRAQ8plex (+304), Carbamidomethyl (+57)	18.31	25.0	18.31	1.39794	18.274	18.672	18.826	18.777	18.187	18.360	0	0	1	0	
My Experiment	Fatty acid synthase OS=Bos taurus GN=FASN PE=1 SV=2	F1N647_BOVIN	true	true	dTSFEQHVLWHTAGk	100%	iTRAQ8plex (+304), iTRAQ8plex (+304)	19.87	26.384892	19.87	2.69897	18.773	18.246	18.478	18.446	18.582	18.563	0	0	1	1	
My Experiment	Fatty acid synthase OS=Bos taurus GN=FASN PE=1 SV=2	F1N647_BOVIN	true	true	fDASFFGVHPk	100%	iTRAQ8plex (+304), iTRAQ8plex (+304)	20.18	27.57396	20.18	2.537602	19.422	18.252	17.881	18.538	18.810	18.191	0	0	1	0	
My Experiment	Fatty acid synthase OS=Bos taurus GN=FASN PE=1 SV=2	F1N647_BOVIN	true	true	fPQLNETSFANSR	100%	iTRAQ8plex (+304)	8.07	25.0	8.07	2.1307683	18.168	18.632	18.586	18.640	18.374	18.712	0	1	3	0	
My Experiment	Fatty acid synthase OS=Bos taurus GN=FASN PE=1 SV=2	F1N647_BOVIN	true	true	gADLVLNSLAEEk	100%	iTRAQ8plex (+304), iTRAQ8plex (+304)	39.04	27.53583	33.42		18.405	18.947	19.148	18.176	18.013	18.406	0	0	1	0	
My Experiment	Fatty acid synthase OS=Bos taurus GN=FASN PE=1 SV=2	F1N647_BOVIN	true	true	gDLSSIR	99%	iTRAQ8plex (+304)	5.28	25.0	5.28	1.2146702	18.020	18.705	19.017	18.466	18.140	18.748	0	1	0	0	
My Experiment	Fatty acid synthase OS=Bos taurus GN=FASN PE=1 SV=2	F1N647_BOVIN	true	true	gNAGQTNYGFANSTMER	100%	iTRAQ8plex (+304)	17.07	25.0	17.07	2.19382	18.102	18.736	18.730	18.516	18.363	18.653	0	3	3	0	
My Experiment	Fatty acid synthase OS=Bos taurus GN=FASN PE=1 SV=2	F1N647_BOVIN	true	true	gNAGQTNYGFANSTmER	98%	iTRAQ8plex (+304), Oxidation (+16)	19.36	25.0	19.36		18.486	18.535	18.479	18.709	18.405	18.482	0	0	1	0	
My Experiment	Fatty acid synthase OS=Bos taurus GN=FASN PE=1 SV=2	F1N647_BOVIN	true	true	gPSGSHQDLVk	100%	iTRAQ8plex (+304), iTRAQ8plex (+304)	12.25	27.51279	12.25	1.853872	18.404	18.324	18.604	18.679	18.496	18.589	0	0	1	0	
My Experiment	Fatty acid synthase OS=Bos taurus GN=FASN PE=1 SV=2	F1N647_BOVIN	true	true	gYAVLGSQGGSQEVQQVLAGk	100%	iTRAQ8plex (+304), iTRAQ8plex (+304)	83.32	27.528164	83.32	7.008774	18.457	18.248	18.531	18.611	18.626	18.621	0	0	1	1	
My Experiment	Fatty acid synthase OS=Bos taurus GN=FASN PE=1 SV=2	F1N647_BOVIN	true	true	hALSFAAR	100%	iTRAQ8plex (+304)	16.45	25.0	14.51	3.8860567	18.083	18.843	18.141	18.954	18.332	18.742	0	0	1	0	
My Experiment	Fatty acid synthase OS=Bos taurus GN=FASN PE=1 SV=2	F1N647_BOVIN	true	true	hPQALEAAQAk	100%	iTRAQ8plex (+304), iTRAQ8plex (+304)	21.73	27.723217	21.73		18.340	18.533	18.615	18.652	18.496	18.460	0	0	2	0	
My Experiment	Fatty acid synthase OS=Bos taurus GN=FASN PE=1 SV=2	F1N647_BOVIN	true	true	hQQEQLVPILEk	100%	iTRAQ8plex (+304), iTRAQ8plex (+304)	10.08	27.226337	10.08	1.69897	18.188	18.694	18.605	18.714	18.321	18.575	0	0	1	0	
My Experiment	Fatty acid synthase OS=Bos taurus GN=FASN PE=1 SV=2	F1N647_BOVIN	true	true	mEEVVITGMSGk	100%	Acetyl (+42), iTRAQ8plex (+304), iTRAQ8plex (+304)	24.75	25.0	24.75		18.569	18.210	18.804	18.508	18.433	18.572	0	2	0	0	
My Experiment	Fatty acid synthase OS=Bos taurus GN=FASN PE=1 SV=2	F1N647_BOVIN	true	true	mVVPGLDGAQAPQEAPQQGLPR	100%	iTRAQ8plex (+304)	39.03	26.89309	39.03	3.7447274	18.324	18.545	18.785	18.669	18.368	18.395	0	0	2	0	
My Experiment	Fatty acid synthase OS=Bos taurus GN=FASN PE=1 SV=2	F1N647_BOVIN	true	true	nILADSSSR	99%	iTRAQ8plex (+304)				1.5686362	18.351	18.773	18.643	18.493	18.393	18.425	0	2	0	0	
My Experiment	Fatty acid synthase OS=Bos taurus GN=FASN PE=1 SV=2	F1N647_BOVIN	true	true	qAHNMDPQLR	100%	iTRAQ8plex (+304)	13.15	25.0	13.15	2.0	18.047	18.835	18.661	18.670	18.255	18.628	0	2	1	0	
My Experiment	Fatty acid synthase OS=Bos taurus GN=FASN PE=1 SV=2	F1N647_BOVIN	true	true	qGVQVLVSTSDVSALDGTR	100%	iTRAQ8plex (+304)	38.83	26.92847	38.83	2.2146702	18.279	18.700	18.730	18.524	18.362	18.500	0	0	1	0	
My Experiment	Fatty acid synthase OS=Bos taurus GN=FASN PE=1 SV=2	F1N647_BOVIN	true	true	tGIVLLEVR	100%	iTRAQ8plex (+304)	26.28	25.0	26.28	3.0087738	18.304	18.556	18.712	18.398	18.553	18.572	0	1	0	0	
My Experiment	Fatty acid synthase OS=Bos taurus GN=FASN PE=1 SV=2	F1N647_BOVIN	true	true	tQAEDAFR	100%	iTRAQ8plex (+304)	23.45	25.0	23.01	2.2676063	18.150	18.814	18.871	18.474	18.242	18.544	0	1	0	0	
My Experiment	Fatty acid synthase OS=Bos taurus GN=FASN PE=1 SV=2	F1N647_BOVIN	true	true	tQVADVVINR	100%	iTRAQ8plex (+304)	25.52	26.4836	24.62	4.537602	18.422	18.696	18.564	18.524	18.525	18.377	0	2	0	0	
My Experiment	Fatty acid synthase OS=Bos taurus GN=FASN PE=1 SV=2	F1N647_BOVIN	true	true	vFTTVGSAEk	98%	iTRAQ8plex (+304), iTRAQ8plex (+304)	18.44	27.474117	18.44		19.021	18.168	18.477	18.195	18.671	18.563	0	1	0	0	
My Experiment	Fatty acid synthase OS=Bos taurus GN=FASN PE=1 SV=2	F1N647_BOVIN	true	true	vLQSDLVMNVYR	96%	iTRAQ8plex (+304)	17.7	26.77607	17.7		17.961	18.587	18.948	18.752	18.247	18.601	0	1	0	0	
My Experiment	Fatty acid synthase OS=Bos taurus GN=FASN PE=1 SV=2	F1N647_BOVIN	true	true	vSVHIIEGDHR	100%	iTRAQ8plex (+304)	14.62	26.66518	14.62	3.8860567	18.501	18.543	18.527	18.409	18.498	18.621	0	1	1	0	
My Experiment	Fatty acid synthase OS=Bos taurus GN=FASN PE=1 SV=2	F1N647_BOVIN	true	true	vYQWEDPNPk	100%	iTRAQ8plex (+304), iTRAQ8plex (+304)	29.13	26.334684	29.13	2.080922	19.187	18.403	18.351	18.402	18.702	18.050	0	1	0	0	
My Experiment	Fatty acid synthase OS=Bos taurus GN=FASN PE=1 SV=2	F1N647_BOVIN	true	true	wLSTSIPETQWQESLAR	100%	iTRAQ8plex (+304)	11.38	26.434526	11.38	2.552842	18.095	18.877	18.809	18.449	18.332	18.482	0	1	2	0	
My Experiment	Fatty acid synthase OS=Bos taurus GN=FASN PE=1 SV=2	F1N647_BOVIN	true	true	yGPDPATPVDPTTAIHLcR	100%	iTRAQ8plex (+304), Carbamidomethyl (+57)	34.81	25.19828	34.65	5.055517	18.189	18.930	18.612	18.478	18.373	18.513	0	0	1	0	
My Experiment	Protein disulfide-isomerase OS=Bos taurus GN=PDIA3 PE=1 SV=1	A5D7E8_BOVIN	true	true	dASVVGFFk	100%	iTRAQ8plex (+304), iTRAQ8plex (+304)	36.04	27.242758	36.04	2.853872	19.179	18.095	18.043	18.543	18.923	18.542	0	2	3	0	
My Experiment	Protein disulfide-isomerase OS=Bos taurus GN=PDIA3 PE=1 SV=1	A5D7E8_BOVIN	true	true	dLFSEAHSEFLk	100%	iTRAQ8plex (+304), iTRAQ8plex (+304)	39.6	26.618128	39.6		18.890	18.437	18.396	18.584	18.653	18.499	0	1	3	0	
My Experiment	Protein disulfide-isomerase OS=Bos taurus GN=PDIA3 PE=1 SV=1	A5D7E8_BOVIN	true	true	dPNIVIAk	100%	iTRAQ8plex (+304), iTRAQ8plex (+304)	31.14	25.0	31.14	2.9586074	19.056	18.164	18.413	18.423	18.860	18.499	0	1	2	0	
My Experiment	Protein disulfide-isomerase OS=Bos taurus GN=PDIA3 PE=1 SV=1	A5D7E8_BOVIN	true	true	eLSDFISYLk	100%	iTRAQ8plex (+304), iTRAQ8plex (+304)	29.85	27.51279	26.17	2.39794	19.287	18.084	17.850	18.550	18.955	18.717	0	3	2	0	
My Experiment	Protein disulfide-isomerase OS=Bos taurus GN=PDIA3 PE=1 SV=1	A5D7E8_BOVIN	true	true	fAHTNVESLVNk	100%	iTRAQ8plex (+304), iTRAQ8plex (+304)	33.22	27.678976	33.22	5.2441254	19.091	18.245	18.293	18.498	18.809	18.495	0	1	2	0	
My Experiment	Protein disulfide-isomerase OS=Bos taurus GN=PDIA3 PE=1 SV=1	A5D7E8_BOVIN	true	true	fLEDYFDGNLk	100%	iTRAQ8plex (+304), iTRAQ8plex (+304)	33.54	26.063814	33.54	2.0132282	19.605	18.305	17.870	18.590	19.093	18.442	0	2	1	0	
My Experiment	Protein disulfide-isomerase OS=Bos taurus GN=PDIA3 PE=1 SV=1	A5D7E8_BOVIN	true	true	fVMQEEFSR	98%	iTRAQ8plex (+304)	19.05	25.0	19.05		18.171	18.604	18.582	18.773	18.435	18.595	0	3	2	0	
My Experiment	Protein disulfide-isomerase OS=Bos taurus GN=PDIA3 PE=1 SV=1	A5D7E8_BOVIN	true	true	gFPTIYFSPANk	100%	iTRAQ8plex (+304), iTRAQ8plex (+304)	20.11	27.041504	20.11	3.3565474	18.938	17.834	18.505	18.633	18.791	18.742	0	1	1	0	
My Experiment	Protein disulfide-isomerase OS=Bos taurus GN=PDIA3 PE=1 SV=1	A5D7E8_BOVIN	true	true	kLAPEYEAAATR	100%	iTRAQ8plex (+304), iTRAQ8plex (+304)	13.75	27.803173	13.75	5.0132284	18.998	18.204	18.493	18.478	18.762	18.535	0	0	2	0	
My Experiment	Protein disulfide-isomerase OS=Bos taurus GN=PDIA3 PE=1 SV=1	A5D7E8_BOVIN	true	true	lAPEYEAAATR	99%	iTRAQ8plex (+304)	2.0	25.717089	2.0	1.1487416	18.572	18.428	18.555	18.599	18.578	18.758	0	3	1	0	
My Experiment	Protein disulfide-isomerase OS=Bos taurus GN=PDIA3 PE=1 SV=1	A5D7E8_BOVIN	true	true	mDATANDVPSPYEVR	100%	iTRAQ8plex (+304)	39.61	25.0	39.61	4.3467875	18.279	18.778	18.754	18.548	18.450	18.672	0	6	3	0	
My Experiment	Protein disulfide-isomerase OS=Bos taurus GN=PDIA3 PE=1 SV=1	A5D7E8_BOVIN	true	true	qAGPASVPLk	100%	iTRAQ8plex (+304), iTRAQ8plex (+304)	21.29	25.0	21.29	1.6777807	18.873	18.462	18.406	18.712	18.692	18.334	0	2	2	0	
My Experiment	Protein disulfide-isomerase OS=Bos taurus GN=PDIA3 PE=1 SV=1	A5D7E8_BOVIN	true	true	sEPIPESNDGPVk	100%	iTRAQ8plex (+304), iTRAQ8plex (+304)	30.92	26.89309	30.92	3.60206	19.330	18.202	18.279	18.440	18.861	18.361	0	2	3	0	
My Experiment	Protein disulfide-isomerase OS=Bos taurus GN=PDIA3 PE=1 SV=1	A5D7E8_BOVIN	true	true	tADGIVSHLk	99%	iTRAQ8plex (+304), iTRAQ8plex (+304)	21.39	25.599068	21.39		19.181	18.254	18.378	18.490	18.829	18.348	0	2	3	1	
My Experiment	Protein disulfide-isomerase OS=Bos taurus GN=PDIA3 PE=1 SV=1	A5D7E8_BOVIN	true	true	tFSHELSDFGLESTTGEIPVVAVR	100%	iTRAQ8plex (+304)	23.48	26.36488	23.48	1.4202164	18.412	18.844	18.598	18.629	18.406	18.585	0	0	2	1	
My Experiment	Protein disulfide-isomerase OS=Bos taurus GN=PDIA3 PE=1 SV=1	A5D7E8_BOVIN	true	true	tVAYTEQk	98%	iTRAQ8plex (+304), iTRAQ8plex (+304)	20.97	27.737865	20.97		19.398	18.234	18.284	18.425	18.861	18.233	0	1	1	0	
My Experiment	Protein disulfide-isomerase OS=Bos taurus GN=PDIA3 PE=1 SV=1	A5D7E8_BOVIN	true	true	vVVAENFDEIVNNENk	100%	iTRAQ8plex (+304), iTRAQ8plex (+304)	22.2	26.618128	22.2	6.236572	18.612	18.566	18.519	18.597	18.520	18.652	0	0	1	0	
My Experiment	Protein disulfide-isomerase OS=Bos taurus GN=PDIA3 PE=1 SV=1	A5D7E8_BOVIN	true	true	yGVSGYPTLk	100%	iTRAQ8plex (+304), iTRAQ8plex (+304)	30.7	26.627579	27.01	2.69897	19.355	18.002	18.331	18.375	19.024	18.373	0	2	3	0	
My Experiment	Heat shock protein beta-1 OS=Bos taurus GN=HSPB1 PE=1 SV=2	E1BEL7_BOVIN	true	true	aLPAAAIEGPAYNR	100%	iTRAQ8plex (+304)	50.8	27.664127	49.29	5.251812	18.500	18.861	19.066	18.754	18.618	18.842	0	6	5	0	
My Experiment	Heat shock protein beta-1 OS=Bos taurus GN=HSPB1 PE=1 SV=2	E1BEL7_BOVIN	true	true	aQLGGPEAGk	100%	iTRAQ8plex (+304), iTRAQ8plex (+304)	33.87	26.4836	25.71	2.327902	19.313	18.656	18.788	18.584	18.761	18.606	0	6	5	1	
My Experiment	Heat shock protein beta-1 OS=Bos taurus GN=HSPB1 PE=1 SV=2	E1BEL7_BOVIN	true	true	dGVVEITGk	100%	iTRAQ8plex (+304), iTRAQ8plex (+304)	28.75	27.466343	28.75	4.3279023	19.591	18.458	18.702	18.555	18.988	18.359	0	2	3	0	
My Experiment	Heat shock protein beta-1 OS=Bos taurus GN=HSPB1 PE=1 SV=2	E1BEL7_BOVIN	true	true	dWYPAHSR	100%	iTRAQ8plex (+304)	11.53	25.0	11.53	1.49485	18.703	19.101	19.006	18.598	18.645	18.625	0	1	1	0	
My Experiment	Heat shock protein beta-1 OS=Bos taurus GN=HSPB1 PE=1 SV=2	E1BEL7_BOVIN	true	true	gPSWDPFR	100%	iTRAQ8plex (+304)	32.37	25.0	27.52	1.9586073	18.071	19.163	19.252	18.727	18.445	19.035	0	1	3	0	
My Experiment	Heat shock protein beta-1 OS=Bos taurus GN=HSPB1 PE=1 SV=2	E1BEL7_BOVIN	true	true	gPSWDPFRDWYPAHSR	100%	iTRAQ8plex (+304)	6.19	25.0	6.19	2.236572	18.472	18.991	19.117	18.738	18.563	18.797	0	0	0	1	
My Experiment	Heat shock protein beta-1 OS=Bos taurus GN=HSPB1 PE=1 SV=2	E1BEL7_BOVIN	true	true	lFDQAFGLPR	100%	iTRAQ8plex (+304)	21.14	26.1595	2.37	4.4317985	18.952	18.968	18.824	18.700	18.732	18.627	0	5	5	0	
My Experiment	Heat shock protein beta-1 OS=Bos taurus GN=HSPB1 PE=1 SV=2	E1BEL7_BOVIN	true	true	lPEEWSQWLSHSGWPGYVR	100%	iTRAQ8plex (+304)	37.21	25.0	37.21	6.537602	18.458	19.040	19.237	18.754	18.481	18.745	0	0	2	2	
My Experiment	Heat shock protein beta-1 OS=Bos taurus GN=HSPB1 PE=1 SV=2	E1BEL7_BOVIN	true	true	qDEHGYISR	100%	iTRAQ8plex (+304)	5.64	25.0	5.64	1.180456	18.620	19.153	18.771	18.869	18.547	18.718	0	1	0	0	
My Experiment	Heat shock protein beta-1 OS=Bos taurus GN=HSPB1 PE=1 SV=2	E1BEL7_BOVIN	true	true	qLSSGVSEIQQTADR	100%	iTRAQ8plex (+304)	13.65	25.092026	13.65	1.79588	18.516	19.126	18.984	18.665	18.657	18.727	0	6	6	0	
My Experiment	Heat shock protein beta-1 OS=Bos taurus GN=HSPB1 PE=1 SV=2	E1BEL7_BOVIN	true	true	qLSSGVSEIQQTADR	97%	Gln->pyro-Glu (-17), iTRAQ8plex (+304)	75.63	25.0	62.39		18.654	18.988	18.888	18.733	18.812	18.549	0	3	0	0	
My Experiment	Heat shock protein beta-1 OS=Bos taurus GN=HSPB1 PE=1 SV=2	E1BEL7_BOVIN	true	true	sATQSAEITIPVTFQAR	100%	iTRAQ8plex (+304)	35.64	26.66518	35.64	2.6197886	18.571	19.185	18.965	18.526	18.803	18.719	0	2	3	0	
My Experiment	Heat shock protein beta-1 OS=Bos taurus GN=HSPB1 PE=1 SV=2	E1BEL7_BOVIN	true	true	tkDGVVEITGk	100%	iTRAQ8plex (+304), iTRAQ8plex (+304), iTRAQ8plex (+304)	14.06	25.0	14.06	2.3665316	18.771	18.391	18.570	20.319	18.357	18.271	0	0	0	1	
My Experiment	Heat shock protein beta-1 OS=Bos taurus GN=HSPB1 PE=1 SV=2	E1BEL7_BOVIN	true	true	vSLDVNHFAPEELTVk	100%	iTRAQ8plex (+304), iTRAQ8plex (+304)	18.88	27.259117	18.88	2.4436975	19.328	18.711	18.545	18.623	18.798	18.682	0	0	1	2	
My Experiment	Uncharacterized protein OS=Bos taurus GN=DSP PE=1 SV=1	E1BKT9_BOVIN	true	true	aFIGFEGVk	100%	iTRAQ8plex (+304), iTRAQ8plex (+304)	23.49	26.866362	18.65	2.4436975	18.944	18.256	16.989	18.522	18.882	18.826	0	0	2	0	
My Experiment	Uncharacterized protein OS=Bos taurus GN=DSP PE=1 SV=1	E1BKT9_BOVIN	true	true	aITGFDDPFSGk	100%	iTRAQ8plex (+304), iTRAQ8plex (+304)	28.54	27.015678	28.54		18.527	18.625	17.391	18.874	18.439	18.564	0	0	2	0	
My Experiment	Uncharacterized protein OS=Bos taurus GN=DSP PE=1 SV=1	E1BKT9_BOVIN	true	true	aNYDEEIISLk	100%	iTRAQ8plex (+304), iTRAQ8plex (+304)	32.57	27.715874	27.65	2.69897	18.474	18.293	18.460	18.282	18.308	18.603	0	0	1	0	
My Experiment	Uncharacterized protein OS=Bos taurus GN=DSP PE=1 SV=1	E1BKT9_BOVIN	true	true	dMLANFR	99%	iTRAQ8plex (+304)	8.58	25.0	7.04	1.60206	18.096	18.430	18.370	18.525	18.344	18.663	0	2	0	0	
My Experiment	Uncharacterized protein OS=Bos taurus GN=DSP PE=1 SV=1	E1BKT9_BOVIN	true	true	gAGAIAGASASPk	100%	iTRAQ8plex (+304), iTRAQ8plex (+304)	34.71	26.20136	34.71	1.853872	18.442	18.205	18.363	18.380	18.461	18.537	0	1	1	0	
My Experiment	Uncharacterized protein OS=Bos taurus GN=DSP PE=1 SV=1	E1BKT9_BOVIN	true	true	gIVDSISGQR	100%	iTRAQ8plex (+304)	12.5	25.0	12.5	1.3279022	17.674	18.627	18.578	18.380	18.295	18.867	0	1	0	0	
My Experiment	Uncharacterized protein OS=Bos taurus GN=DSP PE=1 SV=1	E1BKT9_BOVIN	true	true	gLPSPYNMSSAPGSR	100%	iTRAQ8plex (+304)	9.58	25.0	9.58	2.031517	17.808	18.504	18.558	18.616	18.313	18.622	0	1	0	0	
My Experiment	Uncharacterized protein OS=Bos taurus GN=DSP PE=1 SV=1	E1BKT9_BOVIN	true	true	gLQDSIR	99%	iTRAQ8plex (+304)	15.7	25.0	12.54	2.0604808	17.836	18.322	18.807	18.530	18.244	18.681	0	1	0	0	
My Experiment	Uncharacterized protein OS=Bos taurus GN=DSP PE=1 SV=1	E1BKT9_BOVIN	true	true	gLVGIEFk	100%	iTRAQ8plex (+304), iTRAQ8plex (+304)	19.55	25.910646	17.17	2.2676063	18.316	18.295	18.071	18.467	18.493	18.778	0	0	1	0	
My Experiment	Uncharacterized protein OS=Bos taurus GN=DSP PE=1 SV=1	E1BKT9_BOVIN	true	true	lEEELSR	99%	iTRAQ8plex (+304)	6.65	25.010593	6.65	1.1674911	18.210	18.407	18.613	18.408	18.336	18.447	0	1	0	0	
My Experiment	Uncharacterized protein OS=Bos taurus GN=DSP PE=1 SV=1	E1BKT9_BOVIN	true	true	lGIYEAMk	100%	iTRAQ8plex (+304), iTRAQ8plex (+304)	13.58	27.466343	11.47	1.4089354	19.091	17.810	18.221	18.303	18.649	18.345	0	0	1	0	
My Experiment	Uncharacterized protein OS=Bos taurus GN=DSP PE=1 SV=1	E1BKT9_BOVIN	true	true	lLQLQEQMR	96%	iTRAQ8plex (+304)	17.88	27.08421	13.76		18.208	18.233	18.341	18.655	18.483	18.499	0	1	0	0	
My Experiment	Uncharacterized protein OS=Bos taurus GN=DSP PE=1 SV=1	E1BKT9_BOVIN	true	true	lNDSILQTTEQR	95%	iTRAQ8plex (+304)	17.01	26.972294	13.49		18.182	18.351	18.439	18.458	18.372	18.618	0	1	0	0	
My Experiment	Uncharacterized protein OS=Bos taurus GN=DSP PE=1 SV=1	E1BKT9_BOVIN	true	true	lPVEEAYk	100%	iTRAQ8plex (+304), iTRAQ8plex (+304)	15.86	27.267273	12.81	1.154902	18.726	18.065	18.367	18.392	18.542	18.328	0	1	0	0	
My Experiment	Uncharacterized protein OS=Bos taurus GN=DSP PE=1 SV=1	E1BKT9_BOVIN	true	true	lQDTSTYGk	96%	iTRAQ8plex (+304), iTRAQ8plex (+304)	19.44	27.092701	15.44		18.271	18.232	18.459	18.391	18.508	18.559	0	1	0	0	
My Experiment	Uncharacterized protein OS=Bos taurus GN=DSP PE=1 SV=1	E1BKT9_BOVIN	true	true	lSLQDAVSQGLIDQDMATR	100%	iTRAQ8plex (+304)	58.25	26.031445	58.25	6.60206	18.067	18.507	18.638	18.441	18.190	18.576	0	0	1	0	
My Experiment	Uncharacterized protein OS=Bos taurus GN=DSP PE=1 SV=1	E1BKT9_BOVIN	true	true	nGVGGGVGGIVGGGSSTGGGLSDDVFGSSR	100%	iTRAQ8plex (+304)	37.09	25.0	37.09	7.309804	17.827	18.753	18.460	18.510	18.171	18.699	0	0	1	0	
My Experiment	Uncharacterized protein OS=Bos taurus GN=DSP PE=1 SV=1	E1BKT9_BOVIN	true	true	nQcTQVVQER	100%	iTRAQ8plex (+304), Carbamidomethyl (+57)	19.82	25.0	19.82	2.455932	18.083	18.606	18.336	18.357	18.592	18.436	0	2	0	0	
My Experiment	Uncharacterized protein OS=Bos taurus GN=DSP PE=1 SV=1	E1BKT9_BOVIN	true	true	nQLQISNNR	99%	iTRAQ8plex (+304)	2.81	25.0	2.81	1.1674911	17.962	18.600	18.536	18.142	18.198	18.982	0	1	0	0	
My Experiment	Uncharacterized protein OS=Bos taurus GN=DSP PE=1 SV=1	E1BKT9_BOVIN	true	true	qLIETEASQR	100%	iTRAQ8plex (+304)	13.06	26.541765	13.06	2.537602	18.083	18.404	18.522	18.470	18.339	18.605	0	2	1	0	
My Experiment	Uncharacterized protein OS=Bos taurus GN=DSP PE=1 SV=1	E1BKT9_BOVIN	true	true	qLLQEQESVR	100%	iTRAQ8plex (+304)	28.68	27.497364	22.63	2.2676063	18.126	18.470	18.344	18.428	18.441	18.612	0	1	0	0	
My Experiment	Uncharacterized protein OS=Bos taurus GN=DSP PE=1 SV=1	E1BKT9_BOVIN	true	true	qLQNIIQATSR	98%	Gln->pyro-Glu (-17), iTRAQ8plex (+304)	22.03	25.0	22.03		17.953	18.477	18.554	18.658	18.272	18.506	0	1	0	0	
My Experiment	Uncharacterized protein OS=Bos taurus GN=DSP PE=1 SV=1	E1BKT9_BOVIN	true	true	sDYDQLQk	98%	iTRAQ8plex (+304), iTRAQ8plex (+304)	29.75	26.981007	29.75		18.928	17.854	18.175	18.188	18.818	18.457	0	1	0	0	
My Experiment	Uncharacterized protein OS=Bos taurus GN=DSP PE=1 SV=1	E1BKT9_BOVIN	true	true	tLELQGLINDLQR	100%	iTRAQ8plex (+304)	37.65	27.450748	37.65	4.0	18.052	18.661	18.726	18.328	18.222	18.431	0	0	1	0	
My Experiment	Uncharacterized protein OS=Bos taurus GN=DSP PE=1 SV=1	E1BKT9_BOVIN	true	true	tVIQSPSGVILQEAADMHAR	100%	iTRAQ8plex (+304)	71.79	27.151672	70.94	12.537602	17.902	18.734	18.525	18.598	18.263	18.398	0	0	1	0	
My Experiment	Uncharacterized protein OS=Bos taurus GN=DSP PE=1 SV=1	E1BKT9_BOVIN	true	true	tVSVSEAIk	100%	iTRAQ8plex (+304), iTRAQ8plex (+304)	29.26	26.884197	29.26		18.385	18.283	18.431	18.358	18.470	18.492	0	0	1	0	
My Experiment	Uncharacterized protein OS=Bos taurus GN=DSP PE=1 SV=1	E1BKT9_BOVIN	true	true	vLLQEEGAR	100%	iTRAQ8plex (+304)	28.32	25.0	19.39		18.087	18.391	18.574	18.450	18.444	18.474	0	1	0	0	
My Experiment	Uncharacterized protein OS=Bos taurus GN=DSP PE=1 SV=1	E1BKT9_BOVIN	true	true	vTSLTQQLEQASIVk	100%	iTRAQ8plex (+304), iTRAQ8plex (+304)	53.57	26.739422	53.57	6.69897	18.613	18.225	18.208	18.670	18.388	18.316	0	0	1	0	
My Experiment	Uncharacterized protein OS=Bos taurus GN=DSP PE=1 SV=1	E1BKT9_BOVIN	true	true	vVIVDPETNk	100%	iTRAQ8plex (+304), iTRAQ8plex (+304)	11.34	26.58965	10.78	1.2676063	18.812	18.220	18.201	18.258	18.651	18.278	0	1	0	0	
My Experiment	Uncharacterized protein (Fragment) OS=Bos taurus GN=ALDH1A3 PE=3 SV=2	F1MHR3_BOVIN	true	true	aVEAAQAAFQR	100%	iTRAQ8plex (+304)	38.33	26.08526	31.02	5.275724	18.768	19.078	19.038	18.925	18.799	19.031	0	6	5	0	
My Experiment	Uncharacterized protein (Fragment) OS=Bos taurus GN=ALDH1A3 PE=3 SV=2	F1MHR3_BOVIN	true	true	eAASHSNLk	97%	iTRAQ8plex (+304), iTRAQ8plex (+304)	19.89	26.627579	19.89		19.571	18.688	18.821	18.586	19.169	18.877	0	7	2	0	
My Experiment	Uncharacterized protein (Fragment) OS=Bos taurus GN=ALDH1A3 PE=3 SV=2	F1MHR3_BOVIN	true	true	eEIFGPVQPILk	100%	iTRAQ8plex (+304), iTRAQ8plex (+304)	29.32	26.972294	29.32	2.6575773	19.564	18.730	18.671	18.799	19.060	18.867	0	1	2	0	
My Experiment	Uncharacterized protein (Fragment) OS=Bos taurus GN=ALDH1A3 PE=3 SV=2	F1MHR3_BOVIN	true	true	eLGEYALAEYTEVk	100%	iTRAQ8plex (+304), iTRAQ8plex (+304)	17.09	26.618128	17.09	1.6382722	19.170	18.902	18.892	18.849	18.877	18.974	0	0	2	0	
My Experiment	Uncharacterized protein (Fragment) OS=Bos taurus GN=ALDH1A3 PE=3 SV=2	F1MHR3_BOVIN	true	true	fATYNPSTLEk	100%	iTRAQ8plex (+304), iTRAQ8plex (+304)	29.53	26.757784	29.53	1.5686362	19.957	18.666	18.717	18.658	19.198	18.501	0	2	4	1	
My Experiment	Uncharacterized protein (Fragment) OS=Bos taurus GN=ALDH1A3 PE=3 SV=2	F1MHR3_BOVIN	true	true	gLFIkPTVFSEVTDTMR	100%	iTRAQ8plex (+304), iTRAQ8plex (+304)	22.58	27.259117	22.58	4.1079054	19.341	18.431	18.955	18.855	19.035	19.063	0	0	1	1	
My Experiment	Uncharacterized protein (Fragment) OS=Bos taurus GN=ALDH1A3 PE=3 SV=2	F1MHR3_BOVIN	true	true	iAFTGSTEVGk	100%	iTRAQ8plex (+304), iTRAQ8plex (+304)	35.86	27.218105	35.86	3.5228786	20.095	18.611	18.703	18.718	19.172	18.412	0	3	3	0	
My Experiment	Uncharacterized protein (Fragment) OS=Bos taurus GN=ALDH1A3 PE=3 SV=2	F1MHR3_BOVIN	true	true	iLDLIESGk	100%	iTRAQ8plex (+304), iTRAQ8plex (+304)	24.74	26.73021	10.37	1.5850266	20.346	18.492	18.708	18.662	19.320	18.113	0	2	3	0	
My Experiment	Uncharacterized protein (Fragment) OS=Bos taurus GN=ALDH1A3 PE=3 SV=2	F1MHR3_BOVIN	true	true	lEcGGSAMEDR	100%	iTRAQ8plex (+304), Carbamidomethyl (+57)	29.39	25.0	29.39	2.2146702	19.087	19.096	19.161	18.607	18.873	18.846	0	1	0	0	
My Experiment	Uncharacterized protein (Fragment) OS=Bos taurus GN=ALDH1A3 PE=3 SV=2	F1MHR3_BOVIN	true	true	rLDAPSR	99%	iTRAQ8plex (+304)	42.16	25.0	33.02	1.7447275	18.235	19.450	19.313	19.053	18.443	19.135	0	0	3	0	
My Experiment	Uncharacterized protein (Fragment) OS=Bos taurus GN=ALDH1A3 PE=3 SV=2	F1MHR3_BOVIN	true	true	rPVGDPFDVR	96%	iTRAQ8plex (+304)	18.19	26.637009	13.72		18.937	19.144	18.848	18.729	18.903	19.083	0	1	1	0	
My Experiment	Uncharacterized protein (Fragment) OS=Bos taurus GN=ALDH1A3 PE=3 SV=2	F1MHR3_BOVIN	true	true	tEQGPQIDQk	100%	iTRAQ8plex (+304), iTRAQ8plex (+304)	27.06	26.77607	26.95	2.29243	18.953	19.139	19.054	18.833	18.818	18.953	0	4	4	1	
My Experiment	Uncharacterized protein (Fragment) OS=Bos taurus GN=ALDH1A3 PE=3 SV=2	F1MHR3_BOVIN	true	true	tIPTDDNVVcFTR	100%	iTRAQ8plex (+304), Carbamidomethyl (+57)	48.43	25.0	48.43	1.8239088	19.035	19.106	19.165	18.809	18.799	18.780	0	2	1	0	
My Experiment	Uncharacterized protein (Fragment) OS=Bos taurus GN=ALDH1A3 PE=3 SV=2	F1MHR3_BOVIN	true	true	vFVEEQVYDEFVR	100%	iTRAQ8plex (+304)	45.23	25.0	45.23	5.455932	18.810	19.245	19.112	18.959	18.657	18.973	0	4	4	0	
My Experiment	Uncharacterized protein (Fragment) OS=Bos taurus GN=ALDH1A3 PE=3 SV=2	F1MHR3_BOVIN	true	true	yFAGWADk	98%	iTRAQ8plex (+304), iTRAQ8plex (+304)	19.9	26.36488	19.9		19.770	18.650	18.769	18.746	19.112	18.623	0	3	0	0	
My Experiment	Histone H4 (Fragment) OS=Bos taurus PE=3 SV=1	G3X807_BOVIN	true	true	dAVTYTEHAk	100%	iTRAQ8plex (+304), iTRAQ8plex (+304)	27.63	25.954962	27.63		18.770	19.219	19.010	18.966	18.616	18.970	0	8	7	0	
My Experiment	Histone H4 (Fragment) OS=Bos taurus PE=3 SV=1	G3X807_BOVIN	true	true	dNIQGITk	98%	iTRAQ8plex (+304), iTRAQ8plex (+304)				3.9586072	19.793	18.512	18.702	18.658	19.273	18.665	0	3	3	0	
My Experiment	Histone H4 (Fragment) OS=Bos taurus PE=3 SV=1	G3X807_BOVIN	true	true	dNIQGITkPAIR	100%	iTRAQ8plex (+304), iTRAQ8plex (+304)	25.92	26.812412	25.92	5.920819	19.645	18.626	18.930	18.703	18.953	18.739	0	2	3	1	
My Experiment	Histone H4 (Fragment) OS=Bos taurus PE=3 SV=1	G3X807_BOVIN	true	true	iSGLIYEETR	100%	iTRAQ8plex (+304)	36.07	26.232492	36.07	4.537602	18.979	19.158	19.093	18.818	18.768	18.735	0	6	8	0	
My Experiment	Histone H4 (Fragment) OS=Bos taurus PE=3 SV=1	G3X807_BOVIN	true	true	rISGLIYEETR	100%	iTRAQ8plex (+304)	28.6	27.291649	28.6	2.236572	18.379	19.277	19.355	18.970	18.734	18.853	0	0	2	0	
My Experiment	Histone H4 (Fragment) OS=Bos taurus PE=3 SV=1	G3X807_BOVIN	true	true	tVTAMDVVYALk	100%	iTRAQ8plex (+304), iTRAQ8plex (+304)	44.18	26.848454	41.7	3.161151	19.862	18.529	18.812	18.537	19.074	18.741	0	3	3	1	
My Experiment	Histone H4 (Fragment) OS=Bos taurus PE=3 SV=1	G3X807_BOVIN	true	true	tVTAmDVVYALk	100%	iTRAQ8plex (+304), Oxidation (+16), iTRAQ8plex (+304)	39.44	27.143297	36.8	6.2596374	19.384	18.837	18.899	18.808	18.847	18.750	0	3	10	0	
My Experiment	Histone H4 (Fragment) OS=Bos taurus PE=3 SV=1	G3X807_BOVIN	true	true	vFLENVIR	100%	iTRAQ8plex (+304)	23.97	25.0	21.76	4.455932	18.960	19.186	19.089	18.710	18.744	18.906	0	4	2	0	
My Experiment	Annexin OS=Bos taurus GN=ANXA1 PE=1 SV=1	F1N650_BOVIN	true	true	aAYLQEk	99%	iTRAQ8plex (+304), iTRAQ8plex (+304)	28.64	26.73021	26.04	2.60206	19.860	18.300	18.799	18.936	19.489	19.113	0	4	1	0	
My Experiment	Annexin OS=Bos taurus GN=ANXA1 PE=1 SV=1	F1N650_BOVIN	true	true	aLYEAGER	100%	iTRAQ8plex (+304)	25.11	25.0	25.11	2.769551	18.767	19.060	19.323	19.110	18.920	19.328	0	2	0	0	
My Experiment	Annexin OS=Bos taurus GN=ANXA1 PE=1 SV=1	F1N650_BOVIN	true	true	aMVSEFLk	98%	Acetyl (+42), iTRAQ8plex (+304), iTRAQ8plex (+304)	41.42	25.0	41.37		19.339	18.837	18.899	19.075	19.221	19.186	0	4	0	0	
My Experiment	Annexin OS=Bos taurus GN=ANXA1 PE=1 SV=1	F1N650_BOVIN	true	true	amVSEFLk	98%	Acetyl (+42), iTRAQ8plex (+304), Oxidation (+16), iTRAQ8plex (+304)	41.82	25.0	41.82		19.226	18.826	18.986	19.134	19.131	19.180	0	11	0	0	
My Experiment	Annexin OS=Bos taurus GN=ANXA1 PE=1 SV=1	F1N650_BOVIN	true	true	cATSQPMFFAEk	100%	Carbamidomethyl (+57), iTRAQ8plex (+304), iTRAQ8plex (+304)	41.38	25.0	41.33	4.853872	19.561	19.005	18.814	18.871	19.359	18.902	0	1	2	0	
My Experiment	Annexin OS=Bos taurus GN=ANXA1 PE=1 SV=1	F1N650_BOVIN	true	true	gGPGSAVSPYPTFNPSSDVEALHk	100%	iTRAQ8plex (+304), iTRAQ8plex (+304)	36.25	26.063814	36.25		19.118	18.892	18.788	18.993	19.348	19.532	0	0	2	1	
My Experiment	Annexin OS=Bos taurus GN=ANXA1 PE=1 SV=1	F1N650_BOVIN	true	true	gkPLDEVLk	100%	iTRAQ8plex (+304), iTRAQ8plex (+304), iTRAQ8plex (+304)	15.95	25.0	15.95	3.1249387	19.782	18.944	18.548	19.154	19.194	18.875	0	0	1	0	
My Experiment	Annexin OS=Bos taurus GN=ANXA1 PE=1 SV=1	F1N650_BOVIN	true	true	gLGTDEDTLNEILASR	100%	iTRAQ8plex (+304)	54.47	25.575073	54.47	8.431798	18.575	19.285	19.437	19.091	18.837	19.280	0	2	2	0	
My Experiment	Annexin OS=Bos taurus GN=ANXA1 PE=1 SV=1	F1N650_BOVIN	true	true	gVDEATIIEILTk	100%	iTRAQ8plex (+304), iTRAQ8plex (+304)	50.54	26.92847	50.01	6.21467	19.625	18.611	19.109	18.756	19.304	19.109	0	1	2	0	
My Experiment	Annexin OS=Bos taurus GN=ANXA1 PE=1 SV=1	F1N650_BOVIN	true	true	iLVALcGRD	100%	iTRAQ8plex (+304), Carbamidomethyl (+57)	28.62	25.0	26.85		19.075	19.163	19.400	18.985	18.950	18.924	0	0	1	0	
My Experiment	Annexin OS=Bos taurus GN=ANXA1 PE=1 SV=1	F1N650_BOVIN	true	true	qAWFIENEEQEYIk	100%	iTRAQ8plex (+304), iTRAQ8plex (+304)	47.85	25.477749	45.5	2.638272	19.694	18.779	18.486	18.897	19.332	19.310	0	0	1	0	
My Experiment	Annexin OS=Bos taurus GN=ANXA1 PE=1 SV=1	F1N650_BOVIN	true	true	sEIDMNDIk	100%	iTRAQ8plex (+304), iTRAQ8plex (+304)	49.25	26.551384	36.68	5.055517	20.275	18.512	18.807	18.739	19.552	18.587	0	1	1	0	
My Experiment	Annexin OS=Bos taurus GN=ANXA1 PE=1 SV=1	F1N650_BOVIN	true	true	tPAQFDAEELR	95%	iTRAQ8plex (+304)	18.96	25.0	11.27		18.736	19.322	19.067	19.146	18.978	19.247	0	4	4	0	
My Experiment	Uncharacterized protein OS=Bos taurus GN=MYH14 PE=1 SV=2	F1MM57_BOVIN	true	true	aAVTVSVPGR	99%	Acetyl (+42), iTRAQ8plex (+304)	53.23	25.0	53.23		18.072	17.952	18.065	18.101	17.947	17.771	0	2	0	0	
My Experiment	Uncharacterized protein OS=Bos taurus GN=MYH14 PE=1 SV=2	F1MM57_BOVIN	true	true	aDLLLEPFSHYR	100%	iTRAQ8plex (+304)	18.13	27.193314	18.13	1.79588	17.690	18.195	17.593	18.518	17.782	18.144	0	1	2	0	
My Experiment	Uncharacterized protein OS=Bos taurus GN=MYH14 PE=1 SV=2	F1MM57_BOVIN	true	true	aELEALLSSk	100%	iTRAQ8plex (+304), iTRAQ8plex (+304)	14.47	26.830471	14.47	1.6575773	18.054	18.070	17.990	17.979	17.943	17.872	0	0	1	0	
My Experiment	Uncharacterized protein OS=Bos taurus GN=MYH14 PE=1 SV=2	F1MM57_BOVIN	true	true	aLAVAAR	99%	iTRAQ8plex (+304)	15.86	25.0	12.97	1.49485	17.758	17.707	18.077	18.169	17.999	18.198	0	1	0	0	
My Experiment	Uncharacterized protein OS=Bos taurus GN=MYH14 PE=1 SV=2	F1MM57_BOVIN	true	true	dQADFSVLHYAGk	100%	iTRAQ8plex (+304), iTRAQ8plex (+304)	31.8	26.66518	29.79	3.6777806	17.852	17.902	18.065	18.024	18.010	18.054	0	0	1	0	
My Experiment	Uncharacterized protein OS=Bos taurus GN=MYH14 PE=1 SV=2	F1MM57_BOVIN	true	true	eLFQETLESLR	100%	iTRAQ8plex (+304)	24.11	26.232492	24.11	2.5086384	17.834	18.130	18.172	18.030	17.876	17.963	0	1	1	0	
My Experiment	Uncharacterized protein OS=Bos taurus GN=MYH14 PE=1 SV=2	F1MM57_BOVIN	true	true	eLQTAQAQLSEWR	100%	iTRAQ8plex (+304)	31.73	26.170004	21.74	2.5850267	17.117	18.390	18.352	18.170	17.616	18.264	0	1	1	0	
My Experiment	Uncharacterized protein OS=Bos taurus GN=MYH14 PE=1 SV=2	F1MM57_BOVIN	true	true	fLTNGPSSSPGQER	100%	iTRAQ8plex (+304)	35.59	25.0	35.59	3.19382	17.861	18.245	17.983	17.906	17.947	17.958	0	3	0	0	
My Experiment	Uncharacterized protein OS=Bos taurus GN=MYH14 PE=1 SV=2	F1MM57_BOVIN	true	true	gPGVGSGPGGSGTSPQVEWTAR	100%	iTRAQ8plex (+304)	90.02	25.0	90.02	8.677781	17.252	18.004	18.304	18.084	17.942	18.299	0	1	2	0	
My Experiment	Uncharacterized protein OS=Bos taurus GN=MYH14 PE=1 SV=2	F1MM57_BOVIN	true	true	hGQALGELAEQLEQAR	100%	iTRAQ8plex (+304)	47.22	25.717089	47.22	8.886057	17.472	18.022	18.509	18.241	17.786	17.878	0	0	1	0	
My Experiment	Uncharacterized protein OS=Bos taurus GN=MYH14 PE=1 SV=2	F1MM57_BOVIN	true	true	iHEVAVQELR	100%	iTRAQ8plex (+304)	31.15	27.581547	31.15	4.0409584	17.945	17.922	18.057	17.997	17.858	18.112	0	0	2	0	
My Experiment	Uncharacterized protein OS=Bos taurus GN=MYH14 PE=1 SV=2	F1MM57_BOVIN	true	true	iLFQEFR	99%	iTRAQ8plex (+304)	9.04	25.0	9.04	1.3665315	18.025	17.888	17.894	18.057	18.056	17.987	0	1	0	0	
My Experiment	Uncharacterized protein OS=Bos taurus GN=MYH14 PE=1 SV=2	F1MM57_BOVIN	true	true	lLGLGVTDFSR	100%	iTRAQ8plex (+304)	40.88	26.71173	38.23	6.79588	18.169	18.204	17.556	17.980	18.017	17.983	0	1	1	0	
My Experiment	Uncharacterized protein OS=Bos taurus GN=MYH14 PE=1 SV=2	F1MM57_BOVIN	true	true	lQEELAASDR	100%	iTRAQ8plex (+304)	33.38	25.0	32.22	3.3467875	17.977	18.114	18.099	17.798	18.022	17.897	0	1	0	0	
My Experiment	Uncharacterized protein OS=Bos taurus GN=MYH14 PE=1 SV=2	F1MM57_BOVIN	true	true	lTAEIWk	99%	iTRAQ8plex (+304), iTRAQ8plex (+304)	15.63	27.435097	9.76	2.1426675	18.523	17.468	17.887	17.963	18.223	17.844	0	0	1	0	
My Experiment	Uncharacterized protein OS=Bos taurus GN=MYH14 PE=1 SV=2	F1MM57_BOVIN	true	true	mIIAALESk	100%	iTRAQ8plex (+304), iTRAQ8plex (+304)	42.97	26.384892	40.08	1.3467875	18.261	17.687	17.761	18.003	18.243	17.985	0	1	2	0	
My Experiment	Uncharacterized protein OS=Bos taurus GN=MYH14 PE=1 SV=2	F1MM57_BOVIN	true	true	mIQALELDPNLYR	100%	iTRAQ8plex (+304)	35.67	26.532125	35.28	4.79588	17.624	18.186	18.153	18.112	17.949	17.933	0	2	1	0	
My Experiment	Uncharacterized protein OS=Bos taurus GN=MYH14 PE=1 SV=2	F1MM57_BOVIN	true	true	nMDPLNDNVATLLHQSTDR	100%	iTRAQ8plex (+304)	41.03	25.0	41.03	3.9586072	17.320	18.027	17.734	18.655	18.254	17.918	0	0	1	0	
My Experiment	Uncharacterized protein OS=Bos taurus GN=MYH14 PE=1 SV=2	F1MM57_BOVIN	true	true	nTDQASMPDNTAAQk	100%	iTRAQ8plex (+304), iTRAQ8plex (+304)	35.39	25.0	35.39	4.1307683	18.500	18.014	18.000	17.558	18.042	17.794	0	0	1	0	
My Experiment	Uncharacterized protein OS=Bos taurus GN=MYH14 PE=1 SV=2	F1MM57_BOVIN	true	true	qDEVLQAR	100%	iTRAQ8plex (+304)	16.67	25.0	16.67	4.79588	17.626	18.226	18.674	17.685	17.727	17.969	0	1	0	0	
My Experiment	Uncharacterized protein OS=Bos taurus GN=MYH14 PE=1 SV=2	F1MM57_BOVIN	true	true	qLLQANPVLEAFGNAk	100%	iTRAQ8plex (+304), iTRAQ8plex (+304)	41.07	27.032913	41.07	7.5686364	18.483	17.953	17.201	18.114	18.197	18.009	0	0	1	1	
My Experiment	Uncharacterized protein OS=Bos taurus GN=MYH14 PE=1 SV=2	F1MM57_BOVIN	true	true	qLLQANPVLEAFGNAk	100%	Gln->pyro-Glu (-17), iTRAQ8plex (+304), iTRAQ8plex (+304)	36.79	27.737865	36.79		17.754	18.053	18.008	18.138	17.972	17.984	0	2	0	0	
My Experiment	Uncharacterized protein OS=Bos taurus GN=MYH14 PE=1 SV=2	F1MM57_BOVIN	true	true	rLDVEGSELQEQMAEQQQR	100%	iTRAQ8plex (+304)	62.06	25.0	61.83	6.537602	17.435	18.435	18.098	18.300	17.696	17.943	0	0	1	0	
My Experiment	Uncharacterized protein OS=Bos taurus GN=MYH14 PE=1 SV=2	F1MM57_BOVIN	true	true	vAQEQGGHPk	100%	iTRAQ8plex (+304), iTRAQ8plex (+304)	32.73	27.701153	32.73	1.6197888	18.573	17.723	17.905	17.748	18.078	17.881	0	0	1	0	
My Experiment	Uncharacterized protein OS=Bos taurus GN=MYH14 PE=1 SV=2	F1MM57_BOVIN	true	true	vQELQQQSAR	95%	iTRAQ8plex (+304)	17.51	26.981007	12.33		17.826	17.962	17.927	18.108	18.017	18.068	0	1	0	0	
My Experiment	Protein disulfide-isomerase OS=Bos taurus GN=P4HB PE=1 SV=1	A6H7J6_BOVIN	true	true	aLAPEYAk	100%	iTRAQ8plex (+304), iTRAQ8plex (+304)	24.51	27.781513	18.37	2.236572	19.569	18.684	18.951	18.971	19.246	19.097	0	2	2	0	
My Experiment	Protein disulfide-isomerase OS=Bos taurus GN=P4HB PE=1 SV=1	A6H7J6_BOVIN	true	true	dHENIVIAk	100%	iTRAQ8plex (+304), iTRAQ8plex (+304)	27.51	27.10963	27.51	2.5850267	19.490	18.741	18.717	19.271	19.185	19.078	0	1	1	1	
My Experiment	Protein disulfide-isomerase OS=Bos taurus GN=P4HB PE=1 SV=1	A6H7J6_BOVIN	true	true	eADDIVNWLk	100%	iTRAQ8plex (+304), iTRAQ8plex (+304)	35.6	26.963562	35.6	4.0409584	19.633	18.762	18.933	18.877	19.182	19.063	0	1	2	0	
My Experiment	Protein disulfide-isomerase OS=Bos taurus GN=P4HB PE=1 SV=1	A6H7J6_BOVIN	true	true	fFPASADR	100%	iTRAQ8plex (+304)	14.81	25.0	9.01	3.0	19.014	19.393	19.122	19.052	19.170	18.742	0	1	0	0	
My Experiment	Protein disulfide-isomerase OS=Bos taurus GN=P4HB PE=1 SV=1	A6H7J6_BOVIN	true	true	gNFDEALAAHk	100%	iTRAQ8plex (+304), iTRAQ8plex (+304)	29.79	26.503075	29.55		19.253	18.870	19.085	19.076	19.100	19.116	0	2	3	0	
My Experiment	Protein disulfide-isomerase OS=Bos taurus GN=P4HB PE=1 SV=1	A6H7J6_BOVIN	true	true	hNQLPLVIEFTEQTAPk	100%	iTRAQ8plex (+304), iTRAQ8plex (+304)	20.81	26.89309	20.81	5.036212	19.675	19.065	18.266	19.205	19.257	19.024	0	0	0	1	
My Experiment	Protein disulfide-isomerase OS=Bos taurus GN=P4HB PE=1 SV=1	A6H7J6_BOVIN	true	true	iLFIFIDSDHTDNQR	100%	iTRAQ8plex (+304)	12.61	26.170004	12.61	1.1366771	19.184	19.632	18.628	19.237	19.037	19.218	0	2	2	0	
My Experiment	Protein disulfide-isomerase OS=Bos taurus GN=P4HB PE=1 SV=1	A6H7J6_BOVIN	true	true	iTEFcHR	99%	iTRAQ8plex (+304), Carbamidomethyl (+57)	25.27	25.0	18.28	2.60206	19.528	19.492	18.188	19.348	19.314	18.623	0	0	1	0	
My Experiment	Protein disulfide-isomerase OS=Bos taurus GN=P4HB PE=1 SV=1	A6H7J6_BOVIN	true	true	lITLEEEMTk	100%	iTRAQ8plex (+304), iTRAQ8plex (+304)	43.61	27.671558	40.07	5.6197886	19.764	18.752	18.817	18.878	19.230	19.052	0	1	2	0	
My Experiment	Protein disulfide-isomerase OS=Bos taurus GN=P4HB PE=1 SV=1	A6H7J6_BOVIN	true	true	lkAEGSEIR	97%	iTRAQ8plex (+304), iTRAQ8plex (+304)	16.93	27.339993	16.93		19.791	18.818	18.962	18.814	19.194	18.913	0	1	0	0	
My Experiment	Protein disulfide-isomerase OS=Bos taurus GN=P4HB PE=1 SV=1	A6H7J6_BOVIN	true	true	mDSTANEVEAVk	100%	iTRAQ8plex (+304), iTRAQ8plex (+304)	51.06	25.622929	51.06	3.468521	19.387	19.035	18.997	18.968	19.084	18.987	0	1	3	0	
My Experiment	Protein disulfide-isomerase OS=Bos taurus GN=P4HB PE=1 SV=1	A6H7J6_BOVIN	true	true	nFEEVAFDEk	100%	iTRAQ8plex (+304), iTRAQ8plex (+304)	26.03	25.717089	14.19	3.537602	19.718	18.901	18.526	19.085	19.309	18.940	0	2	1	0	
My Experiment	Protein disulfide-isomerase OS=Bos taurus GN=P4HB PE=1 SV=1	A6H7J6_BOVIN	true	true	nNFEGEVTk	95%	iTRAQ8plex (+304), iTRAQ8plex (+304)	16.63	26.637009	16.63		19.919	18.850	18.611	18.959	19.413	18.817	0	2	2	0	
My Experiment	Protein disulfide-isomerase OS=Bos taurus GN=P4HB PE=1 SV=1	A6H7J6_BOVIN	true	true	qLAPIWDk	100%	iTRAQ8plex (+304), iTRAQ8plex (+304)	20.86	25.622929	20.86	1.8239088	19.856	18.603	18.779	18.912	19.424	18.923	0	1	2	0	
My Experiment	Protein disulfide-isomerase OS=Bos taurus GN=P4HB PE=1 SV=1	A6H7J6_BOVIN	true	true	sVSDYEGk	100%	iTRAQ8plex (+304), iTRAQ8plex (+304)	26.23	25.705431	14.51	1.9208188	19.880	18.675	18.782	18.855	19.520	18.781	0	1	0	0	
My Experiment	Protein disulfide-isomerase OS=Bos taurus GN=P4HB PE=1 SV=1	A6H7J6_BOVIN	true	true	tVIDYNGER	100%	iTRAQ8plex (+304)	17.13	25.0	17.13	1.3565474	18.914	19.266	19.296	18.997	18.936	19.094	0	3	2	0	
My Experiment	Protein disulfide-isomerase OS=Bos taurus GN=P4HB PE=1 SV=1	A6H7J6_BOVIN	true	true	vDATEESDLAQQYGVR	100%	iTRAQ8plex (+304)	65.33	25.0	65.33	8.013228	19.094	19.125	19.286	18.930	18.962	19.087	0	3	3	0	
My Experiment	Protein disulfide-isomerase OS=Bos taurus GN=P4HB PE=1 SV=1	A6H7J6_BOVIN	true	true	vHSFPTLk	98%	iTRAQ8plex (+304), iTRAQ8plex (+304)	27.44	25.0	22.5		19.726	18.740	18.800	19.070	19.381	18.775	0	0	2	0	
My Experiment	Uncharacterized protein OS=Bos taurus GN=IQGAP1 PE=1 SV=2	F1MC48_BOVIN	true	true	aENNEFITWNDIQASVDHVNR	100%	iTRAQ8plex (+304)	68.65	25.0	68.65	8.49485	18.090	18.442	18.195	18.678	18.358	18.638	0	0	1	0	
My Experiment	Uncharacterized protein OS=Bos taurus GN=IQGAP1 PE=1 SV=2	F1MC48_BOVIN	true	true	aLESGDMNTVWk	98%	iTRAQ8plex (+304), iTRAQ8plex (+304)	18.87	26.020601	18.87		18.954	17.714	18.340	18.372	18.596	18.426	0	1	0	0	
My Experiment	Uncharacterized protein OS=Bos taurus GN=IQGAP1 PE=1 SV=2	F1MC48_BOVIN	true	true	aTFYGEQVDYYk	100%	iTRAQ8plex (+304), iTRAQ8plex (+304)	44.7	25.185139	44.7	4.7212462	18.729	18.127	18.202	18.332	18.516	18.488	0	1	2	0	
My Experiment	Uncharacterized protein OS=Bos taurus GN=IQGAP1 PE=1 SV=2	F1MC48_BOVIN	true	true	eEIQSSISGVTAAYNR	100%	iTRAQ8plex (+304)	45.07	25.010593	45.07	2.9208188	18.017	18.657	18.651	18.483	18.271	18.344	0	2	3	0	
My Experiment	Uncharacterized protein OS=Bos taurus GN=IQGAP1 PE=1 SV=2	F1MC48_BOVIN	true	true	eELQSGVDAANTAAQEYQR	100%	iTRAQ8plex (+304)	82.02	25.0	82.02	13.026872	18.483	18.291	18.375	18.347	18.476	18.428	0	0	2	0	
My Experiment	Uncharacterized protein OS=Bos taurus GN=IQGAP1 PE=1 SV=2	F1MC48_BOVIN	true	true	eEYLLLR	99%	iTRAQ8plex (+304)	17.67	25.0	13.07	2.031517	18.227	18.687	18.572	18.456	18.237	18.223	0	1	0	0	
My Experiment	Uncharacterized protein OS=Bos taurus GN=IQGAP1 PE=1 SV=2	F1MC48_BOVIN	true	true	eQLSDMMMLNk	100%	iTRAQ8plex (+304), iTRAQ8plex (+304)	29.45	25.037907	29.45	2.79588	18.616	18.265	18.220	18.386	18.457	18.458	0	0	1	0	
My Experiment	Uncharacterized protein OS=Bos taurus GN=IQGAP1 PE=1 SV=2	F1MC48_BOVIN	true	true	eQLWLANEGLITk	100%	iTRAQ8plex (+304), iTRAQ8plex (+304)	17.87	26.599161	17.87	3.136677	18.156	18.699	18.557	18.200	18.425	18.364	0	0	1	0	
My Experiment	Uncharacterized protein OS=Bos taurus GN=IQGAP1 PE=1 SV=2	F1MC48_BOVIN	true	true	fDVPGDENAEMDAR	100%	iTRAQ8plex (+304)	32.98	25.0	32.98	2.6575773	18.373	18.754	18.546	18.190	18.245	18.293	0	1	0	0	
My Experiment	Uncharacterized protein OS=Bos taurus GN=IQGAP1 PE=1 SV=2	F1MC48_BOVIN	true	true	gLQQQNSDWYLk	100%	iTRAQ8plex (+304), iTRAQ8plex (+304)	18.33	27.427252	18.33	4.2676063	18.408	18.221	18.318	18.456	18.488	18.504	0	0	2	0	
My Experiment	Uncharacterized protein OS=Bos taurus GN=IQGAP1 PE=1 SV=2	F1MC48_BOVIN	true	true	gVLLEIEDLQVNQFk	100%	iTRAQ8plex (+304), iTRAQ8plex (+304)	37.93	27.201593	37.93	1.5850266	18.500	18.527	18.207	18.230	18.422	18.515	0	0	1	0	
My Experiment	Uncharacterized protein OS=Bos taurus GN=IQGAP1 PE=1 SV=2	F1MC48_BOVIN	true	true	iFYPETTDIYDR	96%	iTRAQ8plex (+304)	16.71	25.0	16.71		18.139	18.429	18.467	18.455	18.255	18.635	0	3	1	0	
My Experiment	Uncharacterized protein OS=Bos taurus GN=IQGAP1 PE=1 SV=2	F1MC48_BOVIN	true	true	iLQSPALGLR	100%	iTRAQ8plex (+304)	22.43	25.0	21.76		18.687	18.179	18.182	18.397	18.545	18.426	0	1	1	0	
My Experiment	Uncharacterized protein OS=Bos taurus GN=IQGAP1 PE=1 SV=2	F1MC48_BOVIN	true	true	iPADTFTALk	99%	iTRAQ8plex (+304), iTRAQ8plex (+304)	21.0	26.344774	20.66		19.260	18.110	16.537	18.630	18.953	18.895	0	0	2	0	
My Experiment	Uncharacterized protein OS=Bos taurus GN=IQGAP1 PE=1 SV=2	F1MC48_BOVIN	true	true	lAAVAAINAAIQk	100%	iTRAQ8plex (+304), iTRAQ8plex (+304)	45.28	25.0	45.28	6.920819	18.917	18.112	18.072	18.362	18.465	18.473	0	0	1	0	
My Experiment	Uncharacterized protein OS=Bos taurus GN=IQGAP1 PE=1 SV=2	F1MC48_BOVIN	true	true	lIVDVIR	99%	iTRAQ8plex (+304)	22.13	25.0	3.87	2.769551	18.167	18.407	18.534	18.312	18.284	18.704	0	2	0	0	
My Experiment	Uncharacterized protein OS=Bos taurus GN=IQGAP1 PE=1 SV=2	F1MC48_BOVIN	true	true	lPYDVTPEQALSHEEVR	100%	iTRAQ8plex (+304)	41.51	25.670263	41.51	5.318759	17.962	18.502	18.593	18.584	18.140	18.621	0	0	1	0	
My Experiment	Uncharacterized protein OS=Bos taurus GN=IQGAP1 PE=1 SV=2	F1MC48_BOVIN	true	true	qILAPVVk	95%	iTRAQ8plex (+304), iTRAQ8plex (+304)	26.09	25.0	0.0		18.662	18.173	18.472	18.244	18.403	18.447	0	0	1	0	
My Experiment	Uncharacterized protein OS=Bos taurus GN=IQGAP1 PE=1 SV=2	F1MC48_BOVIN	true	true	sWVNQMESQTGEASk	100%	iTRAQ8plex (+304), iTRAQ8plex (+304)	50.73	25.0	50.73	6.39794	18.700	18.186	18.190	18.387	18.604	18.335	0	0	1	0	
My Experiment	Uncharacterized protein OS=Bos taurus GN=IQGAP1 PE=1 SV=2	F1MC48_BOVIN	true	true	tALQEEIk	100%	iTRAQ8plex (+304), iTRAQ8plex (+304)	17.06	27.723217	10.96	1.0861862	19.176	18.209	18.118	18.143	18.837	17.917	0	1	0	0	
My Experiment	Uncharacterized protein OS=Bos taurus GN=IQGAP1 PE=1 SV=2	F1MC48_BOVIN	true	true	tLINAEDPPMIVVR	100%	iTRAQ8plex (+304)	23.85	27.520485	23.85	2.327902	18.008	18.494	18.577	18.613	18.228	18.482	0	1	1	0	
My Experiment	Uncharacterized protein OS=Bos taurus GN=IQGAP1 PE=1 SV=2	F1MC48_BOVIN	true	true	vDFTEEEINNMk	100%	iTRAQ8plex (+304), iTRAQ8plex (+304)	22.29	25.0	22.29		18.805	18.341	18.234	18.323	18.481	18.217	0	0	1	0	
My Experiment	Uncharacterized protein OS=Bos taurus GN=IQGAP1 PE=1 SV=2	F1MC48_BOVIN	true	true	vDQIQEIVTGNPTVIk	100%	iTRAQ8plex (+304), iTRAQ8plex (+304)	36.6	26.739422	36.6	4.1079054	18.915	18.410	18.181	18.420	18.497	17.978	0	0	1	0	
My Experiment	Uncharacterized protein OS=Bos taurus GN=IQGAP1 PE=1 SV=2	F1MC48_BOVIN	true	true	yGIQMPAFSk	100%	iTRAQ8plex (+304), iTRAQ8plex (+304)	11.32	27.126495	11.32	1.60206	18.392	18.655	18.063	18.455	18.468	18.377	0	0	3	0	
My Experiment	Uncharacterized protein OS=Bos taurus GN=IQGAP1 PE=1 SV=2	F1MC48_BOVIN	true	true	yQELINDIAR	100%	iTRAQ8plex (+304)	26.36	26.739422	26.36	6.7212462	18.311	18.402	18.467	18.427	18.300	18.494	0	1	1	0	
My Experiment	RecName: Full=Profilin-1; AltName: Full=Profilin I.	P02584	true	true	cYEMASHLR	100%	Carbamidomethyl (+57), iTRAQ8plex (+304)	11.72	25.0	11.72	1.69897	18.221	18.972	18.786	18.594	18.504	18.752	0	0	3	0	
My Experiment	RecName: Full=Profilin-1; AltName: Full=Profilin I.	P02584	true	true	dSLLQDGEFTMDLR	100%	iTRAQ8plex (+304)	45.78	25.0	45.78	5.3279023	18.467	18.753	18.711	18.665	18.502	18.760	0	4	3	0	
My Experiment	RecName: Full=Profilin-1; AltName: Full=Profilin I.	P02584	true	true	dSLLQDGEFTmDLR	96%	iTRAQ8plex (+304), Oxidation (+16)	16.73	25.0	16.73		18.310	18.787	18.837	18.777	18.447	18.691	0	5	2	0	
My Experiment	RecName: Full=Profilin-1; AltName: Full=Profilin I.	P02584	true	true	dSPSVWAAVPGk	98%	iTRAQ8plex (+304), iTRAQ8plex (+304)	18.49	27.323936	18.49		19.083	18.270	18.524	18.633	18.817	18.547	0	5	4	2	
My Experiment	RecName: Full=Profilin-1; AltName: Full=Profilin I.	P02584	true	true	eGVHGGMINk	100%	iTRAQ8plex (+304), iTRAQ8plex (+304)	30.53	27.08421	30.53		19.210	18.262	18.489	18.542	18.813	18.559	0	5	5	1	
My Experiment	RecName: Full=Profilin-1; AltName: Full=Profilin I.	P02584	true	true	sSFFVNGLTLGGQk	100%	iTRAQ8plex (+304), iTRAQ8plex (+304)	44.16	27.168377	43.33	6.3467875	19.313	18.335	18.169	18.602	19.032	18.431	0	2	4	0	
My Experiment	RecName: Full=Profilin-1; AltName: Full=Profilin I.	P02584	true	true	tFVNITPAEVGILVGk	100%	iTRAQ8plex (+304), iTRAQ8plex (+304)	51.4	25.0	51.4	5.2839966	19.483	18.293	18.267	18.482	19.083	18.320	0	1	1	1	
My Experiment	RecName: Full=Profilin-1; AltName: Full=Profilin I.	P02584	true	true	tLVLLMGk	98%	iTRAQ8plex (+304), iTRAQ8plex (+304)	29.94	25.0	29.65		19.385	18.279	18.383	18.548	18.986	18.341	0	3	3	0	
My Experiment	RecName: Full=Actin, cytoplasmic 1; AltName: Full=Beta-actin;	P60712	true	true	dDDIAALVVDNGSGMck	100%	Acetyl (+42), iTRAQ8plex (+304), Carbamidomethyl (+57), iTRAQ8plex (+304)	38.45	25.0	38.45		18.391	18.317	18.823	18.255	18.154	18.531	0	1	1	0	
My Experiment	RecName: Full=Actin, cytoplasmic 1; AltName: Full=Beta-actin;	P60712	true	true	dDDIAALVVDNGSGmck	100%	Acetyl (+42), iTRAQ8plex (+304), Oxidation (+16), Carbamidomethyl (+57), iTRAQ8plex (+304)	28.46	25.0	28.46		17.793	18.547	18.689	18.420	18.152	18.866	0	2	0	0	
My Experiment	RecName: Full=Actin, cytoplasmic 1; AltName: Full=Beta-actin;	P60712	true	true	dLYANTVLSGGTTMYPGIADR	98%	iTRAQ8plex (+304)	83.12	25.0	83.12		18.063	18.618	18.680	18.394	18.273	18.438	0	7	19	1	
My Experiment	RecName: Full=Actin, cytoplasmic 1; AltName: Full=Beta-actin;	P60712	true	true	dLyANTVLSGGTTMYPGIADR	100%	iTRAQ8plex (+304), iTRAQ8plex (+304)	31.82	26.618128	31.82		18.488	18.426	18.808	18.365	18.193	18.191	0	0	1	0	
My Experiment	RecName: Full=Actin, cytoplasmic 1; AltName: Full=Beta-actin;	P60712	true	true	dLYANTVLSGGTTmYPGIADR	100%	iTRAQ8plex (+304), Oxidation (+16)	43.74	25.0	43.74		18.126	18.559	18.663	18.396	18.259	18.431	0	7	24	0	
My Experiment	RecName: Full=Actin, cytoplasmic 1; AltName: Full=Beta-actin;	P60712	true	true	dLYANTVLSGGTTMyPGIADR	100%	iTRAQ8plex (+304), iTRAQ8plex (+304)	28.01	26.384892	28.01		18.675	18.303	18.545	18.355	18.278	18.315	0	0	1	1	
My Experiment	RecName: Full=Actin, cytoplasmic 1; AltName: Full=Beta-actin;	P60712	true	true	dSYVGDEAQSk	100%	iTRAQ8plex (+304), iTRAQ8plex (+304)	32.78	25.0	32.78	2.7212465	19.333	18.301	18.236	18.122	18.645	17.788	0	4	3	0	
My Experiment	RecName: Full=Actin, cytoplasmic 1; AltName: Full=Beta-actin;	P60712	true	true	gYSFTTTAER	97%	iTRAQ8plex (+304)	18.37	25.0	18.37		17.949	18.671	18.604	18.463	18.284	18.608	0	18	8	0	
My Experiment	RecName: Full=Actin, cytoplasmic 1; AltName: Full=Beta-actin;	P60712	true	true	gySFTTTAER	100%	iTRAQ8plex (+304), iTRAQ8plex (+304)	22.65	25.611015	22.65	1.39794	18.435	18.358	18.488	18.546	18.248	18.395	0	0	1	0	
My Experiment	RecName: Full=Actin, cytoplasmic 1; AltName: Full=Beta-actin;	P60712	true	true	hQGVMVGMGQk	100%	iTRAQ8plex (+304), iTRAQ8plex (+304)	16.83	26.294096	16.83	2.0	18.895	18.107	18.258	18.300	18.676	18.225	0	8	9	2	
My Experiment	RecName: Full=Actin, cytoplasmic 1; AltName: Full=Beta-actin;	P60712	true	true	hQGVmVGMGQk	100%	iTRAQ8plex (+304), Oxidation (+16), iTRAQ8plex (+304)	32.73	26.138418	15.48	4.4317985	18.725	18.141	18.279	18.416	18.555	18.387	0	2	10	4	
My Experiment	RecName: Full=Actin, cytoplasmic 1; AltName: Full=Beta-actin;	P60712	true	true	hQGVMVGmGQk	100%	iTRAQ8plex (+304), Oxidation (+16), iTRAQ8plex (+304)	25.58	26.031445	23.21	3.5228786	18.506	18.398	18.540	18.305	18.365	18.353	0	0	6	0	
My Experiment	RecName: Full=Actin, cytoplasmic 1; AltName: Full=Beta-actin;	P60712	true	true	hQGVmVGmGQk	99%	iTRAQ8plex (+304), Oxidation (+16), Oxidation (+16), iTRAQ8plex (+304)	6.77	25.10545	6.77	1.5686362	18.877	18.197	18.460	18.305	18.579	18.072	0	1	2	0	
My Experiment	RecName: Full=Actin, cytoplasmic 1; AltName: Full=Beta-actin;	P60712	true	true	iWHHTFYNELR	100%	iTRAQ8plex (+304)	43.48	25.365583	43.48	3.853872	18.369	18.550	18.262	18.430	18.451	18.404	0	13	11	22	
My Experiment	RecName: Full=Actin, cytoplasmic 1; AltName: Full=Beta-actin;	P60712	true	true	kDLYANTVLSGGTTMYPGIADR	99%	iTRAQ8plex (+304), iTRAQ8plex (+304)	73.82	26.803356	73.82		18.974	18.081	18.158	18.206	18.563	18.455	0	0	4	2	
My Experiment	RecName: Full=Actin, cytoplasmic 1; AltName: Full=Beta-actin;	P60712	true	true	kDLYANTVLSGGTTmYPGIADR	99%	iTRAQ8plex (+304), iTRAQ8plex (+304), Oxidation (+16)	19.81	26.963562	19.81		18.820	18.275	18.398	18.294	18.465	18.295	0	0	5	3	
My Experiment	RecName: Full=Actin, cytoplasmic 1; AltName: Full=Beta-actin;	P60712	true	true	qEYDESGPSIVHR	100%	iTRAQ8plex (+304)	28.68	25.0	28.68	4.4202166	18.239	18.564	18.576	18.305	18.304	18.520	0	19	19	2	
My Experiment	RecName: Full=Actin, cytoplasmic 1; AltName: Full=Beta-actin;	P60712	true	true	qEYDESGPSIVHR	98%	Gln->pyro-Glu (-17), iTRAQ8plex (+304)	67.41	25.0	67.41		18.464	18.384	18.355	18.390	18.448	18.467	0	11	0	0	
My Experiment	RecName: Full=Actin, cytoplasmic 1; AltName: Full=Beta-actin;	P60712	true	true	qEyDESGPSIVHR	100%	iTRAQ8plex (+304), iTRAQ8plex (+304)	15.1	25.658478	15.1	3.5086384	19.297	18.438	18.382	18.026	18.551	17.777	0	0	0	1	
My Experiment	RecName: Full=Actin, cytoplasmic 1; AltName: Full=Beta-actin;	P60712	true	true	qEyDESGPSIVHR	100%	Gln->pyro-Glu (-17), iTRAQ8plex (+304), iTRAQ8plex (+304)	20.88	25.0	20.88	3.3187587	18.723	18.293	18.295	18.240	18.552	18.377	0	0	2	0	
My Experiment	RecName: Full=Actin, cytoplasmic 1; AltName: Full=Beta-actin;	P60712	true	true	tTGIVMDSGDGVTHTVPIYEGYALPHAILR	100%	iTRAQ8plex (+304)	71.13	26.344774	71.13	10.142668	18.278	18.674	18.667	18.379	18.219	18.211	0	0	3	4	
My Experiment	RecName: Full=Actin, cytoplasmic 1; AltName: Full=Beta-actin;	P60712	true	true	vAPEEHPVLLTEAPLNPk	98%	iTRAQ8plex (+304), iTRAQ8plex (+304)	19.49	27.218105	17.02		18.760	18.174	18.364	18.325	18.436	18.433	0	0	12	3	
My Experiment	Fructose-bisphosphate aldolase OS=Bos taurus GN=ALDOA PE=1 SV=1	A6QLL8_BOVIN	true	true	aAQEEYVk	100%	iTRAQ8plex (+304), iTRAQ8plex (+304)	6.37	27.234556	6.37	2.69897	19.423	18.220	18.594	18.804	19.200	18.888	0	5	2	0	
My Experiment	Fructose-bisphosphate aldolase OS=Bos taurus GN=ALDOA PE=1 SV=1	A6QLL8_BOVIN	true	true	aDDGRPFPQVIk	100%	iTRAQ8plex (+304), iTRAQ8plex (+304)	8.03	27.450748	8.03	2.0457575	19.427	18.209	18.656	18.808	19.079	18.924	0	1	2	1	
My Experiment	Fructose-bisphosphate aldolase OS=Bos taurus GN=ALDOA PE=1 SV=1	A6QLL8_BOVIN	true	true	aGAAASESLFISNHAY	100%	iTRAQ8plex (+304)	26.28	25.0	26.28		18.662	19.023	18.863	18.826	18.790	19.036	0	6	3	0	
My Experiment	Fructose-bisphosphate aldolase OS=Bos taurus GN=ALDOA PE=1 SV=1	A6QLL8_BOVIN	true	true	aLANSLAcQGk	100%	iTRAQ8plex (+304), Carbamidomethyl (+57), iTRAQ8plex (+304)	24.33	27.250946	24.33	1.3767507	18.985	18.641	19.096	18.737	18.625	19.010	0	0	1	0	
My Experiment	Fructose-bisphosphate aldolase OS=Bos taurus GN=ALDOA PE=1 SV=1	A6QLL8_BOVIN	true	true	aLQASALk	100%	iTRAQ8plex (+304), iTRAQ8plex (+304)	28.35	25.550945	13.24	4.19382	19.415	18.384	18.628	18.762	19.042	18.861	0	1	2	0	
My Experiment	Fructose-bisphosphate aldolase OS=Bos taurus GN=ALDOA PE=1 SV=1	A6QLL8_BOVIN	true	true	cQYVTEk	99%	Carbamidomethyl (+57), iTRAQ8plex (+304), iTRAQ8plex (+304)	24.38	26.190933	24.38	1.769551	19.447	18.722	18.711	18.515	19.261	18.437	0	1	0	0	
My Experiment	Fructose-bisphosphate aldolase OS=Bos taurus GN=ALDOA PE=1 SV=1	A6QLL8_BOVIN	true	true	eLcDIAHR	95%	iTRAQ8plex (+304), Carbamidomethyl (+57)	15.46	25.0	15.46		18.241	19.314	19.113	18.909	18.793	18.724	0	0	1	0	
My Experiment	Fructose-bisphosphate aldolase OS=Bos taurus GN=ALDOA PE=1 SV=1	A6QLL8_BOVIN	true	true	gGVVGIk	99%	iTRAQ8plex (+304), iTRAQ8plex (+304)	30.0	25.0	22.63	1.1307683	19.277	18.355	18.779	18.608	19.132	18.917	0	2	1	0	
My Experiment	Fructose-bisphosphate aldolase OS=Bos taurus GN=ALDOA PE=1 SV=1	A6QLL8_BOVIN	true	true	gILAADESTGSIAk	100%	iTRAQ8plex (+304), iTRAQ8plex (+304)	47.47	27.888752	47.47	1.5528419	19.022	18.412	18.793	18.722	18.918	19.110	0	3	3	1	
My Experiment	Fructose-bisphosphate aldolase OS=Bos taurus GN=ALDOA PE=1 SV=1	A6QLL8_BOVIN	true	true	gVVPLAGTNGETTTQGLDGLSER	100%	iTRAQ8plex (+304)	25.95	26.30428	25.95	2.2076082	18.341	19.075	19.109	18.837	18.706	18.995	0	0	3	1	
My Experiment	Fructose-bisphosphate aldolase OS=Bos taurus GN=ALDOA PE=1 SV=1	A6QLL8_BOVIN	true	true	iGEHTPSSLAIMENANVLAR	100%	iTRAQ8plex (+304)	44.07	27.134905	44.07	7.823909	18.440	19.067	19.010	19.053	18.807	18.705	0	0	2	0	
My Experiment	Fructose-bisphosphate aldolase OS=Bos taurus GN=ALDOA PE=1 SV=1	A6QLL8_BOVIN	true	true	lQSIGTENTEENR	100%	iTRAQ8plex (+304)	19.03	25.0	19.03	4.79588	18.770	18.923	18.821	18.797	18.824	18.995	0	2	1	0	
My Experiment	Fructose-bisphosphate aldolase OS=Bos taurus GN=ALDOA PE=1 SV=1	A6QLL8_BOVIN	true	true	lQSIGTENTEENRR	100%	iTRAQ8plex (+304)	32.11	25.10545	32.11	3.769551	18.803	19.088	19.050	18.503	18.819	18.815	0	2	2	0	
My Experiment	Fructose-bisphosphate aldolase OS=Bos taurus GN=ALDOA PE=1 SV=1	A6QLL8_BOVIN	true	true	qLLLTADDR	100%	iTRAQ8plex (+304)	21.07	25.0	21.07	3.0	18.787	18.859	18.911	18.768	18.855	18.932	0	3	1	0	
My Experiment	Fructose-bisphosphate aldolase OS=Bos taurus GN=ALDOA PE=1 SV=1	A6QLL8_BOVIN	true	true	qLLLTADDR	99%	Gln->pyro-Glu (-17), iTRAQ8plex (+304)	53.77	25.0	53.77		18.039	19.030	19.327	18.910	18.410	19.376	0	1	0	0	
My Experiment	Fructose-bisphosphate aldolase OS=Bos taurus GN=ALDOA PE=1 SV=1	A6QLL8_BOVIN	true	true	vLAAVYk	99%	iTRAQ8plex (+304), iTRAQ8plex (+304)	27.61	25.0	12.8	2.031517	19.765	18.122	18.448	18.766	19.254	18.702	0	2	1	0	
My Experiment	Fructose-bisphosphate aldolase OS=Bos taurus GN=ALDOA PE=1 SV=1	A6QLL8_BOVIN	true	true	ySHEEIAMATVTALR	100%	iTRAQ8plex (+304)	58.43	25.774918	58.43	7.236572	18.908	18.798	18.881	18.830	18.846	18.829	0	3	4	3	
My Experiment	KRT15 protein OS=Bos taurus GN=KRT15 PE=1 SV=2	Q17QL7_BOVIN	true	true	aGLESTLAETEcR	100%	iTRAQ8plex (+304), Carbamidomethyl (+57)	18.45	25.0	18.45	2.2441251	18.215	18.515	18.700	18.651	18.643	18.853	0	2	1	0	
My Experiment	KRT15 protein OS=Bos taurus GN=KRT15 PE=1 SV=2	Q17QL7_BOVIN	true	true	aTTFLQTSSSTFGGGSTR	98%	Acetyl (+42), iTRAQ8plex (+304)	65.69	25.0	65.69		18.198	18.707	18.434	19.037	18.400	18.857	0	6	3	0	
My Experiment	KRT15 protein OS=Bos taurus GN=KRT15 PE=1 SV=2	Q17QL7_BOVIN	true	true	dAEAWFFSk	100%	iTRAQ8plex (+304), iTRAQ8plex (+304)	8.39	26.07455	8.39	1.5086383	18.773	17.923	18.291	18.629	19.136	18.720	0	2	2	0	
My Experiment	KRT15 protein OS=Bos taurus GN=KRT15 PE=1 SV=2	Q17QL7_BOVIN	true	true	eASLGGGGGGk	100%	iTRAQ8plex (+304), iTRAQ8plex (+304)	21.82	26.79428	21.82	1.1191864	18.672	18.249	18.313	18.618	19.023	18.739	0	1	0	0	
My Experiment	KRT15 protein OS=Bos taurus GN=KRT15 PE=1 SV=2	Q17QL7_BOVIN	true	true	eQYEAMAEk	100%	iTRAQ8plex (+304), iTRAQ8plex (+304)	31.19	25.0	31.19		18.831	18.123	18.323	18.597	19.019	18.797	0	5	4	0	
My Experiment	KRT15 protein OS=Bos taurus GN=KRT15 PE=1 SV=2	Q17QL7_BOVIN	true	true	eVASNTEMIQTSk	95%	iTRAQ8plex (+304), iTRAQ8plex (+304)	15.36	26.374897	15.36		18.796	17.939	18.101	18.644	18.901	19.069	0	1	2	1	
My Experiment	KRT15 protein OS=Bos taurus GN=KRT15 PE=1 SV=2	Q17QL7_BOVIN	true	true	eVASNTEmIQTSk	100%	iTRAQ8plex (+304), Oxidation (+16), iTRAQ8plex (+304)	24.02	26.190933	24.02	2.5686362	18.468	18.519	18.567	18.718	18.630	18.715	0	0	7	0	
My Experiment	KRT15 protein OS=Bos taurus GN=KRT15 PE=1 SV=2	Q17QL7_BOVIN	true	true	gGSLLAGGGGFGGGSLYGGGGSR	100%	iTRAQ8plex (+304)	72.38	25.0	72.38	6.0	18.160	18.706	18.348	18.809	18.711	18.900	0	3	11	2	
My Experiment	KRT15 protein OS=Bos taurus GN=KRT15 PE=1 SV=2	Q17QL7_BOVIN	true	true	hENEMALR	100%	iTRAQ8plex (+304)	13.67	25.0	13.67	2.8239088	17.902	18.522	18.697	18.772	18.819	18.901	0	1	0	0	
My Experiment	KRT15 protein OS=Bos taurus GN=KRT15 PE=1 SV=2	Q17QL7_BOVIN	true	true	iNVEESVDGk	100%	iTRAQ8plex (+304), iTRAQ8plex (+304)	26.26	27.450748	26.26	1.5376021	17.984	19.096	18.867	18.870	18.212	18.586	0	1	1	0	
My Experiment	KRT15 protein OS=Bos taurus GN=KRT15 PE=1 SV=2	Q17QL7_BOVIN	true	true	lkHENEMALR	100%	iTRAQ8plex (+304), iTRAQ8plex (+304)	9.12	26.92847	9.12	0.85387194	19.034	18.047	18.089	18.584	19.060	18.835	0	1	0	1	
My Experiment	KRT15 protein OS=Bos taurus GN=KRT15 PE=1 SV=2	Q17QL7_BOVIN	true	true	nSQVILEIDNAR	100%	iTRAQ8plex (+304)	54.8	27.339993	54.8	9.481486	18.271	18.639	18.717	18.717	18.614	18.680	0	6	4	0	
My Experiment	KRT15 protein OS=Bos taurus GN=KRT15 PE=1 SV=2	Q17QL7_BOVIN	true	true	nVEESVDGk	95%	Acetyl (+42), iTRAQ8plex (+304), iTRAQ8plex (+304)				1.4814861	17.790	18.870	19.015	18.767	18.232	18.940	0	1	0	0	
My Experiment	KRT15 protein OS=Bos taurus GN=KRT15 PE=1 SV=2	Q17QL7_BOVIN	true	true	sLLEGQDSR	100%	iTRAQ8plex (+304)	28.8	25.0	25.75	4.69897	18.315	18.520	18.625	18.607	18.680	18.868	0	4	2	0	
My Experiment	KRT15 protein OS=Bos taurus GN=KRT15 PE=1 SV=2	Q17QL7_BOVIN	true	true	tEITDLR	99%	iTRAQ8plex (+304)	30.49	25.07856	21.66	1.0809219	18.328	18.439	18.473	18.778	19.090	18.512	0	2	0	0	
My Experiment	KRT15 protein OS=Bos taurus GN=KRT15 PE=1 SV=2	Q17QL7_BOVIN	true	true	tEITDLRR	96%	iTRAQ8plex (+304)	17.45	25.0	15.28		18.225	18.335	18.856	18.541	18.326	19.330	0	0	1	0	
My Experiment	KRT15 protein OS=Bos taurus GN=KRT15 PE=1 SV=2	Q17QL7_BOVIN	true	true	tIQGLEIELQSQLSMk	100%	iTRAQ8plex (+304), iTRAQ8plex (+304)	41.42	27.0757	0.0	5.7212462	18.991	18.397	18.355	18.540	18.661	18.670	0	0	1	0	
My Experiment	KRT15 protein OS=Bos taurus GN=KRT15 PE=1 SV=2	Q17QL7_BOVIN	true	true	tISASSAR	100%	iTRAQ8plex (+304)	21.14	25.0	17.25	1.5686362	18.350	18.531	18.284	18.812	19.012	18.625	0	1	0	0	
My Experiment	KRT15 protein OS=Bos taurus GN=KRT15 PE=1 SV=2	Q17QL7_BOVIN	true	true	yAAQLQQIQGL	100%	iTRAQ8plex (+304)				2.8860567	18.309	18.771	18.827	18.714	18.324	18.668	0	1	0	0	
My Experiment	Uncharacterized protein (Fragment) OS=Bos taurus GN=MACF1 PE=4 SV=2	F1N6H4_BOVIN	true	true	aENTYAQIk	100%	iTRAQ8plex (+304), iTRAQ8plex (+304)	30.32	27.972675	21.27	1.2006594	18.057	17.604	17.714	17.828	17.893	17.834	0	1	0	0	
My Experiment	Uncharacterized protein (Fragment) OS=Bos taurus GN=MACF1 PE=4 SV=2	F1N6H4_BOVIN	true	true	aILEQQVLAEELTTk	100%	iTRAQ8plex (+304), iTRAQ8plex (+304)	37.8	26.67453	37.8	3.0362122	17.894	17.670	17.788	17.992	17.821	17.767	0	0	1	0	
My Experiment	Uncharacterized protein (Fragment) OS=Bos taurus GN=MACF1 PE=4 SV=2	F1N6H4_BOVIN	true	true	aTQQDLSALQk	100%	iTRAQ8plex (+304), iTRAQ8plex (+304)	30.21	27.923918	28.89		17.816	17.975	17.944	17.681	17.794	17.720	0	0	1	0	
My Experiment	Uncharacterized protein (Fragment) OS=Bos taurus GN=MACF1 PE=4 SV=2	F1N6H4_BOVIN	true	true	dQDPIPQNIDR	100%	iTRAQ8plex (+304)	9.64	25.0	9.64	1.5086383	18.217	17.949	17.944	17.593	17.603	17.625	0	1	0	0	
My Experiment	Uncharacterized protein (Fragment) OS=Bos taurus GN=MACF1 PE=4 SV=2	F1N6H4_BOVIN	true	true	dTDSLQSQIEDVR	100%	iTRAQ8plex (+304)	27.15	25.0	23.79		17.376	18.071	17.937	17.880	17.749	17.918	0	1	0	0	
My Experiment	Uncharacterized protein (Fragment) OS=Bos taurus GN=MACF1 PE=4 SV=2	F1N6H4_BOVIN	true	true	dYELQLMTYk	100%	iTRAQ8plex (+304), iTRAQ8plex (+304)	22.94	26.08526	22.94	2.7212465	17.886	17.806	17.687	17.875	17.846	17.831	0	0	1	0	
My Experiment	Uncharacterized protein (Fragment) OS=Bos taurus GN=MACF1 PE=4 SV=2	F1N6H4_BOVIN	true	true	eASATGTLVk	97%	iTRAQ8plex (+304), iTRAQ8plex (+304)	16.37	27.520485	16.37		17.923	17.624	17.766	17.871	17.771	17.976	0	1	0	0	
My Experiment	Uncharacterized protein (Fragment) OS=Bos taurus GN=MACF1 PE=4 SV=2	F1N6H4_BOVIN	true	true	eNTAYFQFFSDAR	99%	iTRAQ8plex (+304)	19.66	25.0	19.66		17.382	18.148	18.021	17.777	17.668	17.935	0	1	0	0	
My Experiment	Uncharacterized protein (Fragment) OS=Bos taurus GN=MACF1 PE=4 SV=2	F1N6H4_BOVIN	true	true	gQLQELSTR	100%	iTRAQ8plex (+304)	27.4	25.15874	21.7	2.6575773	17.481	17.905	18.177	17.818	17.568	17.982	0	1	0	0	
My Experiment	Uncharacterized protein (Fragment) OS=Bos taurus GN=MACF1 PE=4 SV=2	F1N6H4_BOVIN	true	true	kQPDVDR	99%	iTRAQ8plex (+304), iTRAQ8plex (+304)	4.74	25.717089	3.51	1.3279022	18.371	17.422	17.736	17.675	18.052	17.676	0	1	0	0	
My Experiment	Uncharacterized protein (Fragment) OS=Bos taurus GN=MACF1 PE=4 SV=2	F1N6H4_BOVIN	true	true	lANSEPVGTQTAk	100%	iTRAQ8plex (+304), iTRAQ8plex (+304)	23.07	27.656687	23.07	3.9208188	18.189	18.203	17.819	17.555	17.788	17.376	0	0	1	0	
My Experiment	Uncharacterized protein (Fragment) OS=Bos taurus GN=MACF1 PE=4 SV=2	F1N6H4_BOVIN	true	true	lIIEMLER	98%	iTRAQ8plex (+304)	23.42	25.0	23.42		17.479	17.974	18.118	17.813	17.532	17.975	0	2	0	0	
My Experiment	Uncharacterized protein (Fragment) OS=Bos taurus GN=MACF1 PE=4 SV=2	F1N6H4_BOVIN	true	true	lSGQSAISTQPEAVk	100%	iTRAQ8plex (+304), iTRAQ8plex (+304)	22.1	27.505083	22.1		18.014	17.836	17.726	17.772	17.829	17.754	0	0	1	0	
My Experiment	Uncharacterized protein (Fragment) OS=Bos taurus GN=MACF1 PE=4 SV=2	F1N6H4_BOVIN	true	true	lVSDANEQYk	100%	iTRAQ8plex (+304), iTRAQ8plex (+304)	20.89	27.0757	20.89	1.5376021	18.215	17.852	17.570	17.651	17.908	17.735	0	1	1	0	
My Experiment	Uncharacterized protein (Fragment) OS=Bos taurus GN=MACF1 PE=4 SV=2	F1N6H4_BOVIN	true	true	mFNALIHR	98%	iTRAQ8plex (+304)	39.15	25.0	24.08		17.579	18.371	17.248	18.024	17.931	17.779	0	0	1	0	
My Experiment	Uncharacterized protein (Fragment) OS=Bos taurus GN=MACF1 PE=4 SV=2	F1N6H4_BOVIN	true	true	mPPLIPAEVDk	96%	iTRAQ8plex (+304), iTRAQ8plex (+304)	15.45	27.160034	15.45		17.606	18.063	18.121	17.860	17.464	17.816	0	0	1	0	
My Experiment	Uncharacterized protein (Fragment) OS=Bos taurus GN=MACF1 PE=4 SV=2	F1N6H4_BOVIN	true	true	qSELESIQEVLGDYR	100%	Gln->pyro-Glu (-17), iTRAQ8plex (+304)	25.58	25.0	25.58		17.197	18.150	18.050	18.088	17.591	17.855	0	1	0	0	
My Experiment	Uncharacterized protein (Fragment) OS=Bos taurus GN=MACF1 PE=4 SV=2	F1N6H4_BOVIN	true	true	tESLIQQYEAISLLNSER	100%	iTRAQ8plex (+304)	54.98	26.963562	54.98	8.283997	17.265	18.228	18.247	17.877	17.575	17.738	0	0	1	0	
My Experiment	Uncharacterized protein (Fragment) OS=Bos taurus GN=MACF1 PE=4 SV=2	F1N6H4_BOVIN	true	true	tLQNQLVELk	100%	iTRAQ8plex (+304), iTRAQ8plex (+304)	26.69	27.458551	25.75		17.985	17.707	17.777	17.930	17.908	17.623	0	0	1	0	
My Experiment	Uncharacterized protein (Fragment) OS=Bos taurus GN=MACF1 PE=4 SV=2	F1N6H4_BOVIN	true	true	tSLAGDTSNSSSPASTGAk	100%	iTRAQ8plex (+304), iTRAQ8plex (+304)	64.39	26.294096	64.39	8.677781	18.535	17.814	17.703	17.709	17.901	17.268	0	0	1	0	
My Experiment	Uncharacterized protein (Fragment) OS=Bos taurus GN=MACF1 PE=4 SV=2	F1N6H4_BOVIN	true	true	vDSLIPWIk	100%	iTRAQ8plex (+304), iTRAQ8plex (+304)	15.47	25.340261	13.54	1.3665315	18.279	17.482	17.657	17.973	17.987	17.552	0	0	1	0	
My Experiment	Uncharacterized protein (Fragment) OS=Bos taurus GN=MACF1 PE=4 SV=2	F1N6H4_BOVIN	true	true	vFANEVNAHR	98%	iTRAQ8plex (+304)	19.54	25.740314	19.54		17.800	17.799	17.684	18.087	17.853	17.707	0	0	1	0	
My Experiment	Uncharacterized protein (Fragment) OS=Bos taurus GN=MACF1 PE=4 SV=2	F1N6H4_BOVIN	true	true	vLDTGNSLDDGR	100%	iTRAQ8plex (+304)	22.68	25.0	22.68		17.804	17.848	17.927	17.793	17.710	17.845	0	2	0	0	
My Experiment	Uncharacterized protein (Fragment) OS=Bos taurus GN=MACF1 PE=4 SV=2	F1N6H4_BOVIN	true	true	vPEGGDGISATEVDAR	100%	iTRAQ8plex (+304)	19.38	25.0	19.38	1.769551	17.335	17.973	18.162	17.706	17.569	18.186	0	1	0	0	
My Experiment	SCEL protein OS=Bos taurus GN=SCEL PE=2 SV=1	A6QLJ6_BOVIN	true	true	aNTLDNR	99%	iTRAQ8plex (+304)	16.64	25.0	6.5	1.1249387	18.440	18.279	18.308	18.395	18.398	18.194	0	1	0	0	
My Experiment	SCEL protein OS=Bos taurus GN=SCEL PE=2 SV=1	A6QLJ6_BOVIN	true	true	aTSTPTSTSTTTPVk	100%	iTRAQ8plex (+304), iTRAQ8plex (+304)	56.48	27.589119	56.48	2.4089353	18.452	18.333	18.217	18.431	18.313	18.275	0	0	2	0	
My Experiment	SCEL protein OS=Bos taurus GN=SCEL PE=2 SV=1	A6QLJ6_BOVIN	true	true	dGYQETVSGk	100%	iTRAQ8plex (+304), iTRAQ8plex (+304)	44.39	26.4836	44.39	3.7212465	19.211	18.178	18.199	18.011	18.693	17.722	0	1	0	0	
My Experiment	SCEL protein OS=Bos taurus GN=SCEL PE=2 SV=1	A6QLJ6_BOVIN	true	true	dLDNLIk	99%	iTRAQ8plex (+304), iTRAQ8plex (+304)	27.72	26.354837	12.14	2.236572	19.169	17.802	18.285	18.403	18.536	17.819	0	1	0	0	
My Experiment	SCEL protein OS=Bos taurus GN=SCEL PE=2 SV=1	A6QLJ6_BOVIN	true	true	dQNLENLTDINYNVSk	100%	iTRAQ8plex (+304), iTRAQ8plex (+304)	54.74	26.66518	53.92	8.769551	18.850	18.044	18.217	18.148	18.470	18.285	0	0	1	0	
My Experiment	SCEL protein OS=Bos taurus GN=SCEL PE=2 SV=1	A6QLJ6_BOVIN	true	true	dTVVYTR	99%	iTRAQ8plex (+304)	7.85	25.0	7.85	1.769551	18.319	18.498	18.481	18.296	18.246	18.173	0	1	0	0	
My Experiment	SCEL protein OS=Bos taurus GN=SCEL PE=2 SV=1	A6QLJ6_BOVIN	true	true	gNQGLGSLIk	100%	iTRAQ8plex (+304), iTRAQ8plex (+304)	37.64	25.786392	22.74	3.9586072	18.506	18.050	18.326	18.372	18.423	18.363	0	1	1	0	
My Experiment	SCEL protein OS=Bos taurus GN=SCEL PE=2 SV=1	A6QLJ6_BOVIN	true	true	gQSLDNLIQVTPEVNR	100%	iTRAQ8plex (+304)	25.53	27.489628	25.53	4.823909	18.018	18.583	18.516	18.400	18.110	18.422	0	2	2	0	
My Experiment	SCEL protein OS=Bos taurus GN=SCEL PE=2 SV=1	A6QLJ6_BOVIN	true	true	hNSHNALDR	100%	iTRAQ8plex (+304)	11.78	25.0	11.78	1.6777807	17.731	19.019	18.801	18.300	18.023	18.139	0	0	1	0	
My Experiment	SCEL protein OS=Bos taurus GN=SCEL PE=2 SV=1	A6QLJ6_BOVIN	true	true	mLSSNTETR	100%	iTRAQ8plex (+304)	19.69	25.0	19.69	2.455932	18.327	18.578	18.389	18.083	18.378	18.259	0	1	0	0	
My Experiment	SCEL protein OS=Bos taurus GN=SCEL PE=2 SV=1	A6QLJ6_BOVIN	true	true	mQPGGLSSAk	100%	iTRAQ8plex (+304), iTRAQ8plex (+304)	26.2	27.543484	24.0	1.9586073	18.497	18.268	18.249	18.318	18.478	18.201	0	0	2	0	
My Experiment	SCEL protein OS=Bos taurus GN=SCEL PE=2 SV=1	A6QLJ6_BOVIN	true	true	nQGLDGLFR	100%	iTRAQ8plex (+304)	15.84	25.132177	15.84	3.0409586	18.467	18.548	18.204	18.200	18.375	18.249	0	2	1	0	
My Experiment	SCEL protein OS=Bos taurus GN=SCEL PE=2 SV=1	A6QLJ6_BOVIN	true	true	nVSTFQPPEVTk	100%	iTRAQ8plex (+304), iTRAQ8plex (+304)	27.39	27.671558	27.39	4.468521	19.100	18.053	17.823	18.304	18.710	18.011	0	1	1	0	
My Experiment	SCEL protein OS=Bos taurus GN=SCEL PE=2 SV=1	A6QLJ6_BOVIN	true	true	qDGQVTGSTETLISPSSR	100%	iTRAQ8plex (+304)	73.17	25.611015	73.17	9.119186	18.448	18.582	18.165	18.228	18.467	18.125	0	1	0	0	
My Experiment	SCEL protein OS=Bos taurus GN=SCEL PE=2 SV=1	A6QLJ6_BOVIN	true	true	qDGQVTGSTETLISPSSR	95%	Gln->pyro-Glu (-17), iTRAQ8plex (+304)	75.12	25.0	75.12		18.096	18.480	18.525	18.604	18.279	18.030	0	1	0	0	
My Experiment	SCEL protein OS=Bos taurus GN=SCEL PE=2 SV=1	A6QLJ6_BOVIN	true	true	qQGFQEVNk	100%	iTRAQ8plex (+304), iTRAQ8plex (+304)	29.72	27.101173	24.59	5.3565474	19.094	18.070	17.707	18.180	18.766	18.272	0	1	2	0	
My Experiment	SCEL protein OS=Bos taurus GN=SCEL PE=2 SV=1	A6QLJ6_BOVIN	true	true	qSWFPPPPPGYTTTPNTGASR	100%	iTRAQ8plex (+304)	24.37	25.0	24.37		17.977	18.763	18.340	18.471	18.078	18.386	0	0	2	0	
My Experiment	SCEL protein OS=Bos taurus GN=SCEL PE=2 SV=1	A6QLJ6_BOVIN	true	true	rGQSLDNLIQVTPEVNR	100%	iTRAQ8plex (+304)	27.18	27.371925	27.18	4.920819	17.739	18.510	18.755	18.507	18.191	18.312	0	0	1	0	
My Experiment	SCEL protein OS=Bos taurus GN=SCEL PE=2 SV=1	A6QLJ6_BOVIN	true	true	sLENLIFVNTR	100%	iTRAQ8plex (+304)	22.77	26.117233	22.77		18.051	18.540	18.312	18.452	18.281	18.411	0	3	1	0	
My Experiment	SCEL protein OS=Bos taurus GN=SCEL PE=2 SV=1	A6QLJ6_BOVIN	true	true	sNQSQALDNLIQVk	100%	iTRAQ8plex (+304), iTRAQ8plex (+304)				3.60206	18.065	18.261	18.522	18.509	18.334	18.323	0	0	1	0	
My Experiment	SCEL protein OS=Bos taurus GN=SCEL PE=2 SV=1	A6QLJ6_BOVIN	true	true	sNQSQALDNLIQVkPSALR	95%	iTRAQ8plex (+304), iTRAQ8plex (+304)	15.16	26.67453	15.16		18.248	18.393	18.043	18.614	18.306	18.411	0	0	1	0	
My Experiment	SCEL protein OS=Bos taurus GN=SCEL PE=2 SV=1	A6QLJ6_BOVIN	true	true	sQDLENIVk	100%	iTRAQ8plex (+304), iTRAQ8plex (+304)	28.13	27.058638	23.1	3.6575773	18.661	18.114	18.419	18.281	18.377	18.149	0	1	1	0	
My Experiment	SCEL protein OS=Bos taurus GN=SCEL PE=2 SV=1	A6QLJ6_BOVIN	true	true	sSEQGLDELINVSPk	100%	iTRAQ8plex (+304), iTRAQ8plex (+304)	24.27	27.57396	24.27	2.3665316	18.271	18.435	18.384	18.259	18.265	18.399	0	0	1	0	
My Experiment	SCEL protein OS=Bos taurus GN=SCEL PE=2 SV=1	A6QLJ6_BOVIN	true	true	tAAYSYEAR	100%	iTRAQ8plex (+304)	30.0	25.0	30.0	4.031517	18.233	18.551	18.346	18.271	18.356	18.254	0	2	0	0	
My Experiment	SCEL protein OS=Bos taurus GN=SCEL PE=2 SV=1	A6QLJ6_BOVIN	true	true	tFLQDNSWIk	100%	iTRAQ8plex (+304), iTRAQ8plex (+304)	37.53	27.759743	36.39	3.638272	19.048	17.979	18.009	18.357	18.679	17.919	0	1	2	0	
My Experiment	SCEL protein OS=Bos taurus GN=SCEL PE=2 SV=1	A6QLJ6_BOVIN	true	true	tGESVQGDQSLDNVIR	100%	iTRAQ8plex (+304)	41.09	25.0	41.09	5.8860564	18.436	18.427	18.460	18.051	18.389	18.218	0	2	1	0	
My Experiment	SCEL protein OS=Bos taurus GN=SCEL PE=2 SV=1	A6QLJ6_BOVIN	true	true	tNQGSQDLDSLIk	100%	iTRAQ8plex (+304), iTRAQ8plex (+304)	35.46	27.57396	35.46	2.9208188	18.832	18.198	18.251	18.475	18.454	17.804	0	0	2	0	
My Experiment	SCEL protein OS=Bos taurus GN=SCEL PE=2 SV=1	A6QLJ6_BOVIN	true	true	yIQTVYSTSDR	95%	iTRAQ8plex (+304)	15.27	25.0	15.27		18.096	18.621	18.546	18.299	18.148	18.310	0	2	0	0	
My Experiment	Uncharacterized protein OS=Bos taurus GN=DYNC1H1 PE=4 SV=1	E1BDX8_BOVIN	true	true	aNEVEQMIR	99%	iTRAQ8plex (+304)	20.98	25.224442	19.44		17.489	18.068	18.183	18.120	17.786	18.050	0	1	0	0	
My Experiment	Uncharacterized protein OS=Bos taurus GN=DYNC1H1 PE=4 SV=1	E1BDX8_BOVIN	true	true	aWTQVLLGQAEDk	98%	iTRAQ8plex (+304), iTRAQ8plex (+304)	17.62	27.74517	17.62		17.835	17.998	18.151	17.933	17.866	17.914	0	0	1	0	
My Experiment	Uncharacterized protein OS=Bos taurus GN=DYNC1H1 PE=4 SV=1	E1BDX8_BOVIN	true	true	dHLYGTLDPNTR	100%	iTRAQ8plex (+304)	8.49	25.0	8.49	1.5686362	17.756	17.996	18.044	18.020	17.912	17.968	0	1	0	0	
My Experiment	Uncharacterized protein OS=Bos taurus GN=DYNC1H1 PE=4 SV=1	E1BDX8_BOVIN	true	true	dIQMPDGIR	99%	iTRAQ8plex (+304)	20.34	25.0	20.34		18.150	17.880	17.999	17.882	18.091	17.695	0	1	0	0	
My Experiment	Uncharacterized protein OS=Bos taurus GN=DYNC1H1 PE=4 SV=1	E1BDX8_BOVIN	true	true	eWTDGLFTHVLR	100%	iTRAQ8plex (+304)	52.76	26.937271	52.76	7.958607	17.753	18.051	17.747	18.252	17.923	17.971	0	0	1	0	
My Experiment	Uncharacterized protein OS=Bos taurus GN=DYNC1H1 PE=4 SV=1	E1BDX8_BOVIN	true	true	eYQTQLIQR	100%	iTRAQ8plex (+304)	20.39	25.932861	18.48	1.1870867	17.660	18.012	18.060	18.062	17.774	18.129	0	1	0	0	
My Experiment	Uncharacterized protein OS=Bos taurus GN=DYNC1H1 PE=4 SV=1	E1BDX8_BOVIN	true	true	fLSDPQVHTVLVER	100%	iTRAQ8plex (+304)	26.73	27.267273	26.73	5.958607	17.717	18.054	17.987	18.007	17.873	18.064	0	0	2	0	
My Experiment	Uncharacterized protein OS=Bos taurus GN=DYNC1H1 PE=4 SV=1	E1BDX8_BOVIN	true	true	gTFDNAETk	100%	iTRAQ8plex (+304), iTRAQ8plex (+304)	22.37	26.434526	22.37	1.19382	18.270	18.059	17.887	17.649	17.890	17.941	0	1	0	0	
My Experiment	Uncharacterized protein OS=Bos taurus GN=DYNC1H1 PE=4 SV=1	E1BDX8_BOVIN	true	true	iFVFEPPPGVk	100%	iTRAQ8plex (+304), iTRAQ8plex (+304)	19.43	26.954819	19.43	3.1426675	18.156	17.940	17.416	18.227	18.028	17.930	0	0	1	0	
My Experiment	Uncharacterized protein OS=Bos taurus GN=DYNC1H1 PE=4 SV=1	E1BDX8_BOVIN	true	true	iWAHEALR	100%	iTRAQ8plex (+304)	18.03	25.0	18.03	1.3665315	17.887	18.283	18.055	17.972	17.830	17.694	0	0	2	0	
My Experiment	Uncharacterized protein OS=Bos taurus GN=DYNC1H1 PE=4 SV=1	E1BDX8_BOVIN	true	true	kYEFGESDLR	100%	iTRAQ8plex (+304), iTRAQ8plex (+304)	30.72	26.866362	30.72		18.229	17.641	17.960	17.837	18.070	17.960	0	0	1	0	
My Experiment	Uncharacterized protein OS=Bos taurus GN=DYNC1H1 PE=4 SV=1	E1BDX8_BOVIN	true	true	lNTQEIFDDWAR	100%	iTRAQ8plex (+304)	19.88	25.0	19.88	2.2596374	17.696	18.227	17.696	17.991	17.986	18.127	0	1	1	0	
My Experiment	Uncharacterized protein OS=Bos taurus GN=DYNC1H1 PE=4 SV=1	E1BDX8_BOVIN	true	true	nYMSNPSYNYEIVNR	100%	iTRAQ8plex (+304)	23.4	25.0	23.4	4.6777806	17.473	18.163	17.810	18.141	18.169	17.941	0	1	0	0	
My Experiment	Uncharacterized protein OS=Bos taurus GN=DYNC1H1 PE=4 SV=1	E1BDX8_BOVIN	true	true	qNLDGLLNQLk	100%	iTRAQ8plex (+304), iTRAQ8plex (+304)	12.46	27.299744	12.46	1.4089354	18.472	18.061	17.605	17.802	18.121	17.637	0	0	1	0	
My Experiment	Uncharacterized protein OS=Bos taurus GN=DYNC1H1 PE=4 SV=1	E1BDX8_BOVIN	true	true	qYASYEFVQR	100%	iTRAQ8plex (+304)	11.63	25.0	11.63	1.6382722	17.693	17.904	18.007	18.020	17.931	18.141	0	1	0	0	
My Experiment	Uncharacterized protein OS=Bos taurus GN=DYNC1H1 PE=4 SV=1	E1BDX8_BOVIN	true	true	sLLQALNEVk	96%	iTRAQ8plex (+304), iTRAQ8plex (+304)	18.81	26.560982	14.36		18.339	17.945	17.902	18.232	18.134	17.145	0	0	1	0	
My Experiment	Uncharacterized protein OS=Bos taurus GN=DYNC1H1 PE=4 SV=1	E1BDX8_BOVIN	true	true	sPLVMDVLNIQGVQR	100%	iTRAQ8plex (+304)	43.83	27.723217	43.83	1.853872	17.365	18.151	18.315	18.099	17.829	17.914	0	1	1	0	
My Experiment	Uncharacterized protein OS=Bos taurus GN=DYNC1H1 PE=4 SV=1	E1BDX8_BOVIN	true	true	sVLVSAGNVk	100%	iTRAQ8plex (+304), iTRAQ8plex (+304)	23.41	26.812412	23.41		17.978	17.859	17.906	18.034	17.951	17.969	0	1	1	0	
My Experiment	Uncharacterized protein OS=Bos taurus GN=DYNC1H1 PE=4 SV=1	E1BDX8_BOVIN	true	true	vAAPDVVVPTLDTVR	100%	iTRAQ8plex (+304)	8.78	27.458551	6.71	2.387216	17.607	17.938	18.207	18.065	17.779	18.107	0	1	1	0	
My Experiment	Uncharacterized protein OS=Bos taurus GN=DYNC1H1 PE=4 SV=1	E1BDX8_BOVIN	true	true	vLLTTQGVDMISk	100%	iTRAQ8plex (+304), iTRAQ8plex (+304)	36.17	27.558748	36.17		18.011	18.007	17.996	18.046	17.815	17.821	0	0	1	0	
My Experiment	Uncharacterized protein OS=Bos taurus GN=DYNC1H1 PE=4 SV=1	E1BDX8_BOVIN	true	true	vNFLPEIITLSk	100%	iTRAQ8plex (+304), iTRAQ8plex (+304)	16.92	25.0	16.92	1.853872	18.381	18.006	17.616	17.942	17.989	17.763	0	0	1	0	
My Experiment	Uncharacterized protein OS=Bos taurus GN=DYNC1H1 PE=4 SV=1	E1BDX8_BOVIN	true	true	wTDENIDMVALk	100%	iTRAQ8plex (+304), iTRAQ8plex (+304)	30.34	26.324574	30.34	1.9586073	17.981	17.991	18.202	17.882	17.780	17.860	0	0	1	0	
My Experiment	Transketolase OS=Bos taurus GN=TKT PE=1 SV=1	A7Z014_BOVIN	true	true	aVELAANTk	100%	iTRAQ8plex (+304), iTRAQ8plex (+304)	43.74	26.830471	43.74	5.180456	20.515	18.785	19.270	19.397	20.026	19.633	0	1	1	0	
My Experiment	Transketolase OS=Bos taurus GN=TKT PE=1 SV=1	A7Z014_BOVIN	true	true	aYGQALAk	100%	iTRAQ8plex (+304), iTRAQ8plex (+304)	24.69	26.599161	16.78	1.8860567	20.274	19.305	19.336	19.572	19.773	19.327	0	1	2	0	
My Experiment	Transketolase OS=Bos taurus GN=TKT PE=1 SV=1	A7Z014_BOVIN	true	true	dAIAQAVR	100%	iTRAQ8plex (+304)	21.74	25.0	15.35	5.1079054	19.488	19.710	19.876	19.543	19.552	19.420	0	4	0	0	
My Experiment	Transketolase OS=Bos taurus GN=TKT PE=1 SV=1	A7Z014_BOVIN	true	true	gITGIEDk	100%	iTRAQ8plex (+304), iTRAQ8plex (+304)	29.03	27.275412	29.03	1.853872	20.103	19.239	19.342	19.657	19.769	19.480	0	2	2	0	
My Experiment	Transketolase OS=Bos taurus GN=TKT PE=1 SV=1	A7Z014_BOVIN	true	true	iIALDGDTk	100%	iTRAQ8plex (+304), iTRAQ8plex (+304)	46.83	27.411516	40.19	3.6777806	20.327	19.220	19.486	19.376	19.683	19.534	0	2	2	0	
My Experiment	Transketolase OS=Bos taurus GN=TKT PE=1 SV=1	A7Z014_BOVIN	true	true	iLATPPEEDAPSVDITNIR	100%	iTRAQ8plex (+304)	45.07	26.89309	45.07	4.8860564	19.186	19.789	19.877	19.601	19.395	19.770	0	1	2	0	
My Experiment	Transketolase OS=Bos taurus GN=TKT PE=1 SV=1	A7Z014_BOVIN	true	true	iLTVEDHYYEGGIGEAVASAVVGEPGVTVTR	100%	iTRAQ8plex (+304)	48.97	26.28389	48.97	8.346787	19.054	19.921	19.907	19.554	19.312	19.868	0	0	0	1	
My Experiment	Transketolase OS=Bos taurus GN=TKT PE=1 SV=1	A7Z014_BOVIN	true	true	iSSDLDGHPVPk	98%	iTRAQ8plex (+304), iTRAQ8plex (+304)	18.03	27.923918	18.03		20.310	19.446	19.338	19.417	19.919	19.175	0	1	1	0	
My Experiment	Transketolase OS=Bos taurus GN=TKT PE=1 SV=1	A7Z014_BOVIN	true	true	lAVSQVPR	98%	iTRAQ8plex (+304)	22.74	25.0	22.74		19.691	19.529	19.566	19.604	19.591	19.564	0	2	3	0	
My Experiment	Transketolase OS=Bos taurus GN=TKT PE=1 SV=1	A7Z014_BOVIN	true	true	lGHASNR	99%	iTRAQ8plex (+304)	24.17	25.0	15.5	2.0	19.540	19.681	19.688	19.446	19.636	19.631	0	0	2	0	
My Experiment	Transketolase OS=Bos taurus GN=TKT PE=1 SV=1	A7Z014_BOVIN	true	true	lGQSDPAPLQHQMDIYQk	100%	iTRAQ8plex (+304), iTRAQ8plex (+304)	41.99	27.08421	41.99	7.853872	20.284	19.388	19.500	19.362	19.596	19.508	0	0	1	1	
My Experiment	Transketolase OS=Bos taurus GN=TKT PE=1 SV=1	A7Z014_BOVIN	true	true	mPTPPNYk	100%	iTRAQ8plex (+304), iTRAQ8plex (+304)	8.86	26.58965	8.86	1.2441251	19.771	19.145	19.604	19.639	19.698	19.750	0	2	0	0	
My Experiment	Transketolase OS=Bos taurus GN=TKT PE=1 SV=1	A7Z014_BOVIN	true	true	nMADQIIQEISGQIQSk	100%	iTRAQ8plex (+304), iTRAQ8plex (+304)	62.37	27.242758	62.37	3.7212465	20.238	19.172	19.515	19.452	19.699	19.564	0	0	1	1	
My Experiment	Transketolase OS=Bos taurus GN=TKT PE=1 SV=1	A7Z014_BOVIN	true	true	nQPTAIIAk	100%	iTRAQ8plex (+304), iTRAQ8plex (+304)	13.73	25.0	13.73	1.853872	20.420	19.343	19.379	19.326	19.890	19.271	0	2	2	0	
My Experiment	Transketolase OS=Bos taurus GN=TKT PE=1 SV=1	A7Z014_BOVIN	true	true	nSTFSELFk	100%	iTRAQ8plex (+304), iTRAQ8plex (+304)	19.66	26.30428	9.99	1.8239088	20.710	19.183	19.340	19.499	20.007	18.715	0	1	3	0	
My Experiment	Transketolase OS=Bos taurus GN=TKT PE=1 SV=1	A7Z014_BOVIN	true	true	tSRPENAIIYNNNEDFQIGQAk	100%	iTRAQ8plex (+304), iTRAQ8plex (+304)	22.84	25.820635	22.84		19.771	19.584	19.398	19.657	19.620	19.586	0	0	0	0	
My Experiment	ADP/ATP translocase 2 (Fragment) OS=Bos taurus GN=SLC25A5 PE=3 SV=1	G3N3W3_BOVIN	true	true	aAYFGIYDTAk	100%	iTRAQ8plex (+304), iTRAQ8plex (+304)	12.44	27.185019	12.44	1.7447275	20.385	19.234	19.130	19.551	19.799	19.542	0	1	2	0	
My Experiment	ADP/ATP translocase 2 (Fragment) OS=Bos taurus GN=SLC25A5 PE=3 SV=1	G3N3W3_BOVIN	true	true	dFLAGGVAAAISk	100%	iTRAQ8plex (+304), iTRAQ8plex (+304)	29.07	27.759743	26.3	5.958607	20.398	19.148	19.324	19.493	19.765	19.590	0	1	2	0	
My Experiment	ADP/ATP translocase 2 (Fragment) OS=Bos taurus GN=SLC25A5 PE=3 SV=1	G3N3W3_BOVIN	true	true	eQGVLSFWR	100%	iTRAQ8plex (+304)	34.92	25.526684	30.84	3.79588	19.614	19.952	19.563	19.474	19.492	19.608	0	2	3	0	
My Experiment	ADP/ATP translocase 2 (Fragment) OS=Bos taurus GN=SLC25A5 PE=3 SV=1	G3N3W3_BOVIN	true	true	gAWSNVLR	98%	iTRAQ8plex (+304)	24.46	25.943926	14.1		19.035	19.966	20.120	19.639	19.106	19.769	0	1	1	0	
My Experiment	ADP/ATP translocase 2 (Fragment) OS=Bos taurus GN=SLC25A5 PE=3 SV=1	G3N3W3_BOVIN	true	true	gLGDcLVk	100%	iTRAQ8plex (+304), Carbamidomethyl (+57), iTRAQ8plex (+304)	11.82	27.55112	11.82	1.853872	20.274	19.035	19.415	19.316	19.781	19.848	0	1	0	0	
My Experiment	ADP/ATP translocase 2 (Fragment) OS=Bos taurus GN=SLC25A5 PE=3 SV=1	G3N3W3_BOVIN	true	true	gNLANVIR	95%	iTRAQ8plex (+304)	15.58	25.0	15.58		19.069	19.911	20.209	19.628	19.254	19.615	0	6	2	0	
My Experiment	ADP/ATP translocase 2 (Fragment) OS=Bos taurus GN=SLC25A5 PE=3 SV=1	G3N3W3_BOVIN	true	true	gTDIMYTGTLDcWR	100%	iTRAQ8plex (+304), Carbamidomethyl (+57)	25.65	25.0	25.65	5.2676063	19.233	19.795	19.938	19.598	19.412	19.694	0	1	1	0	
My Experiment	ADP/ATP translocase 2 (Fragment) OS=Bos taurus GN=SLC25A5 PE=3 SV=1	G3N3W3_BOVIN	true	true	lAADVGk	99%	iTRAQ8plex (+304), iTRAQ8plex (+304)	13.72	25.0	13.72	1.1674911	20.571	19.184	19.398	19.274	19.721	19.521	0	1	0	0	
My Experiment	ADP/ATP translocase 2 (Fragment) OS=Bos taurus GN=SLC25A5 PE=3 SV=1	G3N3W3_BOVIN	true	true	lLLQVQHASk	100%	iTRAQ8plex (+304), iTRAQ8plex (+304)	42.18	25.705431	42.18	2.60206	19.963	19.442	19.710	19.608	19.489	19.431	0	1	1	0	
My Experiment	ADP/ATP translocase 2 (Fragment) OS=Bos taurus GN=SLC25A5 PE=3 SV=1	G3N3W3_BOVIN	true	true	mmMQSGR	99%	iTRAQ8plex (+304), Oxidation (+16)	10.49	25.0	1.04	1.1366771	19.058	19.883	19.805	19.711	19.431	19.782	0	1	0	0	
My Experiment	ADP/ATP translocase 2 (Fragment) OS=Bos taurus GN=SLC25A5 PE=3 SV=1	G3N3W3_BOVIN	true	true	qIFLGGVDk	100%	iTRAQ8plex (+304), iTRAQ8plex (+304)	33.75	27.283537	26.22	5.180456	20.471	19.277	18.603	19.757	19.848	19.498	0	1	3	0	
My Experiment	ADP/ATP translocase 2 (Fragment) OS=Bos taurus GN=SLC25A5 PE=3 SV=1	G3N3W3_BOVIN	true	true	qIFLGGVDkR	100%	iTRAQ8plex (+304), iTRAQ8plex (+304)	21.7	25.854607	21.7	3.4436975	20.441	19.321	19.520	19.317	19.619	19.476	0	1	1	0	
My Experiment	ADP/ATP translocase 2 (Fragment) OS=Bos taurus GN=SLC25A5 PE=3 SV=1	G3N3W3_BOVIN	true	true	tAVAPIER	100%	iTRAQ8plex (+304)	18.13	25.0	18.13	2.60206	19.761	19.751	19.773	19.474	19.475	19.455	0	6	3	0	
My Experiment	ADP/ATP translocase 2 (Fragment) OS=Bos taurus GN=SLC25A5 PE=3 SV=1	G3N3W3_BOVIN	true	true	yFPTQALNFAFk	100%	iTRAQ8plex (+304), iTRAQ8plex (+304)	27.85	27.853298	27.85		20.339	19.480	18.918	19.552	19.774	19.495	0	1	3	0	
My Experiment	Clathrin heavy chain 1 (Fragment) OS=Bos taurus GN=CLTC PE=1 SV=2	F1MPU0_BOVIN	true	true	aLEHFTDLYDIk	100%	iTRAQ8plex (+304), iTRAQ8plex (+304)	19.28	27.242758	19.28	2.4202163	19.030	18.591	18.590	18.716	18.644	18.677	0	0	1	0	
My Experiment	Clathrin heavy chain 1 (Fragment) OS=Bos taurus GN=CLTC PE=1 SV=2	F1MPU0_BOVIN	true	true	dAMQYASESk	100%	iTRAQ8plex (+304), iTRAQ8plex (+304)	39.97	25.0	39.97	5.3279023	19.691	18.082	18.421	18.382	19.222	18.451	0	1	0	0	
My Experiment	Clathrin heavy chain 1 (Fragment) OS=Bos taurus GN=CLTC PE=1 SV=2	F1MPU0_BOVIN	true	true	eAIDSYIk	98%	iTRAQ8plex (+304), iTRAQ8plex (+304)	21.32	27.74517	15.62		19.439	18.026	18.491	18.654	19.013	18.638	0	1	1	0	
My Experiment	Clathrin heavy chain 1 (Fragment) OS=Bos taurus GN=CLTC PE=1 SV=2	F1MPU0_BOVIN	true	true	eHLELFWSR	100%	iTRAQ8plex (+304)	17.07	25.774918	17.07	2.79588	18.378	18.856	18.520	19.006	18.684	18.802	0	1	2	0	
My Experiment	Clathrin heavy chain 1 (Fragment) OS=Bos taurus GN=CLTC PE=1 SV=2	F1MPU0_BOVIN	true	true	hDVVFLITk	100%	iTRAQ8plex (+304), iTRAQ8plex (+304)	12.19	25.670263	12.19	1.4089354	18.785	18.682	18.608	18.877	18.611	18.687	0	0	1	0	
My Experiment	Clathrin heavy chain 1 (Fragment) OS=Bos taurus GN=CLTC PE=1 SV=2	F1MPU0_BOVIN	true	true	hELIEFR	99%	iTRAQ8plex (+304)	33.0	25.0	30.51	3.236572	18.702	18.848	18.526	18.701	18.708	18.708	0	0	3	0	
My Experiment	Clathrin heavy chain 1 (Fragment) OS=Bos taurus GN=CLTC PE=1 SV=2	F1MPU0_BOVIN	true	true	hSSLAGcQIINYR	100%	iTRAQ8plex (+304), Carbamidomethyl (+57)	24.91	25.728718	24.91	4.031517	18.658	18.867	18.833	18.485	18.583	18.823	0	0	1	0	
My Experiment	Clathrin heavy chain 1 (Fragment) OS=Bos taurus GN=CLTC PE=1 SV=2	F1MPU0_BOVIN	true	true	iSGETIFVTAPHEATAGIIGVNR	100%	iTRAQ8plex (+304)	65.26	26.919651	65.26	7.236572	18.685	19.078	18.149	18.773	18.664	18.929	0	0	1	1	
My Experiment	Clathrin heavy chain 1 (Fragment) OS=Bos taurus GN=CLTC PE=1 SV=2	F1MPU0_BOVIN	true	true	iTNVLQNPDLALR	100%	iTRAQ8plex (+304)				3.19382	18.587	18.996	18.694	18.883	18.628	18.495	0	2	1	0	
My Experiment	Clathrin heavy chain 1 (Fragment) OS=Bos taurus GN=CLTC PE=1 SV=2	F1MPU0_BOVIN	true	true	iVLDNSVFSEHR	100%	iTRAQ8plex (+304)	23.76	26.68386	14.02	3.5086384	18.220	18.927	18.635	18.905	18.636	18.788	0	2	3	0	
My Experiment	Clathrin heavy chain 1 (Fragment) OS=Bos taurus GN=CLTC PE=1 SV=2	F1MPU0_BOVIN	true	true	iYIDSNNNPER	100%	iTRAQ8plex (+304)	22.14	25.0	22.14	2.7212465	18.478	18.801	18.780	18.708	18.656	18.843	0	3	1	0	
My Experiment	Clathrin heavy chain 1 (Fragment) OS=Bos taurus GN=CLTC PE=1 SV=2	F1MPU0_BOVIN	true	true	lASTLVHLGEYQAAVDGAR	100%	iTRAQ8plex (+304)	31.48	27.307823	31.48	6.1366773	18.540	18.837	18.732	18.690	18.717	18.758	0	0	3	1	
My Experiment	Clathrin heavy chain 1 (Fragment) OS=Bos taurus GN=CLTC PE=1 SV=2	F1MPU0_BOVIN	true	true	lLYNNVSNFGR	100%	iTRAQ8plex (+304)	32.89	26.384892	26.7	4.4202166	18.726	18.672	18.700	18.661	18.560	18.901	0	2	0	0	
My Experiment	Clathrin heavy chain 1 (Fragment) OS=Bos taurus GN=CLTC PE=1 SV=2	F1MPU0_BOVIN	true	true	lTDQLPLIIVcDR	98%	iTRAQ8plex (+304), Carbamidomethyl (+57)	17.86	27.528164	17.17		18.685	18.763	18.924	18.718	18.642	18.518	0	1	0	0	
My Experiment	Clathrin heavy chain 1 (Fragment) OS=Bos taurus GN=CLTC PE=1 SV=2	F1MPU0_BOVIN	true	true	nNLAGAEELFAR	100%	iTRAQ8plex (+304)	30.73	26.394865	30.73	4.79588	18.427	18.834	18.705	18.738	18.803	18.720	0	2	0	0	
My Experiment	Clathrin heavy chain 1 (Fragment) OS=Bos taurus GN=CLTC PE=1 SV=2	F1MPU0_BOVIN	true	true	sVNESLNNLFITEEDYQALR	100%	iTRAQ8plex (+304)	38.47	25.301998	38.47	3.4202163	18.421	19.007	18.689	18.792	18.590	18.750	0	0	1	0	
My Experiment	Clathrin heavy chain 1 (Fragment) OS=Bos taurus GN=CLTC PE=1 SV=2	F1MPU0_BOVIN	true	true	tLQIFNIEMk	100%	iTRAQ8plex (+304), iTRAQ8plex (+304)	30.37	27.435097	25.92	2.853872	19.671	18.470	17.892	18.696	19.144	18.380	0	1	1	0	
My Experiment	Clathrin heavy chain 1 (Fragment) OS=Bos taurus GN=CLTC PE=1 SV=2	F1MPU0_BOVIN	true	true	tSIDAYDNFDNISLAQR	100%	iTRAQ8plex (+304)	71.37	25.0	71.37	11.387217	18.861	18.618	18.681	18.604	18.706	18.786	0	1	1	0	
My Experiment	Clathrin heavy chain 1 (Fragment) OS=Bos taurus GN=CLTC PE=1 SV=2	F1MPU0_BOVIN	true	true	vAANAPk	99%	iTRAQ8plex (+304), iTRAQ8plex (+304)	20.42	25.0	20.42	1.8860567	19.794	18.266	18.328	18.354	19.050	18.457	0	1	0	0	
My Experiment	Clathrin heavy chain 1 (Fragment) OS=Bos taurus GN=CLTC PE=1 SV=2	F1MPU0_BOVIN	true	true	vDkLDASESLR	100%	iTRAQ8plex (+304), iTRAQ8plex (+304)	9.51	27.951847	9.51	3.5086384	18.798	18.603	18.746	18.611	18.728	18.763	0	1	0	0	
My Experiment	Clathrin heavy chain 1 (Fragment) OS=Bos taurus GN=CLTC PE=1 SV=2	F1MPU0_BOVIN	true	true	vGEQAQVVIIDMNDPSNPIR	100%	iTRAQ8plex (+304)	40.88	26.857416	40.88	11.585027	18.331	19.001	18.737	18.914	18.505	18.761	0	0	1	0	
My Experiment	Clathrin heavy chain 1 (Fragment) OS=Bos taurus GN=CLTC PE=1 SV=2	F1MPU0_BOVIN	true	true	vSQPIEGHAASFAQFk	100%	iTRAQ8plex (+304), iTRAQ8plex (+304)	23.35	27.299744	23.35	1.5686362	18.962	18.477	18.459	18.645	18.825	18.880	0	0	1	1	
My Experiment	Clathrin heavy chain 1 (Fragment) OS=Bos taurus GN=CLTC PE=1 SV=2	F1MPU0_BOVIN	true	true	vVGAMQLYSVDR	100%	iTRAQ8plex (+304)	31.56	26.08526	31.56	3.537602	18.590	18.904	18.879	18.644	18.563	18.674	0	2	1	0	
My Experiment	Galectin OS=Bos taurus GN=LGALS3 PE=1 SV=1	A6QLZ0_BOVIN	true	true	fNEDNRR	99%	iTRAQ8plex (+304)	11.53	25.0	4.8	1.1023729	18.980	19.217	19.374	19.366	19.406	19.492	0	1	0	0	
My Experiment	Galectin OS=Bos taurus GN=LGALS3 PE=1 SV=1	A6QLZ0_BOVIN	true	true	gNDVAFHFNPR	97%	iTRAQ8plex (+304)	17.14	25.0	17.14		18.827	19.500	19.403	19.445	19.177	19.496	0	6	11	3	
My Experiment	Galectin OS=Bos taurus GN=LGALS3 PE=1 SV=1	A6QLZ0_BOVIN	true	true	iQVLVEPDHFk	100%	iTRAQ8plex (+304), iTRAQ8plex (+304)	8.79	27.118073	8.79	0.85387194	20.022	18.845	18.997	19.260	19.573	19.221	0	2	7	3	
My Experiment	Galectin OS=Bos taurus GN=LGALS3 PE=1 SV=1	A6QLZ0_BOVIN	true	true	lNNNWGk	99%	iTRAQ8plex (+304), iTRAQ8plex (+304)	22.8	26.20136	19.12	1.6777807	20.398	18.652	18.722	19.132	19.748	19.183	0	1	0	0	
My Experiment	Galectin OS=Bos taurus GN=LGALS3 PE=1 SV=1	A6QLZ0_BOVIN	true	true	qMVFPFESGk	100%	iTRAQ8plex (+304), iTRAQ8plex (+304)				3.638272	20.444	19.070	16.634	19.475	20.408	19.803	0	0	1	0	
My Experiment	Galectin OS=Bos taurus GN=LGALS3 PE=1 SV=1	A6QLZ0_BOVIN	true	true	vAVNDAHLLQYNHR	100%	iTRAQ8plex (+304)	28.43	26.4836	28.43	3.853872	19.183	19.338	19.399	19.254	19.275	19.402	0	4	4	3	
My Experiment	Galectin OS=Bos taurus GN=LGALS3 PE=1 SV=1	A6QLZ0_BOVIN	true	true	vIVcNSk	99%	iTRAQ8plex (+304), Carbamidomethyl (+57), iTRAQ8plex (+304)	22.43	27.387806	22.43	1.5850266	19.873	18.624	19.179	19.268	19.501	19.375	0	2	0	0	
My Experiment	Nucleophosmin OS=Bos taurus GN=NPM1 PE=1 SV=2	F1MTV9_BOVIN	true	true	aDRDYHFk	100%	iTRAQ8plex (+304), iTRAQ8plex (+304)	11.66	26.94605	11.66	2.49485	19.713	18.697	18.660	18.480	19.328	18.537	0	1	0	0	
My Experiment	Nucleophosmin OS=Bos taurus GN=NPM1 PE=1 SV=2	F1MTV9_BOVIN	true	true	gPSSVEDIk	100%	iTRAQ8plex (+304), iTRAQ8plex (+304)	30.13	26.560982	23.16	2.537602	19.640	18.387	18.566	18.667	19.241	18.914	0	1	1	0	
My Experiment	Nucleophosmin OS=Bos taurus GN=NPM1 PE=1 SV=2	F1MTV9_BOVIN	true	true	lLSISGk	99%	iTRAQ8plex (+304), iTRAQ8plex (+304)	15.85	25.0	15.85	1.1674911	19.946	18.443	18.340	18.705	19.362	18.619	0	1	0	0	
My Experiment	Nucleophosmin OS=Bos taurus GN=NPM1 PE=1 SV=2	F1MTV9_BOVIN	true	true	mQASIEk	99%	iTRAQ8plex (+304), iTRAQ8plex (+304)	19.81	26.454222	15.74	2.552842	19.664	18.381	18.544	18.688	19.323	18.804	0	1	1	0	
My Experiment	Nucleophosmin OS=Bos taurus GN=NPM1 PE=1 SV=2	F1MTV9_BOVIN	true	true	mSVQPTVSLGGFEITPPVVLR	100%	iTRAQ8plex (+304)	53.93	27.299744	53.93	4.221849	18.696	19.305	18.614	19.086	18.758	18.997	0	2	3	1	
My Experiment	Nucleophosmin OS=Bos taurus GN=NPM1 PE=1 SV=2	F1MTV9_BOVIN	true	true	mSVQPTVSLGGFEITPPVVLR	100%	Oxidation (+16), iTRAQ8plex (+304)	55.99	26.875288	55.99	7.4317985	18.672	19.264	18.681	19.013	18.805	18.983	0	0	6	0	
My Experiment	Nucleophosmin OS=Bos taurus GN=NPM1 PE=1 SV=2	F1MTV9_BOVIN	true	true	mTDQEAIQDLWQWR	100%	iTRAQ8plex (+304)	47.26	25.0	47.26	7.958607	18.412	19.173	19.213	18.880	18.712	19.068	0	2	2	0	
My Experiment	Nucleophosmin OS=Bos taurus GN=NPM1 PE=1 SV=2	F1MTV9_BOVIN	true	true	mTDQEAIQDLWQWR	100%	Oxidation (+16), iTRAQ8plex (+304)	28.8	25.0	28.8	5.958607	18.740	19.143	19.329	18.789	18.632	18.782	0	0	1	0	
My Experiment	Nucleophosmin OS=Bos taurus GN=NPM1 PE=1 SV=2	F1MTV9_BOVIN	true	true	sAPGSGSk	100%	iTRAQ8plex (+304), iTRAQ8plex (+304)	11.13	25.0	9.08	1.8239088	19.921	18.134	18.543	18.719	19.412	18.711	0	3	2	0	
My Experiment	Nucleophosmin OS=Bos taurus GN=NPM1 PE=1 SV=2	F1MTV9_BOVIN	true	true	tVSLGAGAk	100%	iTRAQ8plex (+304), iTRAQ8plex (+304)	53.25	27.024305	43.55	4.091515	19.626	18.662	18.763	18.741	19.139	18.518	0	2	2	0	
My Experiment	Nucleophosmin OS=Bos taurus GN=NPM1 PE=1 SV=2	F1MTV9_BOVIN	true	true	vDNDENEHQLSLR	100%	iTRAQ8plex (+304)	46.02	25.0	46.02	5.221849	18.700	19.056	19.006	19.005	18.596	18.837	0	2	8	0	
My Experiment	Nucleophosmin OS=Bos taurus GN=NPM1 PE=1 SV=2	F1MTV9_BOVIN	true	true	vTLATLk	99%	iTRAQ8plex (+304), iTRAQ8plex (+304)	30.8	25.0	24.63	2.2146702	19.516	18.584	18.677	18.733	19.105	18.814	0	2	0	0	
My Experiment	LMO7 protein OS=Bos taurus GN=LMO7 PE=2 SV=1	A8E4L8_BOVIN	true	true	aQETGSLVMDIR	100%	iTRAQ8plex (+304)	15.05	25.599068	13.77	2.4317982	18.395	18.689	18.731	18.675	18.554	18.834	0	3	0	0	
My Experiment	LMO7 protein OS=Bos taurus GN=LMO7 PE=2 SV=1	A8E4L8_BOVIN	true	true	aSEPISLk	100%	iTRAQ8plex (+304), iTRAQ8plex (+304)	12.85	26.314438	11.18	1.853872	19.166	18.352	18.449	18.438	18.814	18.656	0	1	0	0	
My Experiment	LMO7 protein OS=Bos taurus GN=LMO7 PE=2 SV=1	A8E4L8_BOVIN	true	true	dTLSSISSPDLTSELGEGR	100%	iTRAQ8plex (+304)	53.41	25.0	53.41	6.7212462	18.385	18.763	18.881	18.705	18.388	18.717	0	1	1	0	
My Experiment	LMO7 protein OS=Bos taurus GN=LMO7 PE=2 SV=1	A8E4L8_BOVIN	true	true	eSQNQMSTVTSR	100%	iTRAQ8plex (+304)	23.36	25.0	23.36	1.3565474	18.357	18.733	18.765	18.646	18.577	18.799	0	2	0	0	
My Experiment	LMO7 protein OS=Bos taurus GN=LMO7 PE=2 SV=1	A8E4L8_BOVIN	true	true	gESLDNLDSPR	100%	iTRAQ8plex (+304)	24.47	25.0	24.47	3.60206	18.323	18.632	19.000	18.621	18.472	18.827	0	1	0	0	
My Experiment	LMO7 protein OS=Bos taurus GN=LMO7 PE=2 SV=1	A8E4L8_BOVIN	true	true	gTTYPTEIPk	100%	iTRAQ8plex (+304), iTRAQ8plex (+304)	15.3	27.75246	15.3	1.5850266	18.866	18.527	18.512	18.459	18.795	18.717	0	1	0	0	
My Experiment	LMO7 protein OS=Bos taurus GN=LMO7 PE=2 SV=1	A8E4L8_BOVIN	true	true	iSINQTPGSR	100%	iTRAQ8plex (+304)	17.21	25.0	9.15	2.2839966	18.784	18.643	18.625	18.560	18.638	18.637	0	1	1	0	
My Experiment	LMO7 protein OS=Bos taurus GN=LMO7 PE=2 SV=1	A8E4L8_BOVIN	true	true	kEPAPSGAELER	100%	iTRAQ8plex (+304), iTRAQ8plex (+304)	23.45	26.94605	23.45	5.853872	18.952	18.493	18.525	18.290	18.894	18.743	0	1	1	0	
My Experiment	LMO7 protein OS=Bos taurus GN=LMO7 PE=2 SV=1	A8E4L8_BOVIN	true	true	lQEQLTLER	95%	iTRAQ8plex (+304)	18.09	27.226337	12.57		18.062	18.815	18.938	18.660	18.452	18.948	0	1	0	0	
My Experiment	LMO7 protein OS=Bos taurus GN=LMO7 PE=2 SV=1	A8E4L8_BOVIN	true	true	qDSTTFAk	100%	iTRAQ8plex (+304), iTRAQ8plex (+304)	25.96	27.387806	25.96	2.091515	19.045	18.506	18.478	18.484	18.895	18.468	0	1	0	0	
My Experiment	LMO7 protein OS=Bos taurus GN=LMO7 PE=2 SV=1	A8E4L8_BOVIN	true	true	qLASGSSSER	100%	iTRAQ8plex (+304)	26.19	25.0	25.22		18.640	18.804	18.685	18.517	18.588	18.641	0	1	0	0	
My Experiment	LMO7 protein OS=Bos taurus GN=LMO7 PE=2 SV=1	A8E4L8_BOVIN	true	true	qPSYVPAPLR	100%	iTRAQ8plex (+304)	16.01	26.599161	16.01	1.79588	18.372	18.599	18.675	18.688	18.739	18.802	0	1	0	0	
My Experiment	LMO7 protein OS=Bos taurus GN=LMO7 PE=2 SV=1	A8E4L8_BOVIN	true	true	qQILQEMR	100%	iTRAQ8plex (+304)	14.04	25.0	6.86	1.1307683	18.151	18.981	18.557	19.322	18.436	18.429	0	1	0	0	
My Experiment	LMO7 protein OS=Bos taurus GN=LMO7 PE=2 SV=1	A8E4L8_BOVIN	true	true	rEEESSGLLPSDR	96%	iTRAQ8plex (+304)	16.52	25.211382	16.52		18.258	18.839	18.685	18.643	18.524	18.926	0	0	1	0	
My Experiment	LMO7 protein OS=Bos taurus GN=LMO7 PE=2 SV=1	A8E4L8_BOVIN	true	true	rGESLDNLDSPR	100%	iTRAQ8plex (+304)	25.96	25.171959	25.96		18.611	18.766	18.561	18.671	18.522	18.745	0	1	0	0	
My Experiment	LMO7 protein OS=Bos taurus GN=LMO7 PE=2 SV=1	A8E4L8_BOVIN	true	true	rPPVPPMPETYSQSER	100%	iTRAQ8plex (+304)	42.97	25.211382	42.97	3.619789	18.445	18.864	18.869	18.500	18.539	18.672	0	0	3	0	
My Experiment	LMO7 protein OS=Bos taurus GN=LMO7 PE=2 SV=1	A8E4L8_BOVIN	true	true	sHSPAAPQPGSQPR	97%	iTRAQ8plex (+304)	16.55	25.976952	16.55		18.646	19.073	18.835	18.362	18.499	18.460	0	0	1	0	
My Experiment	LMO7 protein OS=Bos taurus GN=LMO7 PE=2 SV=1	A8E4L8_BOVIN	true	true	sLSDVSAEDIQSLR	100%	iTRAQ8plex (+304)	37.31	26.031445	37.31	6.823909	18.360	18.893	18.858	18.638	18.405	18.721	0	2	0	0	
My Experiment	LMO7 protein OS=Bos taurus GN=LMO7 PE=2 SV=1	A8E4L8_BOVIN	true	true	sPVEEQRPASLSSQHSLNTQMESTR	100%	iTRAQ8plex (+304)	15.71	25.0	15.71	4.468521	18.408	18.884	18.674	18.722	18.494	18.693	0	0	0	1	
My Experiment	LMO7 protein OS=Bos taurus GN=LMO7 PE=2 SV=1	A8E4L8_BOVIN	true	true	sQDQFSDMR	100%	iTRAQ8plex (+304)	31.28	25.0	27.93	2.69897	18.282	18.770	18.794	18.469	18.588	18.972	0	1	0	0	
My Experiment	LMO7 protein OS=Bos taurus GN=LMO7 PE=2 SV=1	A8E4L8_BOVIN	true	true	sSPQAEVPR	97%	iTRAQ8plex (+304)	6.81	25.0	6.81	1.4685211	18.304	18.933	18.672	18.559	18.628	18.779	0	1	0	0	
My Experiment	LMO7 protein OS=Bos taurus GN=LMO7 PE=2 SV=1	A8E4L8_BOVIN	true	true	sTTELDDFPTNk	98%	iTRAQ8plex (+304), iTRAQ8plex (+304)	18.13	25.276299	18.13		18.893	18.502	18.362	18.796	18.712	18.610	0	0	1	0	
My Experiment	LMO7 protein OS=Bos taurus GN=LMO7 PE=2 SV=1	A8E4L8_BOVIN	true	true	sYTMDDAWk	98%	iTRAQ8plex (+304), iTRAQ8plex (+304)	17.81	25.0	17.81		18.887	18.607	18.533	18.559	18.796	18.480	0	1	1	0	
My Experiment	LMO7 protein OS=Bos taurus GN=LMO7 PE=2 SV=1	A8E4L8_BOVIN	true	true	tFNEMLQDR	100%	iTRAQ8plex (+304)	17.4	25.0	17.4	1.3467875	18.648	18.783	18.711	18.545	18.641	18.548	0	1	0	0	
My Experiment	LMO7 protein OS=Bos taurus GN=LMO7 PE=2 SV=1	A8E4L8_BOVIN	true	true	tSLYDDNSWIR	100%	iTRAQ8plex (+304)	37.52	25.0	37.52	4.958607	18.493	18.755	18.801	18.646	18.649	18.517	0	2	0	0	
My Experiment	LMO7 protein OS=Bos taurus GN=LMO7 PE=2 SV=1	A8E4L8_BOVIN	true	true	tTTPSPIPR	100%	iTRAQ8plex (+304)	12.75	25.0	9.79	2.638272	18.855	18.681	18.593	18.349	18.842	18.555	0	1	0	0	
My Experiment	Microtubule-associated protein OS=Bos taurus GN=MAP4 PE=1 SV=2	F1MAZ3_BOVIN	true	true	aPATATLASPGSTSR	100%	iTRAQ8plex (+304)	46.26	27.05008	46.26	6.69897	18.885	18.980	19.164	18.963	18.898	19.014	0	4	2	0	
My Experiment	Microtubule-associated protein OS=Bos taurus GN=MAP4 PE=1 SV=2	F1MAZ3_BOVIN	true	true	dMAPSPGIETTLAk	100%	iTRAQ8plex (+304), iTRAQ8plex (+304)	38.6	27.363966	38.6	4.79588	19.535	18.503	18.756	18.871	19.215	19.041	0	0	1	0	
My Experiment	Microtubule-associated protein OS=Bos taurus GN=MAP4 PE=1 SV=2	F1MAZ3_BOVIN	true	true	dTVSLPATEMALGR	100%	iTRAQ8plex (+304)	2.73	26.766937	2.73	2.09691	18.638	19.171	19.200	18.953	18.828	19.109	0	2	1	0	
My Experiment	Microtubule-associated protein OS=Bos taurus GN=MAP4 PE=1 SV=2	F1MAZ3_BOVIN	true	true	dVAQPPETEVNLANNAALAk	100%	iTRAQ8plex (+304), iTRAQ8plex (+304)	34.68	27.08421	32.63	4.8860564	19.289	18.847	18.727	19.106	19.006	18.946	0	0	1	0	
My Experiment	Microtubule-associated protein OS=Bos taurus GN=MAP4 PE=1 SV=2	F1MAZ3_BOVIN	true	true	dVESSIESDMALVk	100%	iTRAQ8plex (+304), iTRAQ8plex (+304)	37.79	26.24282	37.79	3.79588	19.107	19.053	19.068	18.815	18.907	18.972	0	0	1	0	
My Experiment	Microtubule-associated protein OS=Bos taurus GN=MAP4 PE=1 SV=2	F1MAZ3_BOVIN	true	true	dVVLPVQTEETAVk	100%	iTRAQ8plex (+304), iTRAQ8plex (+304)	18.52	27.355988	18.52	3.4202163	19.037	19.009	19.062	18.954	18.922	18.944	0	0	2	0	
My Experiment	Microtubule-associated protein OS=Bos taurus GN=MAP4 PE=1 SV=2	F1MAZ3_BOVIN	true	true	dVVPATETGVALAk	99%	iTRAQ8plex (+304), iTRAQ8plex (+304)	19.93	27.937904	19.93		19.216	18.829	18.873	18.952	19.140	18.914	0	1	1	0	
My Experiment	Microtubule-associated protein OS=Bos taurus GN=MAP4 PE=1 SV=2	F1MAZ3_BOVIN	true	true	eAEMVLAk	96%	iTRAQ8plex (+304), iTRAQ8plex (+304)	19.8	27.902851	11.21		19.342	18.774	19.009	18.845	19.153	18.812	0	0	2	0	
My Experiment	Microtubule-associated protein OS=Bos taurus GN=MAP4 PE=1 SV=2	F1MAZ3_BOVIN	true	true	lQAADMAPSR	100%	iTRAQ8plex (+304)	19.38	25.0	19.38	1.769551	18.890	18.856	19.185	18.768	19.053	19.168	0	1	0	0	
My Experiment	Microtubule-associated protein OS=Bos taurus GN=MAP4 PE=1 SV=2	F1MAZ3_BOVIN	true	true	nVALPPETEVTLAk	100%	iTRAQ8plex (+304), iTRAQ8plex (+304)	10.72	26.821451	10.72	2.3372421	19.283	18.873	19.000	18.996	19.003	18.766	0	0	1	0	
My Experiment	Microtubule-associated protein OS=Bos taurus GN=MAP4 PE=1 SV=2	F1MAZ3_BOVIN	true	true	qEIEVTLGk	100%	iTRAQ8plex (+304), iTRAQ8plex (+304)	29.49	26.866362	29.49		19.166	19.036	18.934	18.919	19.014	18.876	0	0	2	0	
My Experiment	Microtubule-associated protein OS=Bos taurus GN=MAP4 PE=1 SV=2	F1MAZ3_BOVIN	true	true	qTAPTTLGGSNk	100%	iTRAQ8plex (+304), iTRAQ8plex (+304)	33.52	27.686382	33.52	4.167491	19.763	18.592	18.540	19.026	19.171	18.829	0	0	1	0	
My Experiment	Microtubule-associated protein OS=Bos taurus GN=MAP4 PE=1 SV=2	F1MAZ3_BOVIN	true	true	sTTVPGTAPPAGAPSR	100%	iTRAQ8plex (+304)	44.61	26.28389	39.01	7.30103	18.860	19.229	19.088	18.855	18.891	18.841	0	5	4	0	
My Experiment	Microtubule-associated protein OS=Bos taurus GN=MAP4 PE=1 SV=2	F1MAZ3_BOVIN	true	true	tDYIPLLDVDEk	100%	iTRAQ8plex (+304), iTRAQ8plex (+304)	40.6	27.693771	40.6	3.1739252	19.193	19.044	19.013	19.063	18.932	18.675	0	0	1	0	
My Experiment	Microtubule-associated protein OS=Bos taurus GN=MAP4 PE=1 SV=2	F1MAZ3_BOVIN	true	true	vAANASAPDLk	100%	iTRAQ8plex (+304), iTRAQ8plex (+304)	38.25	26.127838	37.61	4.275724	19.895	18.674	18.831	18.775	19.299	18.445	0	1	1	0	
My Experiment	Microtubule-associated protein OS=Bos taurus GN=MAP4 PE=1 SV=2	F1MAZ3_BOVIN	true	true	vGSLDNVGHLPAGGAVk	100%	iTRAQ8plex (+304), iTRAQ8plex (+304)	27.73	27.168377	25.07	0.9586073	19.164	18.856	19.016	18.842	18.977	19.067	0	0	0	1	
My Experiment	Microtubule-associated protein OS=Bos taurus GN=MAP4 PE=1 SV=2	F1MAZ3_BOVIN	true	true	vGSTENIk	100%	iTRAQ8plex (+304), iTRAQ8plex (+304)	27.13	28.041393	22.58	2.1135092	19.531	18.793	18.915	18.964	19.003	18.715	0	0	1	0	
My Experiment	Fascin OS=Bos taurus GN=FSCN1 PE=1 SV=1	Q3MHK9_BOVIN	true	true	acADTIDPTTLWEY	100%	iTRAQ8plex (+304), Carbamidomethyl (+57)	35.05	25.0	35.05	2.455932	18.437	19.527	19.565	19.000	18.669	19.168	0	1	0	0	
My Experiment	Fascin OS=Bos taurus GN=FSCN1 PE=1 SV=1	Q3MHK9_BOVIN	true	true	dGAYNIk	99%	iTRAQ8plex (+304), iTRAQ8plex (+304)	25.59	25.611015	22.55	2.0	19.851	18.612	18.805	18.471	19.506	19.121	0	1	0	0	
My Experiment	Fascin OS=Bos taurus GN=FSCN1 PE=1 SV=1	Q3MHK9_BOVIN	true	true	fLIVAHDDGR	100%	iTRAQ8plex (+304)	14.19	26.031445	9.77	2.8239088	18.672	19.291	19.136	19.166	18.967	19.146	0	4	6	0	
My Experiment	Fascin OS=Bos taurus GN=FSCN1 PE=1 SV=1	Q3MHK9_BOVIN	true	true	gDHAGVLk	100%	iTRAQ8plex (+304), iTRAQ8plex (+304)	24.32	25.0	24.32	2.1804562	19.162	18.764	18.980	18.943	19.253	19.265	0	2	1	0	
My Experiment	Fascin OS=Bos taurus GN=FSCN1 PE=1 SV=1	Q3MHK9_BOVIN	true	true	gEHGFIGcR	100%	iTRAQ8plex (+304), Carbamidomethyl (+57)	15.29	25.0	15.29	1.4814861	18.674	19.196	19.336	19.015	18.886	19.259	0	1	0	0	
My Experiment	Fascin OS=Bos taurus GN=FSCN1 PE=1 SV=1	Q3MHK9_BOVIN	true	true	kVTGTLDANR	100%	iTRAQ8plex (+304), iTRAQ8plex (+304)	7.17	27.160034	7.17	1.853872	19.542	18.717	18.908	18.837	19.271	19.086	0	2	1	0	
My Experiment	Fascin OS=Bos taurus GN=FSCN1 PE=1 SV=1	Q3MHK9_BOVIN	true	true	lScFAQTVSPAEk	100%	iTRAQ8plex (+304), Carbamidomethyl (+57), iTRAQ8plex (+304)	33.19	27.024305	33.19	3.619789	18.897	19.033	19.384	19.130	18.895	19.026	0	0	1	0	
My Experiment	Fascin OS=Bos taurus GN=FSCN1 PE=1 SV=1	Q3MHK9_BOVIN	true	true	lVAHPEPATGYTLEFR	100%	iTRAQ8plex (+304)	47.45	26.848454	47.45	2.79588	18.612	19.210	19.242	19.248	18.813	19.305	0	1	5	0	
My Experiment	Fascin OS=Bos taurus GN=FSCN1 PE=1 SV=1	Q3MHK9_BOVIN	true	true	qIWTLEQPPDEAGSAAVcLR	100%	iTRAQ8plex (+304), Carbamidomethyl (+57)	48.58	25.0	48.58	5.4436975	18.664	19.339	19.335	19.093	18.782	19.152	0	0	1	0	
My Experiment	Fascin OS=Bos taurus GN=FSCN1 PE=1 SV=1	Q3MHK9_BOVIN	true	true	sNYDVFQLEFR	100%	iTRAQ8plex (+304)	27.42	25.0	27.42	3.2676063	18.902	19.330	18.781	19.139	19.096	19.095	0	1	2	0	
My Experiment	Fascin OS=Bos taurus GN=FSCN1 PE=1 SV=1	Q3MHK9_BOVIN	true	true	vNASASSLk	100%	iTRAQ8plex (+304), iTRAQ8plex (+304)	27.63	27.730545	27.63	4.3467875	19.926	18.410	18.550	18.674	19.772	19.034	0	1	0	0	
My Experiment	Fascin OS=Bos taurus GN=FSCN1 PE=1 SV=1	Q3MHK9_BOVIN	true	true	vTGTLDANR	100%	iTRAQ8plex (+304)	24.82	25.0	22.92	2.6197886	19.220	18.807	18.802	18.977	19.314	19.245	0	1	0	0	
My Experiment	Fascin OS=Bos taurus GN=FSCN1 PE=1 SV=1	Q3MHK9_BOVIN	true	true	wSLQSEVHR	100%	iTRAQ8plex (+304)	12.28	25.0	12.28	1.8860567	19.040	18.863	19.144	19.010	19.090	19.218	0	2	1	0	
My Experiment	Fascin OS=Bos taurus GN=FSCN1 PE=1 SV=1	Q3MHK9_BOVIN	true	true	yFGGTEDR	100%	iTRAQ8plex (+304)	17.56	25.0	14.67	1.5528419	18.822	19.280	19.075	18.779	19.227	19.183	0	1	0	0	
My Experiment	Fascin OS=Bos taurus GN=FSCN1 PE=1 SV=1	Q3MHK9_BOVIN	true	true	yLAPSGPSGTLk	100%	iTRAQ8plex (+304), iTRAQ8plex (+304)	18.73	27.250946	18.73	2.0	19.115	19.013	18.962	19.138	19.118	19.019	0	0	3	0	
My Experiment	Fascin OS=Bos taurus GN=FSCN1 PE=1 SV=1	Q3MHK9_BOVIN	true	true	yLTAETFGFk	100%	iTRAQ8plex (+304), iTRAQ8plex (+304)	22.36	27.242758	22.36		19.503	18.913	18.323	19.102	19.348	18.959	0	1	2	0	
My Experiment	Fascin OS=Bos taurus GN=FSCN1 PE=1 SV=1	Q3MHK9_BOVIN	true	true	ySLQTADHR	100%	iTRAQ8plex (+304)	28.04	25.0	26.28	3.79588	18.599	19.350	19.338	18.902	18.930	19.204	0	0	2	0	
My Experiment	Fascin OS=Bos taurus GN=FSCN1 PE=1 SV=1	Q3MHK9_BOVIN	true	true	yWTLTTTGGVQSTASTk	100%	iTRAQ8plex (+304), iTRAQ8plex (+304)	49.0	27.0757	49.0	7.2006593	19.346	18.898	19.031	18.950	19.100	19.040	0	0	1	0	
My Experiment	Uncharacterized protein OS=Bos taurus GN=CKAP4 PE=1 SV=1	F1ME65_BOVIN	true	true	aEESAAHLPEEIR	100%	iTRAQ8plex (+304)	14.36	25.0	14.36	3.7212465	18.119	18.455	18.293	18.288	18.020	18.203	0	0	1	0	
My Experiment	Uncharacterized protein OS=Bos taurus GN=CKAP4 PE=1 SV=1	F1ME65_BOVIN	true	true	aSVGQVESDLk	100%	iTRAQ8plex (+304), iTRAQ8plex (+304)	60.82	27.234556	57.98	5.086186	18.932	17.804	18.196	17.916	18.454	18.093	0	1	1	0	
My Experiment	Uncharacterized protein OS=Bos taurus GN=CKAP4 PE=1 SV=1	F1ME65_BOVIN	true	true	dLSDGIHVVk	98%	iTRAQ8plex (+304), iTRAQ8plex (+304)	7.15	27.371925	7.15	1.4317982	18.479	18.316	18.140	18.120	18.305	18.020	0	0	1	0	
My Experiment	Uncharacterized protein OS=Bos taurus GN=CKAP4 PE=1 SV=1	F1ME65_BOVIN	true	true	eATAVPPQDLLDR	100%	iTRAQ8plex (+304)	32.82	26.30428	26.25	4.39794	17.951	18.446	18.408	18.266	18.091	18.179	0	5	0	0	
My Experiment	Uncharacterized protein OS=Bos taurus GN=CKAP4 PE=1 SV=1	F1ME65_BOVIN	true	true	eIQTSVk	99%	iTRAQ8plex (+304), iTRAQ8plex (+304)	22.38	27.024305	16.91	1.30103	18.944	17.878	18.161	17.760	18.602	18.034	0	1	0	0	
My Experiment	Uncharacterized protein OS=Bos taurus GN=CKAP4 PE=1 SV=1	F1ME65_BOVIN	true	true	eRDFTSLENTVEER	95%	iTRAQ8plex (+304)	17.21	25.0	17.21		17.885	18.431	18.271	18.187	18.070	18.503	0	1	1	0	
My Experiment	Uncharacterized protein OS=Bos taurus GN=CKAP4 PE=1 SV=1	F1ME65_BOVIN	true	true	gAHPSGGADDVAk	100%	iTRAQ8plex (+304), iTRAQ8plex (+304)	6.21	26.51278	6.21	1.09691	18.397	17.932	18.174	18.220	18.528	18.106	0	1	0	1	
My Experiment	Uncharacterized protein OS=Bos taurus GN=CKAP4 PE=1 SV=1	F1ME65_BOVIN	true	true	gLLEDLR	99%	iTRAQ8plex (+304)	27.93	25.0	22.16	1.5086383	17.421	18.617	18.716	18.394	17.899	18.332	0	1	0	0	
My Experiment	Uncharacterized protein OS=Bos taurus GN=CKAP4 PE=1 SV=1	F1ME65_BOVIN	true	true	iETNENNLESAk	100%	iTRAQ8plex (+304), iTRAQ8plex (+304)	42.14	26.73021	42.14	4.7212462	18.831	18.168	18.186	17.696	18.383	18.105	0	1	1	0	
My Experiment	Uncharacterized protein OS=Bos taurus GN=CKAP4 PE=1 SV=1	F1ME65_BOVIN	true	true	qREELGQGLQGVEQk	100%	iTRAQ8plex (+304), iTRAQ8plex (+304)	20.59	27.331972	20.59	1.6777807	18.241	18.235	18.265	18.265	18.194	18.211	0	0	2	1	
My Experiment	Uncharacterized protein OS=Bos taurus GN=CKAP4 PE=1 SV=1	F1ME65_BOVIN	true	true	sHQDFSR	99%	iTRAQ8plex (+304)	7.06	25.0	7.06	1.1611509	17.375	18.650	18.506	18.333	18.179	18.335	0	1	1	0	
My Experiment	Uncharacterized protein OS=Bos taurus GN=CKAP4 PE=1 SV=1	F1ME65_BOVIN	true	true	sINDNIAIFTDVQk	100%	iTRAQ8plex (+304), iTRAQ8plex (+304)	25.8	27.810368	25.8	4.920819	18.709	17.698	17.442	18.428	18.528	18.574	0	0	1	0	
My Experiment	Uncharacterized protein OS=Bos taurus GN=CKAP4 PE=1 SV=1	F1ME65_BOVIN	true	true	sTIQTMESDVYTEVk	100%	iTRAQ8plex (+304), iTRAQ8plex (+304)	30.62	26.28389	30.62	1.5086383	18.395	18.294	18.225	18.184	18.187	18.094	0	0	1	0	
My Experiment	Uncharacterized protein OS=Bos taurus GN=CKAP4 PE=1 SV=1	F1ME65_BOVIN	true	true	tAVDSLVAYSVk	100%	iTRAQ8plex (+304), iTRAQ8plex (+304)	38.63	27.041504	37.33	6.3565474	18.547	17.995	18.061	18.317	18.293	18.165	0	0	2	0	
My Experiment	Uncharacterized protein OS=Bos taurus GN=CKAP4 PE=1 SV=1	F1ME65_BOVIN	true	true	vAELPGAVEALQk	100%	iTRAQ8plex (+304), iTRAQ8plex (+304)	10.56	27.015678	10.56	1.69897	18.156	18.103	18.302	18.286	18.215	18.338	0	0	2	0	
My Experiment	Uncharacterized protein OS=Bos taurus GN=CKAP4 PE=1 SV=1	F1ME65_BOVIN	true	true	vAGLGPDADAEGGLAGTVR	100%	iTRAQ8plex (+304)	43.82	26.095943	37.55	7.920819	18.206	18.169	18.424	18.139	18.080	18.361	0	1	1	0	
My Experiment	Uncharacterized protein OS=Bos taurus GN=CKAP4 PE=1 SV=1	F1ME65_BOVIN	true	true	vQEQVHTLLGR	100%	iTRAQ8plex (+304)	25.84	27.867516	25.84	3.229148	18.519	18.093	18.289	18.032	18.238	18.217	0	1	1	0	
My Experiment	Uncharacterized protein OS=Bos taurus GN=CKAP4 PE=1 SV=1	F1ME65_BOVIN	true	true	vQSLQATFGTFESLVR	100%	iTRAQ8plex (+304)	49.61	27.458551	45.19	5.6197886	18.432	18.587	15.800	18.472	18.468	18.341	0	0	2	0	
My Experiment	Transitional endoplasmic reticulum ATPase OS=Bos taurus GN=VCP PE=1 SV=1	G3X757_BOVIN	true	true	aATNRPNSIDPALR	100%	iTRAQ8plex (+304)				3.5850267	18.637	18.585	18.693	18.600	18.549	18.786	0	1	0	0	
My Experiment	Transitional endoplasmic reticulum ATPase OS=Bos taurus GN=VCP PE=1 SV=1	G3X757_BOVIN	true	true	aFEEAEk	99%	iTRAQ8plex (+304), iTRAQ8plex (+304)	16.28	25.611015	15.27	1.1023729	19.132	18.575	18.588	18.446	18.745	18.365	0	1	0	0	
My Experiment	Transitional endoplasmic reticulum ATPase OS=Bos taurus GN=VCP PE=1 SV=1	G3X757_BOVIN	true	true	aQTLQQSR	98%	iTRAQ8plex (+304)				3.9586072	18.505	18.705	18.569	18.756	18.749	18.567	0	1	0	0	
My Experiment	Transitional endoplasmic reticulum ATPase OS=Bos taurus GN=VCP PE=1 SV=1	G3X757_BOVIN	true	true	dVDLEFLAk	100%	iTRAQ8plex (+304), iTRAQ8plex (+304)	47.37	27.55112	38.67	2.60206	18.952	18.722	18.160	18.651	18.756	18.597	0	1	3	0	
My Experiment	Transitional endoplasmic reticulum ATPase OS=Bos taurus GN=VCP PE=1 SV=1	G3X757_BOVIN	true	true	eMVELPLR	100%	iTRAQ8plex (+304)	23.47	25.0	17.05	4.39794	18.253	18.880	18.769	18.712	18.488	18.749	0	1	0	0	
My Experiment	Transitional endoplasmic reticulum ATPase OS=Bos taurus GN=VCP PE=1 SV=1	G3X757_BOVIN	true	true	eVDIGIPDATGR	97%	iTRAQ8plex (+304)	17.01	26.170004	17.01		18.295	18.734	18.897	18.687	18.542	18.690	0	2	3	0	
My Experiment	Transitional endoplasmic reticulum ATPase OS=Bos taurus GN=VCP PE=1 SV=1	G3X757_BOVIN	true	true	gDDLSTAILk	100%	iTRAQ8plex (+304), iTRAQ8plex (+304)	25.45	27.781513	24.05	1.2218487	18.816	18.408	18.549	18.651	18.696	18.763	0	2	2	0	
My Experiment	Transitional endoplasmic reticulum ATPase OS=Bos taurus GN=VCP PE=1 SV=1	G3X757_BOVIN	true	true	gDIFLVR	99%	iTRAQ8plex (+304)	17.0	25.0	17.0	2.7447276	18.242	18.914	18.827	18.709	18.497	18.680	0	3	0	0	
My Experiment	Transitional endoplasmic reticulum ATPase OS=Bos taurus GN=VCP PE=1 SV=1	G3X757_BOVIN	true	true	gGNIGDGGGAADR	98%	iTRAQ8plex (+304)	17.56	25.0	17.56		19.180	18.886	18.618	18.234	18.666	18.267	0	1	0	0	
My Experiment	Transitional endoplasmic reticulum ATPase OS=Bos taurus GN=VCP PE=1 SV=1	G3X757_BOVIN	true	true	gILLYGPPGTGk	100%	iTRAQ8plex (+304), iTRAQ8plex (+304)	42.42	26.94605	0.0	4.221849	18.723	18.401	18.500	18.687	18.785	18.753	0	1	0	0	
My Experiment	Transitional endoplasmic reticulum ATPase OS=Bos taurus GN=VCP PE=1 SV=1	G3X757_BOVIN	true	true	gPELLTmWFGESEANVR	100%	iTRAQ8plex (+304), Oxidation (+16)	9.15	25.0	9.15	4.026872	17.932	19.020	19.206	18.667	18.189	18.848	0	1	2	0	
My Experiment	Transitional endoplasmic reticulum ATPase OS=Bos taurus GN=VCP PE=1 SV=1	G3X757_BOVIN	true	true	kYEMFAQTLQQSR	100%	iTRAQ8plex (+304), iTRAQ8plex (+304)	24.91	27.126495	24.91		18.868	18.543	18.496	18.532	18.787	18.624	0	0	1	0	
My Experiment	Transitional endoplasmic reticulum ATPase OS=Bos taurus GN=VCP PE=1 SV=1	G3X757_BOVIN	true	true	lAGESESNLR	100%	iTRAQ8plex (+304)	14.52	25.0	6.9	2.5086384	18.280	18.846	18.838	18.654	18.494	18.746	0	2	1	0	
My Experiment	Transitional endoplasmic reticulum ATPase OS=Bos taurus GN=VCP PE=1 SV=1	G3X757_BOVIN	true	true	lDQLIYIPLPDEk	100%	iTRAQ8plex (+304), iTRAQ8plex (+304)	37.15	27.59668	32.53	3.7212465	19.257	18.434	18.424	18.534	18.662	18.489	0	1	2	0	
My Experiment	Transitional endoplasmic reticulum ATPase OS=Bos taurus GN=VCP PE=1 SV=1	G3X757_BOVIN	true	true	lEILQIHTk	96%	iTRAQ8plex (+304), iTRAQ8plex (+304)	23.95	25.378191	13.8		18.722	18.318	18.554	18.925	18.627	18.681	0	0	2	0	
My Experiment	Transitional endoplasmic reticulum ATPase OS=Bos taurus GN=VCP PE=1 SV=1	G3X757_BOVIN	true	true	mDELQLFR	100%	iTRAQ8plex (+304)	29.03	25.0	29.03	3.161151	18.401	18.744	18.785	18.530	18.674	18.717	0	1	0	0	
My Experiment	Transitional endoplasmic reticulum ATPase OS=Bos taurus GN=VCP PE=1 SV=1	G3X757_BOVIN	true	true	mTNGFSGADLTEIcQR	100%	iTRAQ8plex (+304), Carbamidomethyl (+57)	35.82	25.0	35.82	4.0	18.306	19.193	18.528	18.703	18.515	18.578	0	0	2	0	
My Experiment	Transitional endoplasmic reticulum ATPase OS=Bos taurus GN=VCP PE=1 SV=1	G3X757_BOVIN	true	true	rDHFEEAMR	100%	iTRAQ8plex (+304)	20.8	25.0	20.8	1.6777807	18.537	18.653	No Values	18.706	18.470	18.843	0	0	0	1	
My Experiment	Transitional endoplasmic reticulum ATPase OS=Bos taurus GN=VCP PE=1 SV=1	G3X757_BOVIN	true	true	wALSQSNPSALR	100%	iTRAQ8plex (+304)	32.93	27.209856	32.93	2.05061	18.477	18.719	18.773	18.693	18.595	18.570	0	3	1	0	
My Experiment	Transitional endoplasmic reticulum ATPase OS=Bos taurus GN=VCP PE=1 SV=1	G3X757_BOVIN	true	true	yEMFAQTLQQSR	100%	iTRAQ8plex (+304)	10.06	25.0	10.06	1.309804	18.481	18.981	18.398	18.817	18.534	18.630	0	1	1	0	
My Experiment	Gelsolin OS=Bos taurus GN=GSN PE=1 SV=1	F1MJH1_BOVIN	true	true	aGALNSNDAFVLk	100%	iTRAQ8plex (+304), iTRAQ8plex (+304)	28.54	27.817554	28.54	1.6382722	18.841	18.181	17.999	18.598	18.904	18.653	0	2	3	0	
My Experiment	Gelsolin OS=Bos taurus GN=GSN PE=1 SV=1	F1MJH1_BOVIN	true	true	aQPVQVAEGSEPDSFWEALGGk	100%	iTRAQ8plex (+304), iTRAQ8plex (+304)	42.72	25.943926	42.08	5.0604806	18.613	18.313	18.519	18.801	18.566	18.188	0	0	1	0	
My Experiment	Gelsolin OS=Bos taurus GN=GSN PE=1 SV=1	F1MJH1_BOVIN	true	true	dPDQTDGPGLSYLSSHIANVER	100%	iTRAQ8plex (+304)	34.0	25.0	34.0	10.508638	17.892	18.799	18.934	18.480	18.249	18.646	0	0	1	0	
My Experiment	Gelsolin OS=Bos taurus GN=GSN PE=1 SV=1	F1MJH1_BOVIN	true	true	ePGLQIWR	100%	iTRAQ8plex (+304)	19.0	25.0	19.0	1.4202164	18.357	18.403	18.640	18.393	18.588	18.637	0	1	3	0	
My Experiment	Gelsolin OS=Bos taurus GN=GSN PE=1 SV=1	F1MJH1_BOVIN	true	true	gGVASGFk	100%	iTRAQ8plex (+304), iTRAQ8plex (+304)	24.64	25.0	24.64	1.3372421	18.897	18.036	18.219	18.308	18.833	18.706	0	1	0	0	
My Experiment	Gelsolin OS=Bos taurus GN=GSN PE=1 SV=1	F1MJH1_BOVIN	true	true	hVVPNEVVVQR	100%	iTRAQ8plex (+304)	7.27	26.70246	7.27	1.7447275	18.177	18.600	18.637	18.572	18.461	18.584	0	5	4	0	
My Experiment	Gelsolin OS=Bos taurus GN=GSN PE=1 SV=1	F1MJH1_BOVIN	true	true	mDAHPPR	99%	iTRAQ8plex (+304)	14.01	25.0	14.01	2.8860567	18.236	18.669	18.545	18.464	18.530	18.499	0	2	0	0	
My Experiment	Gelsolin OS=Bos taurus GN=GSN PE=1 SV=1	F1MJH1_BOVIN	true	true	qTQVSVLPEGGETPLFk	100%	iTRAQ8plex (+304), iTRAQ8plex (+304)	17.92	27.348	17.92	3.5086384	19.292	18.017	18.025	18.378	18.915	18.397	0	0	2	1	
My Experiment	Gelsolin OS=Bos taurus GN=GSN PE=1 SV=1	F1MJH1_BOVIN	true	true	qTQVSVLPEGGETPLFk	100%	Gln->pyro-Glu (-17), iTRAQ8plex (+304), iTRAQ8plex (+304)	33.31	26.90196	33.31		18.146	18.420	18.676	18.679	18.290	18.789	0	1	0	0	
My Experiment	Gelsolin OS=Bos taurus GN=GSN PE=1 SV=1	F1MJH1_BOVIN	true	true	tASDFISk	100%	iTRAQ8plex (+304), iTRAQ8plex (+304)	21.91	27.839035	19.91	1.3279022	19.412	18.308	16.807	18.708	19.220	18.544	0	0	1	0	
My Experiment	Gelsolin OS=Bos taurus GN=GSN PE=1 SV=1	F1MJH1_BOVIN	true	true	tGALELLR	98%	iTRAQ8plex (+304)	44.35	25.0	32.26		18.049	18.689	18.610	18.663	18.498	18.490	0	0	1	0	
My Experiment	Gelsolin OS=Bos taurus GN=GSN PE=1 SV=1	F1MJH1_BOVIN	true	true	tPSAAYLWVGAGASEAEk	100%	iTRAQ8plex (+304), iTRAQ8plex (+304)	41.99	26.618128	41.99	5.552842	18.551	18.248	18.856	18.366	18.464	18.514	0	0	1	0	
My Experiment	Gelsolin OS=Bos taurus GN=GSN PE=1 SV=1	F1MJH1_BOVIN	true	true	vPFDAATLHTSTAMAAQHGMDDDGR	100%	iTRAQ8plex (+304)	24.71	25.0	24.71	1.4436976	17.550	18.823	18.897	18.640	18.318	18.771	0	0	0	1	
My Experiment	Gelsolin OS=Bos taurus GN=GSN PE=1 SV=1	F1MJH1_BOVIN	true	true	vVEHPEFLk	100%	iTRAQ8plex (+304), iTRAQ8plex (+304)	25.62	26.693169	25.62	2.60206	18.825	18.323	18.296	18.252	18.784	18.510	0	1	1	0	
My Experiment	Uncharacterized protein OS=Bos taurus PE=1 SV=1	G5E507_BOVIN	true	true	aDHGEPIGR	100%	iTRAQ8plex (+304)	22.64	25.0	22.64	3.9586072	18.405	19.167	19.109	18.847	18.498	19.031	0	4	9	0	
My Experiment	Uncharacterized protein OS=Bos taurus PE=1 SV=1	G5E507_BOVIN	true	false	dNSTMGYMMAk	98%	iTRAQ8plex (+304), iTRAQ8plex (+304)	17.86	25.0	17.86		18.804	19.020	18.939	19.048	18.717	18.513	0	0	1	0	G3N2V5_BOVIN
My Experiment	Uncharacterized protein OS=Bos taurus PE=1 SV=1	G5E507_BOVIN	true	true	hNDDEQYAWESSAGGSFTVR	100%	iTRAQ8plex (+304)	30.06	25.0	30.06	10.113509	18.457	19.128	19.098	18.922	18.605	18.843	0	0	2	0	
My Experiment	Uncharacterized protein OS=Bos taurus PE=1 SV=1	G5E507_BOVIN	true	true	nPDDITQEEYGEFYk	100%	iTRAQ8plex (+304), iTRAQ8plex (+304)	33.9	25.0	33.9	2.1249387	19.186	18.834	18.773	18.869	18.779	18.599	0	0	1	0	
My Experiment	Uncharacterized protein OS=Bos taurus PE=1 SV=1	G5E507_BOVIN	true	true	tLTLVDTGIGMTk	100%	iTRAQ8plex (+304), iTRAQ8plex (+304)	54.12	27.168377	54.12	5.161151	19.502	18.553	18.780	18.659	18.944	18.561	0	5	7	0	
My Experiment	Uncharacterized protein OS=Bos taurus PE=1 SV=1	G5E507_BOVIN	true	true	tLTLVDTGIGmTk	100%	iTRAQ8plex (+304), Oxidation (+16), iTRAQ8plex (+304)	27.95	27.489628	27.95		18.893	18.834	18.942	18.891	18.747	18.749	0	0	7	0	
My Experiment	Uncharacterized protein OS=Bos taurus PE=1 SV=1	G5E507_BOVIN	true	true	yESLTDPSk	100%	iTRAQ8plex (+304), iTRAQ8plex (+304)	31.53	26.83947	31.53	4.6382723	20.042	18.281	18.521	18.713	19.182	18.422	0	2	2	0	
My Experiment	Uncharacterized protein OS=Bos taurus GN=HSPA4 PE=1 SV=2	E1BBY7_BOVIN	true	true	aGGIETIANEYSDR	100%	iTRAQ8plex (+304)	42.09	25.0	42.09	3.49485	17.775	17.981	18.117	18.007	17.800	18.064	0	2	2	0	
My Experiment	Uncharacterized protein OS=Bos taurus GN=HSPA4 PE=1 SV=2	E1BBY7_BOVIN	true	true	eDIYAVEIVGGATR	95%	iTRAQ8plex (+304)	15.43	26.211761	15.43		17.633	18.236	18.114	18.051	17.773	17.925	0	3	2	0	
My Experiment	Uncharacterized protein OS=Bos taurus GN=HSPA4 PE=1 SV=2	E1BBY7_BOVIN	true	true	eISTTLNADEAVTR	100%	iTRAQ8plex (+304)	30.74	25.899496	30.74	2.0087738	17.564	18.082	18.128	18.264	17.721	18.005	0	2	1	0	
My Experiment	Uncharacterized protein OS=Bos taurus GN=HSPA4 PE=1 SV=2	E1BBY7_BOVIN	true	true	eMLNLYIENEGk	100%	iTRAQ8plex (+304), iTRAQ8plex (+304)	20.11	26.937271	20.11	3.6575773	17.948	17.870	17.897	18.009	18.034	17.998	0	0	1	0	
My Experiment	Uncharacterized protein OS=Bos taurus GN=HSPA4 PE=1 SV=2	E1BBY7_BOVIN	true	true	fVSEDDR	99%	iTRAQ8plex (+304)	9.64	25.0	9.64	1.1739252	17.909	18.107	18.041	17.988	17.829	17.882	0	1	0	0	
My Experiment	Uncharacterized protein OS=Bos taurus GN=HSPA4 PE=1 SV=2	E1BBY7_BOVIN	true	true	lAYDIVQLPTGLTGIk	100%	iTRAQ8plex (+304), iTRAQ8plex (+304)	24.64	25.378191	24.64	3.769551	18.165	17.722	17.944	17.956	17.869	18.101	0	0	1	0	
My Experiment	Uncharacterized protein OS=Bos taurus GN=HSPA4 PE=1 SV=2	E1BBY7_BOVIN	true	true	nAVEEYVYEMR	100%	iTRAQ8plex (+304)	23.65	25.0	23.65		17.533	18.252	18.209	17.983	17.809	17.936	0	3	1	0	
My Experiment	Uncharacterized protein OS=Bos taurus GN=HSPA4 PE=1 SV=2	E1BBY7_BOVIN	true	true	qSLTMDPVVk	100%	iTRAQ8plex (+304), iTRAQ8plex (+304)	15.53	27.395723	12.98	3.9208188	18.545	17.598	17.998	17.748	18.177	17.688	0	1	1	0	
My Experiment	Uncharacterized protein OS=Bos taurus GN=HSPA4 PE=1 SV=2	E1BBY7_BOVIN	true	true	sFTTEQVTAMLLSk	97%	iTRAQ8plex (+304), iTRAQ8plex (+304)	19.7	27.619278	19.7		18.588	18.020	17.571	17.821	18.230	17.549	0	0	2	0	
My Experiment	Uncharacterized protein OS=Bos taurus GN=HSPA4 PE=1 SV=2	E1BBY7_BOVIN	true	true	sIGAAAk	99%	iTRAQ8plex (+304), iTRAQ8plex (+304)	22.12	25.0	9.02	2.455932	19.144	17.751	17.538	17.241	18.356	17.726	0	1	0	0	
My Experiment	Uncharacterized protein OS=Bos taurus GN=HSPA4 PE=1 SV=2	E1BBY7_BOVIN	true	true	sMNEAMEWMNNk	100%	iTRAQ8plex (+304), iTRAQ8plex (+304)	34.43	25.0	34.43	2.6777806	18.208	17.700	17.897	17.897	18.080	17.974	0	0	1	0	
My Experiment	Uncharacterized protein OS=Bos taurus GN=HSPA4 PE=1 SV=2	E1BBY7_BOVIN	true	true	sQVISNAk	100%	iTRAQ8plex (+304), iTRAQ8plex (+304)	23.86	27.59668	20.54	3.2218487	18.369	17.795	17.794	17.800	18.132	17.866	0	2	0	0	
My Experiment	Uncharacterized protein OS=Bos taurus GN=HSPA4 PE=1 SV=2	E1BBY7_BOVIN	true	true	sVLEQAk	99%	iTRAQ8plex (+304), iTRAQ8plex (+304)	23.87	26.273659	19.22	2.1191864	18.748	17.639	17.670	17.731	18.313	17.655	0	1	0	0	
My Experiment	Uncharacterized protein OS=Bos taurus GN=HSPA4 PE=1 SV=2	E1BBY7_BOVIN	true	true	sVMDATQIAGLNcLR	100%	iTRAQ8plex (+304), Carbamidomethyl (+57)	22.55	25.728718	22.55	4.79588	17.820	17.790	18.180	18.120	17.812	18.034	0	0	1	0	
My Experiment	Uncharacterized protein OS=Bos taurus GN=HSPA4 PE=1 SV=2	E1BBY7_BOVIN	true	true	tSTVDLPIENQLLWQIDR	100%	iTRAQ8plex (+304)	60.01	27.307823	56.34	8.20066	17.938	18.206	18.225	18.131	17.857	17.327	0	1	1	0	
My Experiment	Uncharacterized protein OS=Bos taurus GN=HSPA4 PE=1 SV=2	E1BBY7_BOVIN	true	true	vLATAFDTTLGGR	100%	iTRAQ8plex (+304)	33.28	26.47383	33.28	4.167491	17.933	18.175	17.731	18.127	17.947	18.156	0	4	3	0	
My Experiment	Uncharacterized protein OS=Bos taurus GN=HSPA4 PE=1 SV=2	E1BBY7_BOVIN	true	true	vTPQSDGSSSk	100%	iTRAQ8plex (+304), iTRAQ8plex (+304)	16.22	26.51278	16.22	1.5228788	19.071	17.715	17.924	17.655	18.257	17.134	0	1	0	0	
My Experiment	Uncharacterized protein (Fragment) OS=Bos taurus GN=HNRNPU PE=1 SV=2	F1MFT4_BOVIN	true	true	aSYGVSk	99%	iTRAQ8plex (+304), iTRAQ8plex (+304)	26.26	25.0	26.26	2.2596374	20.114	18.402	19.055	19.364	19.789	19.462	0	1	0	0	
My Experiment	Uncharacterized protein (Fragment) OS=Bos taurus GN=HNRNPU PE=1 SV=2	F1MFT4_BOVIN	true	true	dIDIHEVR	98%	iTRAQ8plex (+304)	21.94	25.0	17.31		19.458	19.331	19.329	19.344	19.430	19.294	0	0	1	0	
My Experiment	Uncharacterized protein (Fragment) OS=Bos taurus GN=HNRNPU PE=1 SV=2	F1MFT4_BOVIN	true	true	dLPEHAVLk	96%	iTRAQ8plex (+304), iTRAQ8plex (+304)	17.66	27.411516	17.66		19.716	19.083	19.450	19.207	19.480	19.265	0	0	3	0	
My Experiment	Uncharacterized protein (Fragment) OS=Bos taurus GN=HNRNPU PE=1 SV=2	F1MFT4_BOVIN	true	true	ekPYFPIPEDYTFIQNVPLEDR	100%	iTRAQ8plex (+304), iTRAQ8plex (+304)	42.0	26.522463	41.02	7.39794	19.692	19.886	17.377	19.715	19.767	19.749	0	0	0	1	
My Experiment	Uncharacterized protein (Fragment) OS=Bos taurus GN=HNRNPU PE=1 SV=2	F1MFT4_BOVIN	true	true	fIEIAAR	99%	iTRAQ8plex (+304)	17.87	25.0	17.87	1.3872161	19.077	19.631	19.669	19.236	19.301	19.271	0	1	0	0	
My Experiment	Uncharacterized protein (Fragment) OS=Bos taurus GN=HNRNPU PE=1 SV=2	F1MFT4_BOVIN	true	true	gYFEYIEENk	100%	iTRAQ8plex (+304), iTRAQ8plex (+304)	38.3	25.415792	38.3	2.8860567	19.815	19.245	19.160	19.178	19.475	19.295	0	1	1	0	
My Experiment	Uncharacterized protein (Fragment) OS=Bos taurus GN=HNRNPU PE=1 SV=2	F1MFT4_BOVIN	true	true	lNTLLQR	99%	iTRAQ8plex (+304)	16.66	25.0	13.58	1.5086383	19.325	19.386	19.322	19.499	19.493	19.177	0	2	0	0	
My Experiment	Uncharacterized protein (Fragment) OS=Bos taurus GN=HNRNPU PE=1 SV=2	F1MFT4_BOVIN	true	true	nFILDQTNVSAAAQR	100%	iTRAQ8plex (+304)	79.04	26.07455	79.04	10.0	18.993	19.654	19.471	19.428	19.276	19.335	0	4	3	0	
My Experiment	Uncharacterized protein (Fragment) OS=Bos taurus GN=HNRNPU PE=1 SV=2	F1MFT4_BOVIN	true	true	nGQDLGIAFk	100%	iTRAQ8plex (+304), iTRAQ8plex (+304)	17.42	27.958801	16.3	2.7447276	19.815	19.144	19.138	19.485	19.417	19.178	0	1	1	0	
My Experiment	Uncharacterized protein (Fragment) OS=Bos taurus GN=HNRNPU PE=1 SV=2	F1MFT4_BOVIN	true	true	qMADTGk	99%	iTRAQ8plex (+304), iTRAQ8plex (+304)	14.31	25.0	14.31	1.5086383	19.991	19.184	19.071	19.085	19.668	19.185	0	1	0	0	
My Experiment	Uncharacterized protein (Fragment) OS=Bos taurus GN=HNRNPU PE=1 SV=2	F1MFT4_BOVIN	true	true	sSGPTSLFAVTVAPPGAR	100%	iTRAQ8plex (+304)	45.13	27.355988	45.13	2.0132282	19.259	19.627	19.068	19.504	19.356	19.327	0	2	3	0	
My Experiment	Uncharacterized protein (Fragment) OS=Bos taurus GN=HNRNPU PE=1 SV=2	F1MFT4_BOVIN	true	true	yNILGTNTIMDk	100%	iTRAQ8plex (+304), iTRAQ8plex (+304)	47.42	27.678976	46.2	3.1135092	20.106	18.915	19.150	19.269	19.675	19.103	0	1	2	0	
My Experiment	Uncharacterized protein OS=Bos taurus GN=NCL PE=4 SV=1	E1B8K6_BOVIN	true	true	aLELTGLk	100%	iTRAQ8plex (+304), iTRAQ8plex (+304)	30.19	26.404816	23.4	2.30103	19.848	19.023	19.286	20.105	20.503	20.364	0	2	2	0	
My Experiment	Uncharacterized protein OS=Bos taurus GN=NCL PE=4 SV=1	E1B8K6_BOVIN	true	true	aVVATSGk	100%	iTRAQ8plex (+304), iTRAQ8plex (+304)	12.44	25.0	9.22	1.4317982	19.707	19.710	19.667	19.892	19.882	20.238	0	3	0	0	
My Experiment	Uncharacterized protein OS=Bos taurus GN=NCL PE=4 SV=1	E1B8K6_BOVIN	true	true	eSFDGSIR	100%	iTRAQ8plex (+304)	28.22	25.0	27.24	3.3187587	19.084	19.765	19.263	20.261	20.230	20.510	0	1	0	0	
My Experiment	Uncharacterized protein OS=Bos taurus GN=NCL PE=4 SV=1	E1B8K6_BOVIN	true	true	eVFEDAVEIR	100%	iTRAQ8plex (+304)	17.49	25.693739	14.09	2.8860567	19.199	19.867	19.747	20.213	19.875	20.211	0	1	0	0	
My Experiment	Uncharacterized protein OS=Bos taurus GN=NCL PE=4 SV=1	E1B8K6_BOVIN	true	true	gFGFVDFNSEEDAk	100%	iTRAQ8plex (+304), iTRAQ8plex (+304)	25.18	25.0	25.18		19.476	19.929	19.375	20.255	19.970	20.108	0	0	2	0	
My Experiment	Uncharacterized protein OS=Bos taurus GN=NCL PE=4 SV=1	E1B8K6_BOVIN	true	true	gIAYIEFk	98%	iTRAQ8plex (+304), iTRAQ8plex (+304)	20.48	25.910646	20.48		20.040	19.474	18.628	20.201	20.476	20.293	0	0	1	0	
My Experiment	Uncharacterized protein OS=Bos taurus GN=NCL PE=4 SV=1	E1B8K6_BOVIN	true	true	gYAFIEFASFEDAk	100%	iTRAQ8plex (+304), iTRAQ8plex (+304)	33.36	26.138418	20.56	3.161151	19.645	19.432	No Values	19.997	19.989	20.197	0	0	1	0	
My Experiment	Uncharacterized protein OS=Bos taurus GN=NCL PE=4 SV=1	E1B8K6_BOVIN	true	true	lELQGPR	99%	iTRAQ8plex (+304)	15.77	25.0	12.67	1.2924298	19.113	19.708	19.494	20.085	20.344	20.368	0	1	0	0	
My Experiment	Uncharacterized protein OS=Bos taurus GN=NCL PE=4 SV=1	E1B8K6_BOVIN	true	true	mVVSPTk	99%	iTRAQ8plex (+304), iTRAQ8plex (+304)	13.69	25.575073	13.69	1.5086383	19.555	19.496	19.483	20.082	20.337	20.156	0	1	1	0	
My Experiment	Uncharacterized protein OS=Bos taurus GN=NCL PE=4 SV=1	E1B8K6_BOVIN	true	true	nDLAVVDVR	100%	iTRAQ8plex (+304)	45.75	25.0	45.75	3.0087738	19.650	19.970	19.727	19.863	20.018	19.861	0	1	2	0	
My Experiment	Uncharacterized protein OS=Bos taurus GN=NCL PE=4 SV=1	E1B8K6_BOVIN	true	true	nSTWSGESk	100%	iTRAQ8plex (+304), iTRAQ8plex (+304)	22.25	25.024271	22.25	2.2676063	20.230	19.252	19.192	19.877	20.664	19.835	0	1	1	0	
My Experiment	Uncharacterized protein OS=Bos taurus GN=NCL PE=4 SV=1	E1B8K6_BOVIN	true	true	sISLYYTGEk	100%	iTRAQ8plex (+304), iTRAQ8plex (+304)	35.74	26.89309	16.13	3.1426675	20.013	19.490	19.453	19.788	20.366	20.003	0	1	1	0	
My Experiment	Uncharacterized protein OS=Bos taurus GN=NCL PE=4 SV=1	E1B8K6_BOVIN	true	true	tGISDLFAk	100%	iTRAQ8plex (+304), iTRAQ8plex (+304)	6.25	27.160034	6.25	1.6777807	20.039	19.105	No Values	19.822	20.374	19.919	0	0	1	0	
My Experiment	Uncharacterized protein OS=Bos taurus GN=NCL PE=4 SV=1	E1B8K6_BOVIN	true	true	vAVATPAk	100%	iTRAQ8plex (+304), iTRAQ8plex (+304)	19.2	25.0	19.2	1.69897	19.584	19.711	19.781	19.947	20.043	20.046	0	1	1	0	
My Experiment	Uncharacterized protein OS=Bos taurus GN=NCL PE=4 SV=1	E1B8K6_BOVIN	true	true	vFGNEIk	99%	iTRAQ8plex (+304), iTRAQ8plex (+304)	24.3	26.454222	20.08	3.1079054	19.991	19.393	19.465	19.863	20.429	19.971	0	1	0	0	
My Experiment	Uncharacterized protein OS=Bos taurus GN=NCL PE=4 SV=1	E1B8K6_BOVIN	true	true	vTQDELk	99%	iTRAQ8plex (+304), iTRAQ8plex (+304)	27.0	26.766937	18.64	2.9586074	20.265	19.484	19.080	19.595	20.691	19.998	0	1	0	0	
My Experiment	Major vault protein OS=Bos taurus GN=MVP PE=1 SV=1	F1MNN6_BOVIN	true	true	aQLELEVSk	98%	iTRAQ8plex (+304), iTRAQ8plex (+304)	18.48	26.73021	18.48		19.042	18.533	18.725	18.778	18.954	18.710	0	1	0	0	
My Experiment	Major vault protein OS=Bos taurus GN=MVP PE=1 SV=1	F1MNN6_BOVIN	true	true	aQQLAEVEVk	100%	iTRAQ8plex (+304), iTRAQ8plex (+304)	30.28	26.812412	30.28	2.0409586	19.091	18.582	18.772	18.578	18.997	18.715	0	1	1	0	
My Experiment	Major vault protein OS=Bos taurus GN=MVP PE=1 SV=1	F1MNN6_BOVIN	true	true	aVFPQNGLVVSSVDVQSVEPVDQR	100%	iTRAQ8plex (+304)	66.4	26.821451	66.4	10.508638	18.137	19.223	19.146	18.907	18.583	18.748	0	0	2	0	
My Experiment	Major vault protein OS=Bos taurus GN=MVP PE=1 SV=1	F1MNN6_BOVIN	true	true	dAQGTVLFDVTGQVR	100%	iTRAQ8plex (+304)	22.9	26.344774	18.58	3.154902	18.482	19.025	18.808	18.695	18.917	18.816	0	1	0	0	
My Experiment	Major vault protein OS=Bos taurus GN=MVP PE=1 SV=1	F1MNN6_BOVIN	true	true	dMAVAGPEMQVk	100%	iTRAQ8plex (+304), iTRAQ8plex (+304)	29.02	26.94605	29.02	1.4317982	18.734	18.667	18.825	18.850	18.839	18.828	0	0	1	0	
My Experiment	Major vault protein OS=Bos taurus GN=MVP PE=1 SV=1	F1MNN6_BOVIN	true	true	eLELLYAR	100%	iTRAQ8plex (+304)	31.63	25.0	29.3	2.468521	18.516	18.821	18.846	18.855	18.828	18.867	0	1	1	0	
My Experiment	Major vault protein OS=Bos taurus GN=MVP PE=1 SV=1	F1MNN6_BOVIN	true	true	gAVASVTFDDFHk	100%	iTRAQ8plex (+304), iTRAQ8plex (+304)	31.31	26.68386	31.31		18.624	18.791	18.783	18.582	18.930	19.033	0	0	1	0	
My Experiment	Major vault protein OS=Bos taurus GN=MVP PE=1 SV=1	F1MNN6_BOVIN	true	true	gEQSFFLQPGEk	100%	iTRAQ8plex (+304), iTRAQ8plex (+304)	17.47	26.83947	17.47	1.69897	18.578	18.938	18.387	19.042	18.608	19.190	0	0	1	0	
My Experiment	Major vault protein OS=Bos taurus GN=MVP PE=1 SV=1	F1MNN6_BOVIN	true	true	gIQNVYVLSEQQGLLLR	100%	iTRAQ8plex (+304)	66.17	27.626785	66.17	10.638272	18.118	19.089	19.126	19.001	18.519	18.895	0	1	2	0	
My Experiment	Major vault protein OS=Bos taurus GN=MVP PE=1 SV=1	F1MNN6_BOVIN	true	true	gPDTMALPQPR	100%	iTRAQ8plex (+304)	26.68	25.145477	26.68	4.2676063	18.236	18.799	18.921	18.991	18.744	19.061	0	2	2	0	
My Experiment	Major vault protein OS=Bos taurus GN=MVP PE=1 SV=1	F1MNN6_BOVIN	true	true	hADLEIR	99%	iTRAQ8plex (+304)	22.22	25.0	15.56	1.769551	18.766	18.470	18.736	18.939	19.024	18.807	0	0	1	0	
My Experiment	Major vault protein OS=Bos taurus GN=MVP PE=1 SV=1	F1MNN6_BOVIN	true	true	iEGEGAVLQAk	100%	iTRAQ8plex (+304), iTRAQ8plex (+304)	27.37	26.757784	22.84	3.3372421	18.907	18.520	18.737	19.008	18.898	18.652	0	1	2	0	
My Experiment	Major vault protein OS=Bos taurus GN=MVP PE=1 SV=1	F1MNN6_BOVIN	true	true	iLDQSEAEk	100%	iTRAQ8plex (+304), iTRAQ8plex (+304)	28.26	27.371925	24.04	1.09691	19.037	18.625	18.844	18.853	18.806	18.578	0	1	0	0	
My Experiment	Major vault protein OS=Bos taurus GN=MVP PE=1 SV=1	F1MNN6_BOVIN	true	true	iLFAPVR	99%	iTRAQ8plex (+304)	6.52	25.0	6.52	1.1135093	18.866	18.760	18.147	19.041	19.047	19.077	0	2	1	0	
My Experiment	Major vault protein OS=Bos taurus GN=MVP PE=1 SV=1	F1MNN6_BOVIN	true	true	iPPYHYIHVLDQNSNVSR	100%	iTRAQ8plex (+304)	13.17	26.937271	13.17	2.0757208	18.325	19.009	18.965	18.887	18.622	18.941	0	0	3	0	
My Experiment	Major vault protein OS=Bos taurus GN=MVP PE=1 SV=1	F1MNN6_BOVIN	true	true	lAQDPFPLFPGEVLEk	100%	iTRAQ8plex (+304), iTRAQ8plex (+304)	39.85	27.218105	36.12	5.1191864	19.501	18.637	17.693	18.885	19.102	18.924	0	0	1	0	
My Experiment	Major vault protein OS=Bos taurus GN=MVP PE=1 SV=1	F1MNN6_BOVIN	true	true	lLQSLGLk	98%	iTRAQ8plex (+304), iTRAQ8plex (+304)	38.24	25.0	33.93		19.686	18.545	18.434	18.411	19.285	18.383	0	0	1	0	
My Experiment	Major vault protein OS=Bos taurus GN=MVP PE=1 SV=1	F1MNN6_BOVIN	true	true	qAIPLDENEGIYVQDVk	100%	iTRAQ8plex (+304), iTRAQ8plex (+304)	25.17	27.730545	25.17	4.853872	18.910	18.761	18.880	18.801	18.657	18.735	0	0	1	0	
My Experiment	Major vault protein OS=Bos taurus GN=MVP PE=1 SV=1	F1MNN6_BOVIN	true	true	qMTEALGPSTIR	100%	iTRAQ8plex (+304)	37.4	26.64642	37.4	6.161151	18.196	18.749	18.890	18.974	18.884	19.049	0	1	0	0	
My Experiment	Major vault protein OS=Bos taurus GN=MVP PE=1 SV=1	F1MNN6_BOVIN	true	true	qMTEALGPSTIR	99%	Gln->pyro-Glu (-17), iTRAQ8plex (+304)	22.6	25.0	22.6		18.348	19.118	18.897	18.890	18.546	18.943	0	1	0	0	
My Experiment	Major vault protein OS=Bos taurus GN=MVP PE=1 SV=1	F1MNN6_BOVIN	true	true	sMEESIIR	98%	Acetyl (+42), iTRAQ8plex (+304)	45.82	25.0	45.82		18.727	18.677	18.882	18.846	18.906	18.705	0	1	0	0	
My Experiment	Major vault protein OS=Bos taurus GN=MVP PE=1 SV=1	F1MNN6_BOVIN	true	true	tAVFGFETQETk	100%	iTRAQ8plex (+304), iTRAQ8plex (+304)	28.92	26.627579	28.92	3.3467875	19.110	18.769	18.060	18.859	19.127	18.817	0	0	1	0	
My Experiment	Major vault protein OS=Bos taurus GN=MVP PE=1 SV=1	F1MNN6_BOVIN	true	true	vPHNAAVQVYDYR	100%	iTRAQ8plex (+304)	22.92	26.66518	22.92		18.395	18.920	19.052	18.814	18.612	18.949	0	0	1	0	
My Experiment	Major vault protein OS=Bos taurus GN=MVP PE=1 SV=1	F1MNN6_BOVIN	true	true	vSHQAGDHWLIR	100%	iTRAQ8plex (+304)	16.85	26.954819	16.85	2.7447276	18.331	18.865	18.905	18.950	18.668	19.012	0	1	1	0	
My Experiment	Major vault protein OS=Bos taurus GN=MVP PE=1 SV=1	F1MNN6_BOVIN	true	true	vTGEEWLVR	100%	iTRAQ8plex (+304)	18.55	25.611015	14.96	3.2441251	18.637	18.746	18.862	18.758	18.869	18.905	0	2	0	0	
My Experiment	Major vault protein OS=Bos taurus GN=MVP PE=1 SV=1	F1MNN6_BOVIN	true	true	vVAGDEWLFEGPGTYIPQk	100%	iTRAQ8plex (+304), iTRAQ8plex (+304)	17.05	26.910816	17.05	1.9586073	18.597	18.806	18.891	18.719	18.614	19.116	0	0	1	0	
My Experiment	Annexin OS=Bos taurus GN=ANXA5 PE=1 SV=1	F6QVC9_BOVIN	true	true	fITIFGTR	100%	iTRAQ8plex (+304)	8.9	25.0	8.34	2.1426675	19.887	20.114	19.537	19.562	19.790	19.457	0	1	1	0	
My Experiment	Annexin OS=Bos taurus GN=ANXA5 PE=1 SV=1	F6QVC9_BOVIN	true	true	gAGTDDHTLIR	100%	iTRAQ8plex (+304)	23.82	25.0	23.82	2.8239088	19.345	19.970	20.027	19.694	19.423	19.824	0	5	6	0	
My Experiment	Annexin OS=Bos taurus GN=ANXA5 PE=1 SV=1	F6QVC9_BOVIN	true	true	gLGTDEESILTLLTSR	100%	iTRAQ8plex (+304)	45.58	26.580114	35.79	8.920818	19.044	20.091	20.186	19.748	19.323	19.959	0	2	2	0	
My Experiment	Annexin OS=Bos taurus GN=ANXA5 PE=1 SV=1	F6QVC9_BOVIN	true	true	gTVADFPGFDER	98%	iTRAQ8plex (+304)	18.23	25.0	18.23		19.135	20.066	19.997	19.676	19.497	19.998	0	4	1	0	
My Experiment	Annexin OS=Bos taurus GN=ANXA5 PE=1 SV=1	F6QVC9_BOVIN	true	true	lYDAYELk	100%	iTRAQ8plex (+304), iTRAQ8plex (+304)	20.61	26.570559	20.61	2.0	20.277	19.570	19.779	19.363	19.951	19.420	0	1	1	0	
My Experiment	Annexin OS=Bos taurus GN=ANXA5 PE=1 SV=1	F6QVC9_BOVIN	true	true	nFGTSLYSMIk	100%	iTRAQ8plex (+304), iTRAQ8plex (+304)	29.37	27.193314	27.68	1.853872	20.630	19.419	19.390	19.582	19.923	19.391	0	0	1	0	
My Experiment	Annexin OS=Bos taurus GN=ANXA5 PE=1 SV=1	F6QVC9_BOVIN	true	true	qEIAVAFk	98%	iTRAQ8plex (+304), iTRAQ8plex (+304)	31.88	26.434526	27.57		20.021	19.541	19.576	19.656	19.880	19.625	0	2	4	0	
My Experiment	Annexin OS=Bos taurus GN=ANXA5 PE=1 SV=1	F6QVC9_BOVIN	true	true	sEIDLYNIR	100%	iTRAQ8plex (+304)	17.21	25.453072	14.35	4.0	19.704	19.737	19.842	19.493	19.687	19.871	0	3	1	0	
My Experiment	Annexin OS=Bos taurus GN=ANXA5 PE=1 SV=1	F6QVC9_BOVIN	true	true	vLTEIIASR	100%	iTRAQ8plex (+304)	63.7	25.0	63.7	3.69897	19.625	19.902	19.872	19.561	19.667	19.727	0	4	3	0	
My Experiment	Elongation factor 1-gamma OS=Bos taurus GN=EEF1G PE=1 SV=1	F1MG05_BOVIN	true	true	aAGTLYTYPENWR	98%	Acetyl (+42), iTRAQ8plex (+304)	21.94	25.0	21.94		18.395	18.941	19.042	19.173	18.716	18.900	0	3	0	0	
My Experiment	Elongation factor 1-gamma OS=Bos taurus GN=EEF1G PE=1 SV=1	F1MG05_BOVIN	true	true	aLIAAQYSGAQVR	100%	iTRAQ8plex (+304)	34.44	26.580114	34.44	6.376751	18.613	18.936	19.042	18.987	18.659	18.951	0	4	3	0	
My Experiment	Elongation factor 1-gamma OS=Bos taurus GN=EEF1G PE=1 SV=1	F1MG05_BOVIN	true	true	aVLGEVk	99%	iTRAQ8plex (+304), iTRAQ8plex (+304)	29.16	25.0	15.91	2.251812	19.658	18.352	18.681	18.748	19.111	18.638	0	1	2	0	
My Experiment	Elongation factor 1-gamma OS=Bos taurus GN=EEF1G PE=1 SV=1	F1MG05_BOVIN	true	true	dGWSLWYSEYR	100%	iTRAQ8plex (+304)	44.66	25.0	44.66	3.49485	18.439	19.033	19.077	19.016	18.682	18.962	0	2	2	0	
My Experiment	Elongation factor 1-gamma OS=Bos taurus GN=EEF1G PE=1 SV=1	F1MG05_BOVIN	true	true	iLGLLDAHLk	100%	iTRAQ8plex (+304), iTRAQ8plex (+304)	26.63	25.0	23.14	4.0	20.251	18.558	18.657	18.559	19.210	17.927	0	0	2	1	
My Experiment	Elongation factor 1-gamma OS=Bos taurus GN=EEF1G PE=1 SV=1	F1MG05_BOVIN	true	true	kLDPGSEETQTLVR	100%	iTRAQ8plex (+304), iTRAQ8plex (+304)	26.15	27.909885	26.15	4.920819	19.370	18.526	18.865	18.659	18.882	18.851	0	0	1	1	
My Experiment	Elongation factor 1-gamma OS=Bos taurus GN=EEF1G PE=1 SV=1	F1MG05_BOVIN	true	true	lDPGSEETQTLVR	100%	iTRAQ8plex (+304)	17.77	26.20136	9.77	2.0655015	18.839	18.859	19.011	18.782	18.776	18.901	0	2	0	0	
My Experiment	Elongation factor 1-gamma OS=Bos taurus GN=EEF1G PE=1 SV=1	F1MG05_BOVIN	true	true	mAQFDAk	99%	iTRAQ8plex (+304), iTRAQ8plex (+304)	19.93	25.786392	18.84	1.6382722	19.909	18.429	18.300	18.625	19.319	18.586	0	1	0	0	
My Experiment	Elongation factor 1-gamma OS=Bos taurus GN=EEF1G PE=1 SV=1	F1MG05_BOVIN	true	true	qAFPNTNR	100%	iTRAQ8plex (+304)	13.15	25.0	6.88	1.769551	19.014	18.923	18.988	18.656	18.799	18.800	0	4	0	0	
My Experiment	Elongation factor 1-gamma OS=Bos taurus GN=EEF1G PE=1 SV=1	F1MG05_BOVIN	true	true	qVLEPSFR	100%	iTRAQ8plex (+304)	16.61	25.0	16.39	3.79588	18.961	19.012	18.849	18.742	18.735	18.835	0	1	1	0	
My Experiment	Elongation factor 1-gamma OS=Bos taurus GN=EEF1G PE=1 SV=1	F1MG05_BOVIN	true	true	sTFVLDEFk	97%	iTRAQ8plex (+304), iTRAQ8plex (+304)	19.95	27.0757	14.59		19.885	19.015	17.144	18.883	19.460	18.781	0	0	1	0	
My Experiment	Elongation factor 1-gamma OS=Bos taurus GN=EEF1G PE=1 SV=1	F1MG05_BOVIN	true	true	sTFVLDEFkR	100%	iTRAQ8plex (+304), iTRAQ8plex (+304)	11.02	26.857416	11.02	2.2006595	19.991	18.453	18.233	18.681	19.178	18.631	0	0	1	0	
My Experiment	Elongation factor 1-gamma OS=Bos taurus GN=EEF1G PE=1 SV=1	F1MG05_BOVIN	true	true	vLSAPPHFHFGQTNR	100%	iTRAQ8plex (+304)	30.32	26.522463	30.32	3.638272	18.906	18.900	18.623	18.933	18.910	18.887	0	0	1	1	
My Experiment	Elongation factor 1-gamma OS=Bos taurus GN=EEF1G PE=1 SV=1	F1MG05_BOVIN	true	true	wFLTcINQPQFR	100%	iTRAQ8plex (+304), Carbamidomethyl (+57)	29.16	25.132177	29.16		18.952	18.970	19.046	18.632	18.745	18.822	0	1	0	0	
My Experiment	Annexin OS=Bos taurus GN=ANXA3 PE=1 SV=1	F1MWQ2_BOVIN	true	true	aLLILANGR	100%	iTRAQ8plex (+304)	7.97	25.0	0.13	1.4436976	18.161	18.294	18.514	18.283	18.359	18.189	0	2	1	0	
My Experiment	Annexin OS=Bos taurus GN=ANXA3 PE=1 SV=1	F1MWQ2_BOVIN	true	true	dAQILYNAGEk	98%	iTRAQ8plex (+304), iTRAQ8plex (+304)	20.72	27.57396	20.72		18.833	17.872	17.976	18.293	18.480	18.348	0	1	0	0	
My Experiment	Annexin OS=Bos taurus GN=ANXA3 PE=1 SV=1	F1MWQ2_BOVIN	true	true	dIEDSIk	99%	iTRAQ8plex (+304), iTRAQ8plex (+304)	15.33	26.503075	7.2	1.180456	19.069	17.920	18.046	18.275	18.517	17.977	0	1	0	0	
My Experiment	Annexin OS=Bos taurus GN=ANXA3 PE=1 SV=1	F1MWQ2_BOVIN	true	true	dYAGFNPSVDAEAIR	100%	iTRAQ8plex (+304)	48.46	25.0	48.46	5.79588	17.992	18.583	18.335	18.352	18.124	18.488	0	3	2	0	
My Experiment	Annexin OS=Bos taurus GN=ANXA3 PE=1 SV=1	F1MWQ2_BOVIN	true	true	eYQALcGk	100%	iTRAQ8plex (+304), Carbamidomethyl (+57), iTRAQ8plex (+304)	14.57	27.024305	14.57	2.0	18.680	18.079	18.172	18.004	18.540	18.327	0	1	0	0	
My Experiment	Annexin OS=Bos taurus GN=ANXA3 PE=1 SV=1	F1MWQ2_BOVIN	true	true	gAGTDEFTLNR	100%	iTRAQ8plex (+304)	41.8	25.0	41.8	5.2676063	18.057	18.404	18.391	18.295	18.231	18.410	0	3	1	0	
My Experiment	Annexin OS=Bos taurus GN=ANXA3 PE=1 SV=1	F1MWQ2_BOVIN	true	true	gDLSGHFk	98%	iTRAQ8plex (+304), iTRAQ8plex (+304)	21.12	26.07455	21.12		18.532	17.844	18.236	18.299	18.557	18.329	0	1	1	0	
My Experiment	Annexin OS=Bos taurus GN=ANXA3 PE=1 SV=1	F1MWQ2_BOVIN	true	true	gMGTNEDALIEILTTR	100%	iTRAQ8plex (+304)	52.16	25.705431	52.16	9.207608	17.656	18.560	18.676	18.296	17.992	18.662	0	2	2	0	
My Experiment	Annexin OS=Bos taurus GN=ANXA3 PE=1 SV=1	F1MWQ2_BOVIN	true	true	hLMVALVTPPAVFDAk	100%	iTRAQ8plex (+304), iTRAQ8plex (+304)	27.89	26.464039	27.89	5.0655017	18.940	18.177	17.072	18.456	18.617	18.541	0	0	0	1	
My Experiment	Annexin OS=Bos taurus GN=ANXA3 PE=1 SV=1	F1MWQ2_BOVIN	true	true	lSGYSLYSAIk	100%	iTRAQ8plex (+304), iTRAQ8plex (+304)	39.88	28.007172	36.13	3.8860567	18.618	18.087	18.397	18.157	18.381	18.163	0	1	1	0	
My Experiment	Annexin OS=Bos taurus GN=ANXA3 PE=1 SV=1	F1MWQ2_BOVIN	true	true	lTFDEYR	99%	iTRAQ8plex (+304)	6.88	25.0	6.88	1.1135093	18.229	18.039	18.488	18.205	18.377	18.463	0	1	0	0	
My Experiment	Annexin OS=Bos taurus GN=ANXA3 PE=1 SV=1	F1MWQ2_BOVIN	true	true	nTPAFLAER	100%	iTRAQ8plex (+304)	25.86	25.5145	22.43	2.769551	18.180	18.465	18.071	18.251	18.525	18.345	0	1	1	0	
My Experiment	Annexin OS=Bos taurus GN=ANXA3 PE=1 SV=1	F1MWQ2_BOVIN	true	true	qMQEIGHAYYTAYk	100%	iTRAQ8plex (+304), iTRAQ8plex (+304)	22.09	25.820635	22.09	2.769551	18.356	18.282	18.249	18.266	18.360	18.288	0	0	1	0	
My Experiment	Annexin OS=Bos taurus GN=ANXA3 PE=1 SV=1	F1MWQ2_BOVIN	true	true	sDTSGDYEITLLk	100%	iTRAQ8plex (+304), iTRAQ8plex (+304)	23.34	27.411516	22.85	4.853872	18.524	18.314	18.280	18.199	18.333	18.165	0	1	2	0	
My Experiment	Annexin OS=Bos taurus GN=ANXA3 PE=1 SV=1	F1MWQ2_BOVIN	true	true	sLGDEISSETSGDFR	100%	iTRAQ8plex (+304)	48.44	25.0	48.44	7.7447276	18.052	18.401	18.381	18.321	18.215	18.445	0	2	2	0	
My Experiment	Annexin OS=Bos taurus GN=ANXA3 PE=1 SV=1	F1MWQ2_BOVIN	true	true	tLISILTER	100%	iTRAQ8plex (+304)	41.73	25.0	41.73		18.070	18.411	18.473	18.267	18.328	18.247	0	2	1	0	
My Experiment	Thrombospondin-1 OS=Bos taurus GN=THBS1 PE=4 SV=1	F1N3A1_BOVIN,Q28194	true	true	aQGYSGLSVk	100%	iTRAQ8plex (+304), iTRAQ8plex (+304)	21.36	27.458551	21.36	2.9586074	18.936	18.540	18.451	18.786	18.722	18.936	0	0	1	0	
My Experiment	Thrombospondin-1 OS=Bos taurus GN=THBS1 PE=4 SV=1	F1N3A1_BOVIN,Q28194	true	true	fQDLVDAVR	100%	iTRAQ8plex (+304)	20.13	25.0	20.13	2.3565474	18.672	19.030	18.723	18.770	18.692	18.527	0	2	1	0	
My Experiment	Thrombospondin-1 OS=Bos taurus GN=THBS1 PE=4 SV=1	F1N3A1_BOVIN,Q28194	true	true	fVFGTTPEDILR	100%	iTRAQ8plex (+304)	15.95	26.857416	15.95	1.769551	18.535	18.951	18.915	18.688	18.671	18.645	0	3	1	0	
My Experiment	Thrombospondin-1 OS=Bos taurus GN=THBS1 PE=4 SV=1	F1N3A1_BOVIN,Q28194	true	true	gGVNDNFQGVLQNVR	100%	iTRAQ8plex (+304)	37.13	26.41474	37.13	7.1426673	18.413	18.985	18.911	18.778	18.533	18.780	0	4	2	0	
My Experiment	Thrombospondin-1 OS=Bos taurus GN=THBS1 PE=4 SV=1	F1N3A1_BOVIN,Q28194	true	true	gTLLAVER	100%	iTRAQ8plex (+304)	34.12	25.0	31.04	3.619789	18.069	18.948	19.186	18.738	18.566	18.890	0	2	0	0	
My Experiment	Thrombospondin-1 OS=Bos taurus GN=THBS1 PE=4 SV=1	F1N3A1_BOVIN,Q28194	true	true	gTSQNDPNWVVR	100%	iTRAQ8plex (+304)	29.63	25.0	29.63	5.3665314	18.256	18.957	19.012	18.660	18.601	18.853	0	1	2	0	
My Experiment	Thrombospondin-1 OS=Bos taurus GN=THBS1 PE=4 SV=1	F1N3A1_BOVIN,Q28194	true	true	mENAELDVPIQSIFTR	100%	iTRAQ8plex (+304)	39.5	25.965973	39.5	4.823909	18.485	19.013	18.892	18.639	18.501	18.843	0	1	1	0	
My Experiment	Thrombospondin-1 OS=Bos taurus GN=THBS1 PE=4 SV=1	F1N3A1_BOVIN,Q28194	true	true	nALWHTGNTSGQVR	100%	iTRAQ8plex (+304)	18.01	25.563026	18.01	3.552842	18.810	18.817	18.881	18.740	18.697	18.417	0	1	1	0	
My Experiment	Thrombospondin-1 OS=Bos taurus GN=THBS1 PE=4 SV=1	F1N3A1_BOVIN,Q28194	true	true	qHVVSVEEALLATGQWk	100%	iTRAQ8plex (+304), iTRAQ8plex (+304)	33.9	26.9897	33.9	7.2441254	18.835	18.767	18.805	18.658	18.671	18.636	0	0	1	0	
My Experiment	Thrombospondin-1 OS=Bos taurus GN=THBS1 PE=4 SV=1	F1N3A1_BOVIN,Q28194	true	true	qVTQSYWDTNPTR	100%	iTRAQ8plex (+304)	54.82	25.0	54.82	4.7447276	18.666	19.012	18.921	18.632	18.511	18.614	0	3	1	0	
My Experiment	Thrombospondin-1 OS=Bos taurus GN=THBS1 PE=4 SV=1	F1N3A1_BOVIN,Q28194	true	true	qVTQSYWDTNPTR	100%	Gln->pyro-Glu (-17), iTRAQ8plex (+304)	26.74	25.0	26.74		18.106	18.655	18.881	19.096	18.820	18.814	0	2	0	0	
My Experiment	Thrombospondin-1 OS=Bos taurus GN=THBS1 PE=4 SV=1	F1N3A1_BOVIN,Q28194	true	true	tIVTTLQDSIR	100%	iTRAQ8plex (+304)	21.11	26.785183	21.11	1.769551	18.589	18.858	18.864	18.738	18.560	18.745	0	2	1	0	
My Experiment	Radixin (Fragment) OS=Bos taurus GN=RDX PE=4 SV=1	F1MJJ8_BOVIN	true	true	aLELDQER	100%	iTRAQ8plex (+304)	18.0	25.0	17.48	1.49485	18.835	19.178	19.320	19.123	18.775	19.237	0	1	0	0	
My Experiment	Radixin (Fragment) OS=Bos taurus GN=RDX PE=4 SV=1	F1MJJ8_BOVIN	true	true	aPDFVFYAPR	97%	iTRAQ8plex (+304)	18.01	25.06505	16.77		18.984	19.070	18.856	19.185	19.036	19.331	0	2	4	0	
My Experiment	Radixin (Fragment) OS=Bos taurus GN=RDX PE=4 SV=1	F1MJJ8_BOVIN	true	true	eDSMMEYLk	100%	iTRAQ8plex (+304), iTRAQ8plex (+304)	26.03	25.0	26.03		19.327	19.056	18.959	19.138	19.016	18.973	0	0	1	0	
My Experiment	Radixin (Fragment) OS=Bos taurus GN=RDX PE=4 SV=1	F1MJJ8_BOVIN	true	true	iALLEEAk	100%	iTRAQ8plex (+304), iTRAQ8plex (+304)	20.04	25.563026	17.79	1.9208188	19.694	18.865	19.018	18.951	19.167	18.775	0	0	1	0	
My Experiment	Radixin (Fragment) OS=Bos taurus GN=RDX PE=4 SV=1	F1MJJ8_BOVIN	true	true	iDEFEAM	99%	iTRAQ8plex (+304)	41.18	25.0	41.18	1.5376021	19.477	19.226	17.778	19.445	19.307	19.236	0	1	0	0	
My Experiment	Radixin (Fragment) OS=Bos taurus GN=RDX PE=4 SV=1	F1MJJ8_BOVIN	true	true	iGFPWSEIR	100%	iTRAQ8plex (+304)	35.61	25.132177	35.61		18.960	19.122	19.117	19.101	19.113	19.111	0	3	3	0	
My Experiment	Radixin (Fragment) OS=Bos taurus GN=RDX PE=4 SV=1	F1MJJ8_BOVIN	true	true	kAPDFVFYAPR	100%	iTRAQ8plex (+304), iTRAQ8plex (+304)	17.68	27.092701	17.68	5.7695513	19.604	18.681	18.934	19.103	19.163	18.984	0	0	1	0	
My Experiment	Radixin (Fragment) OS=Bos taurus GN=RDX PE=4 SV=1	F1MJJ8_BOVIN	true	true	lFFLQVk	99%	iTRAQ8plex (+304), iTRAQ8plex (+304)	11.75	25.0	7.92	1.2146702	19.712	18.727	18.915	19.006	19.151	18.958	0	1	0	0	
My Experiment	Radixin (Fragment) OS=Bos taurus GN=RDX PE=4 SV=1	F1MJJ8_BOVIN	true	true	nISFNDk	99%	iTRAQ8plex (+304), iTRAQ8plex (+304)	12.24	26.394865	1.32	1.3372421	19.935	18.714	18.668	18.785	19.411	18.955	0	1	0	0	
My Experiment	Radixin (Fragment) OS=Bos taurus GN=RDX PE=4 SV=1	F1MJJ8_BOVIN	true	true	qLFDQVVk	100%	iTRAQ8plex (+304), iTRAQ8plex (+304)	38.83	27.355988	31.89	4.6197886	19.965	18.728	18.516	18.854	19.447	19.083	0	3	2	0	
My Experiment	Radixin (Fragment) OS=Bos taurus GN=RDX PE=4 SV=1	F1MJJ8_BOVIN	true	true	qLFDQVVk	98%	Gln->pyro-Glu (-17), iTRAQ8plex (+304), iTRAQ8plex (+304)	21.91	25.237465	21.91		19.295	19.102	18.377	19.133	19.091	19.471	0	1	0	0	
My Experiment	Radixin (Fragment) OS=Bos taurus GN=RDX PE=4 SV=1	F1MJJ8_BOVIN	true	true	qLQALSSELAQAR	100%	iTRAQ8plex (+304)	27.17	27.395723	27.17		18.733	19.208	19.300	19.153	18.994	19.088	0	2	2	0	
My Experiment	Radixin (Fragment) OS=Bos taurus GN=RDX PE=4 SV=1	F1MJJ8_BOVIN	true	true	qLQALSSELAQAR	100%	Gln->pyro-Glu (-17), iTRAQ8plex (+304)	47.04	25.0	47.04		18.665	19.284	19.614	19.235	18.937	18.734	0	1	0	0	
My Experiment	40S ribosomal protein S4 OS=Bos taurus GN=RPS4Y1 PE=2 SV=1	A2VE06_BOVIN	true	true	dANGNSFATR	100%	iTRAQ8plex (+304)	30.51	25.0	30.51	1.9586073	18.896	19.234	19.240	18.483	18.531	18.912	0	2	0	0	
My Experiment	40S ribosomal protein S4 OS=Bos taurus GN=RPS4Y1 PE=2 SV=1	A2VE06_BOVIN	true	true	ecLPLIIFLR	100%	iTRAQ8plex (+304), Carbamidomethyl (+57)	32.99	25.415792	32.99	4.180456	18.694	19.178	19.081	18.836	18.712	18.793	0	1	1	0	
My Experiment	40S ribosomal protein S4 OS=Bos taurus GN=RPS4Y1 PE=2 SV=1	A2VE06_BOVIN	true	true	fDTGNLcMVTGGANLGR	100%	iTRAQ8plex (+304), Carbamidomethyl (+57)	37.12	25.0	37.12	4.2006593	18.735	19.306	19.058	18.857	18.638	18.710	0	1	1	0	
My Experiment	40S ribosomal protein S4 OS=Bos taurus GN=RPS4Y1 PE=2 SV=1	A2VE06_BOVIN	true	true	gIPHLVTHDAR	100%	iTRAQ8plex (+304)	13.17	27.795965	13.17	2.5228786	18.643	18.974	19.155	18.947	18.646	18.929	0	3	5	5	
My Experiment	40S ribosomal protein S4 OS=Bos taurus GN=RPS4Y1 PE=2 SV=1	A2VE06_BOVIN	true	true	hPGSFDVVHVk	95%	iTRAQ8plex (+304), iTRAQ8plex (+304)	14.17	27.427252	14.17		19.166	18.554	19.016	18.744	18.954	18.859	0	0	0	1	
My Experiment	40S ribosomal protein S4 OS=Bos taurus GN=RPS4Y1 PE=2 SV=1	A2VE06_BOVIN	true	true	iTPEEAk	99%	iTRAQ8plex (+304), iTRAQ8plex (+304)	10.61	25.0	10.61	1.5686362	20.507	18.344	18.456	18.510	19.361	18.113	0	1	0	0	
My Experiment	40S ribosomal protein S4 OS=Bos taurus GN=RPS4Y1 PE=2 SV=1	A2VE06_BOVIN	true	true	lSNIFVIGk	100%	iTRAQ8plex (+304), iTRAQ8plex (+304)	23.22	25.0	22.8	1.7447275	19.681	18.637	18.642	18.591	19.059	18.564	0	1	1	0	
My Experiment	40S ribosomal protein S4 OS=Bos taurus GN=RPS4Y1 PE=2 SV=1	A2VE06_BOVIN	true	true	tDVTYPAGFMDVISIDk	100%	iTRAQ8plex (+304), iTRAQ8plex (+304)	27.95	27.015678	27.95	2.102373	19.300	18.799	18.473	19.104	18.867	18.749	0	0	1	0	
My Experiment	40S ribosomal protein S4 OS=Bos taurus GN=RPS4Y1 PE=2 SV=1	A2VE06_BOVIN	true	true	vNDTIQIDLETGk	100%	iTRAQ8plex (+304), iTRAQ8plex (+304)	34.23	27.867516	34.23	2.1739252	19.892	18.451	18.369	18.705	18.978	18.897	0	1	0	0	
My Experiment	40S ribosomal protein S4 OS=Bos taurus GN=RPS4Y1 PE=2 SV=1	A2VE06_BOVIN	true	true	yALTGDEVk	98%	iTRAQ8plex (+304), iTRAQ8plex (+304)	20.0	27.824726	20.0		19.807	18.607	18.797	18.560	19.055	18.464	0	2	1	0	
My Experiment	40S ribosomal protein S4 OS=Bos taurus GN=RPS4Y1 PE=2 SV=1	A2VE06_BOVIN	true	true	yPDPLIk	99%	iTRAQ8plex (+304), iTRAQ8plex (+304)	18.13	27.250946	17.73	1.6777807	19.635	18.487	18.534	18.776	19.024	18.836	0	0	1	0	
My Experiment	Uncharacterized protein OS=Bos taurus GN=DDX3X PE=1 SV=1	G5E631_BOVIN	true	true	dLLDLLVEAk	100%	iTRAQ8plex (+304), iTRAQ8plex (+304)	34.7	26.848454	26.72	3.161151	19.108	18.086	18.192	18.176	18.555	18.074	0	0	1	0	
My Experiment	Uncharacterized protein OS=Bos taurus GN=DDX3X PE=1 SV=1	G5E631_BOVIN	true	true	dLMAcAQTGSGk	100%	iTRAQ8plex (+304), Carbamidomethyl (+57), iTRAQ8plex (+304)	29.72	25.276299	29.72		18.372	18.435	18.401	18.365	18.374	18.243	0	0	1	0	
My Experiment	Uncharacterized protein OS=Bos taurus GN=DDX3X PE=1 SV=1	G5E631_BOVIN	true	true	dREEALHQFR	100%	iTRAQ8plex (+304)	11.46	25.10545	11.46	1.8860567	18.462	18.637	18.330	18.300	18.197	18.264	0	0	1	0	
My Experiment	Uncharacterized protein OS=Bos taurus GN=DDX3X PE=1 SV=1	G5E631_BOVIN	true	true	dSSGWSSSk	100%	iTRAQ8plex (+304), iTRAQ8plex (+304)	28.41	25.0	28.41	2.9586074	18.963	17.947	18.169	18.211	18.662	18.250	0	2	0	0	
My Experiment	Uncharacterized protein OS=Bos taurus GN=DDX3X PE=1 SV=1	G5E631_BOVIN	true	true	gDYDGIGGR	100%	iTRAQ8plex (+304)	23.55	25.0	23.55	3.619789	17.808	18.705	18.622	18.526	18.102	18.413	0	2	0	0	
My Experiment	Uncharacterized protein OS=Bos taurus GN=DDX3X PE=1 SV=1	G5E631_BOVIN	true	true	gLDISNVk	100%	iTRAQ8plex (+304), iTRAQ8plex (+304)	17.13	26.79428	17.13	1.30103	18.587	18.115	18.339	18.254	18.422	18.470	0	1	2	0	
My Experiment	Uncharacterized protein OS=Bos taurus GN=DDX3X PE=1 SV=1	G5E631_BOVIN	true	true	gRGDYDGIGGR	100%	iTRAQ8plex (+304)	5.97	25.0	5.97	1.69897	17.935	18.665	18.631	18.303	18.181	18.489	0	1	1	0	
My Experiment	Uncharacterized protein OS=Bos taurus GN=DDX3X PE=1 SV=1	G5E631_BOVIN	true	true	iVEQDTMPPk	100%	iTRAQ8plex (+304), iTRAQ8plex (+304)	21.38	27.299744	21.38		18.644	18.231	18.601	18.098	18.237	18.380	0	1	0	0	
My Experiment	Uncharacterized protein OS=Bos taurus GN=DDX3X PE=1 SV=1	G5E631_BOVIN	true	true	qSSGGSSSSFSSSR	100%	iTRAQ8plex (+304)	45.72	25.0	45.72	3.5228786	18.074	18.689	18.371	18.322	18.451	18.281	0	3	2	0	
My Experiment	Uncharacterized protein OS=Bos taurus GN=DDX3X PE=1 SV=1	G5E631_BOVIN	true	true	qYPISLVLAPTR	100%	iTRAQ8plex (+304)	36.8	25.99883	36.8	4.7447276	18.226	18.614	18.441	18.361	18.335	18.234	0	1	1	0	
My Experiment	Uncharacterized protein OS=Bos taurus GN=DDX3X PE=1 SV=1	G5E631_BOVIN	true	true	qYPISLVLAPTR	99%	Gln->pyro-Glu (-17), iTRAQ8plex (+304)	54.29	25.0	54.29		18.611	19.108	18.385	18.450	17.996	17.640	0	1	0	0	
My Experiment	Uncharacterized protein OS=Bos taurus GN=DDX3X PE=1 SV=1	G5E631_BOVIN	true	true	sPILVATAVAAR	100%	iTRAQ8plex (+304)	39.47	25.171959	39.47	3.3187587	18.248	18.491	18.526	18.271	18.306	18.357	0	2	1	0	
My Experiment	Uncharacterized protein OS=Bos taurus GN=DDX3X PE=1 SV=1	G5E631_BOVIN	true	true	vGNLGLATSFFNER	100%	iTRAQ8plex (+304)	38.96	26.522463	27.75	7.161151	18.388	18.514	18.085	18.420	18.434	18.306	0	2	2	0	
My Experiment	Uncharacterized protein OS=Bos taurus GN=DDX3X PE=1 SV=1	G5E631_BOVIN	true	true	vGSTSENITQk	100%	iTRAQ8plex (+304), iTRAQ8plex (+304)	48.05	27.817554	48.05	4.7212462	19.188	18.018	18.266	17.951	18.564	18.168	0	1	1	0	
My Experiment	Uncharacterized protein OS=Bos taurus GN=DDX3X PE=1 SV=1	G5E631_BOVIN	true	true	vVWVEESDkR	99%	iTRAQ8plex (+304), iTRAQ8plex (+304)	21.02	27.774267	21.02		18.994	18.090	18.136	18.249	18.510	18.213	0	0	1	0	
My Experiment	Uncharacterized protein OS=Bos taurus GN=DDX3X PE=1 SV=1	G5E631_BOVIN	true	true	yIPPHLR	99%	iTRAQ8plex (+304)	10.03	25.0	7.06	3.19382	17.826	18.361	18.539	18.811	18.227	18.427	0	0	1	0	
My Experiment	CALR protein OS=Bos taurus GN=CALR PE=1 SV=1	A5D7J6_BOVIN	true	true	eQFLDGDGWTER	100%	iTRAQ8plex (+304)	32.07	25.0	32.07	3.5686362	18.141	18.847	18.667	18.529	18.406	18.632	0	5	2	0	
My Experiment	CALR protein OS=Bos taurus GN=CALR PE=1 SV=1	A5D7J6_BOVIN	true	true	fYALSAR	99%	iTRAQ8plex (+304)	18.99	25.0	0.0	1.2441251	18.379	18.908	18.522	18.410	18.703	18.102	0	1	0	0	
My Experiment	CALR protein OS=Bos taurus GN=CALR PE=1 SV=1	A5D7J6_BOVIN	true	true	gLQTSQDAR	100%	iTRAQ8plex (+304)	27.1	25.118832	26.05		17.933	18.870	18.816	18.508	18.154	18.762	0	8	1	0	
My Experiment	CALR protein OS=Bos taurus GN=CALR PE=1 SV=1	A5D7J6_BOVIN	true	true	qIDNPEYk	100%	iTRAQ8plex (+304), iTRAQ8plex (+304)	20.97	26.68386	20.0	1.251812	18.233	18.752	18.650	18.431	18.210	18.684	0	5	0	0	
My Experiment	Isocitrate dehydrogenase [NAD] subunit, mitochondrial OS=Bos taurus GN=IDH3A PE=1 SV=1	F1MN74_BOVIN	true	true	aPIQWEER	100%	iTRAQ8plex (+304)	33.5	25.0	23.91	1.3467875	19.021	19.441	19.768	19.308	19.221	19.686	0	4	0	0	
My Experiment	Isocitrate dehydrogenase [NAD] subunit, mitochondrial OS=Bos taurus GN=IDH3A PE=1 SV=1	F1MN74_BOVIN	true	true	iAEFAFEYAR	100%	iTRAQ8plex (+304)	31.7	25.575073	31.7	7.080922	19.481	19.342	19.621	19.529	19.263	19.298	0	1	1	0	
My Experiment	Isocitrate dehydrogenase [NAD] subunit, mitochondrial OS=Bos taurus GN=IDH3A PE=1 SV=1	F1MN74_BOVIN	true	true	lITEAASk	98%	iTRAQ8plex (+304), iTRAQ8plex (+304)	29.95	27.57396	16.43		19.963	19.184	19.248	19.306	19.475	19.252	0	2	3	0	
My Experiment	Isocitrate dehydrogenase [NAD] subunit, mitochondrial OS=Bos taurus GN=IDH3A PE=1 SV=1	F1MN74_BOVIN	true	true	mSDGLFLQk	100%	iTRAQ8plex (+304), iTRAQ8plex (+304)	25.67	27.55112	25.67		19.766	19.361	19.089	19.465	19.617	19.281	0	2	1	0	
My Experiment	Isocitrate dehydrogenase [NAD] subunit, mitochondrial OS=Bos taurus GN=IDH3A PE=1 SV=1	F1MN74_BOVIN	true	true	nVTAIQGPGGk	100%	iTRAQ8plex (+304), iTRAQ8plex (+304)	42.26	26.020601	42.26	3.031517	19.982	19.058	19.303	19.213	19.679	19.187	0	1	2	0	
My Experiment	Isocitrate dehydrogenase [NAD] subunit, mitochondrial OS=Bos taurus GN=IDH3A PE=1 SV=1	F1MN74_BOVIN	true	true	sNVTAVHk	100%	iTRAQ8plex (+304), iTRAQ8plex (+304)	23.37	25.502283	23.37	3.19382	19.968	19.077	19.168	19.236	19.680	19.320	0	2	1	0	
My Experiment	Isocitrate dehydrogenase [NAD] subunit, mitochondrial OS=Bos taurus GN=IDH3A PE=1 SV=1	F1MN74_BOVIN	true	true	tPIAAGHPSMNLLLR	100%	iTRAQ8plex (+304)	34.02	27.307823	34.02	2.3565474	19.016	19.632	19.783	19.427	19.176	19.423	0	1	1	0	
My Experiment	Isocitrate dehydrogenase [NAD] subunit, mitochondrial OS=Bos taurus GN=IDH3A PE=1 SV=1	F1MN74_BOVIN	true	true	tPYHDVNIVTIR	100%	iTRAQ8plex (+304)	18.41	27.015678	18.41	1.5228788	19.178	19.581	19.593	19.413	19.381	19.267	0	2	3	1	
My Experiment	Isocitrate dehydrogenase [NAD] subunit, mitochondrial OS=Bos taurus GN=IDH3A PE=1 SV=1	F1MN74_BOVIN	true	true	tVTLIPGDGIGPEISAAVMk	100%	iTRAQ8plex (+304), iTRAQ8plex (+304)	21.31	26.464039	21.31	2.7212465	19.510	19.305	19.289	19.602	19.338	19.395	0	0	1	0	
My Experiment	Isocitrate dehydrogenase [NAD] subunit, mitochondrial OS=Bos taurus GN=IDH3A PE=1 SV=1	F1MN74_BOVIN	true	true	wMIPPEAk	100%	iTRAQ8plex (+304), iTRAQ8plex (+304)	16.81	26.785183	16.81	2.3467875	19.805	19.151	19.290	19.435	19.415	19.313	0	1	2	0	
My Experiment	Uncharacterized protein OS=Bos taurus GN=MYOF PE=4 SV=2	F1N3I4_BOVIN	true	true	aLSQIHEAAVR	100%	iTRAQ8plex (+304)	24.32	28.014038	20.37	5.4436975	17.521	18.462	18.328	18.189	17.921	18.304	0	0	1	0	
My Experiment	Uncharacterized protein OS=Bos taurus GN=MYOF PE=4 SV=2	F1N3I4_BOVIN	true	true	aNVTVLDTQIR	100%	iTRAQ8plex (+304)	33.1	27.331972	33.1		17.805	18.142	18.147	18.226	18.167	18.239	0	1	1	0	
My Experiment	Uncharacterized protein OS=Bos taurus GN=MYOF PE=4 SV=2	F1N3I4_BOVIN	true	true	dGSNLPILPSQR	100%	iTRAQ8plex (+304)	21.32	27.007036	21.32	1.5850266	17.720	18.238	18.145	18.317	18.054	18.251	0	1	0	0	
My Experiment	Uncharacterized protein OS=Bos taurus GN=MYOF PE=4 SV=2	F1N3I4_BOVIN	true	true	dLTQSTSSTAR	100%	iTRAQ8plex (+304)	18.08	25.0	18.08	1.3767507	17.768	18.221	18.207	18.240	18.096	18.198	0	2	0	0	
My Experiment	Uncharacterized protein OS=Bos taurus GN=MYOF PE=4 SV=2	F1N3I4_BOVIN	true	true	dNYIPNTLNPVFGR	100%	iTRAQ8plex (+304)	19.75	26.095943	19.75	2.1739252	17.884	18.196	18.221	18.194	18.040	18.190	0	1	1	0	
My Experiment	Uncharacterized protein OS=Bos taurus GN=MYOF PE=4 SV=2	F1N3I4_BOVIN	true	true	eIFGGVADk	98%	iTRAQ8plex (+304), iTRAQ8plex (+304)	21.56	28.11575	15.1		18.688	18.112	17.182	18.222	18.372	18.150	0	0	1	0	
My Experiment	Uncharacterized protein OS=Bos taurus GN=MYOF PE=4 SV=2	F1N3I4_BOVIN	true	true	gPGGTVPEAHLAR	100%	iTRAQ8plex (+304)	12.23	26.66518	12.23	2.1674912	18.167	18.048	18.074	18.150	18.140	18.146	0	0	1	0	
My Experiment	Uncharacterized protein OS=Bos taurus GN=MYOF PE=4 SV=2	F1N3I4_BOVIN	true	true	iPAHQVLYSTSGGDASGk	100%	iTRAQ8plex (+304), iTRAQ8plex (+304)	48.73	27.015678	48.73	6.2676063	18.027	18.003	18.145	18.397	18.064	18.089	0	0	1	0	
My Experiment	Uncharacterized protein OS=Bos taurus GN=MYOF PE=4 SV=2	F1N3I4_BOVIN	true	true	iSVYDYDTFTR	100%	iTRAQ8plex (+304)	26.94	25.0	26.94	3.481486	17.856	18.193	18.085	18.212	18.108	18.288	0	2	1	0	
My Experiment	Uncharacterized protein OS=Bos taurus GN=MYOF PE=4 SV=2	F1N3I4_BOVIN	true	true	iYPLPDDPSVPAPPR	100%	iTRAQ8plex (+304)	24.76	26.94605	24.76	4.0132284	17.976	18.215	18.118	18.139	18.101	18.178	0	1	0	0	
My Experiment	Uncharacterized protein OS=Bos taurus GN=MYOF PE=4 SV=2	F1N3I4_BOVIN	true	true	nANPEWNQVVNLQIk	100%	iTRAQ8plex (+304), iTRAQ8plex (+304)	28.35	27.44293	28.35		17.964	18.166	18.216	18.179	18.131	18.069	0	0	1	0	
My Experiment	Uncharacterized protein OS=Bos taurus GN=MYOF PE=4 SV=2	F1N3I4_BOVIN	true	true	sWVAAEk	99%	iTRAQ8plex (+304), iTRAQ8plex (+304)	15.01	26.49335	15.01	1.8239088	18.498	17.859	17.901	18.099	18.286	18.082	0	0	1	0	
My Experiment	Uncharacterized protein OS=Bos taurus GN=MYOF PE=4 SV=2	F1N3I4_BOVIN	true	true	tQGLVPEHVETR	100%	iTRAQ8plex (+304)	23.48	26.51278	23.48	2.9586074	18.031	18.310	18.053	18.198	18.040	18.110	0	1	1	0	
My Experiment	Uncharacterized protein OS=Bos taurus GN=MYOF PE=4 SV=2	F1N3I4_BOVIN	true	true	vGETIIDLENR	100%	iTRAQ8plex (+304)	19.38	27.267273	16.85	2.4317982	17.978	18.122	18.308	18.151	18.171	17.996	0	1	1	0	
My Experiment	Periplakin OS=Bos taurus GN=PPL PE=1 SV=1	M5FKH8_BOVIN	true	true	aGGQEYVVk	100%	iTRAQ8plex (+304), iTRAQ8plex (+304)	33.72	27.853298	30.77	1.79588	18.652	18.151	18.148	18.477	18.662	18.440	0	1	0	0	
My Experiment	Periplakin OS=Bos taurus GN=PPL PE=1 SV=1	M5FKH8_BOVIN	true	true	aLPDSGSTALLR	95%	iTRAQ8plex (+304)	16.39	27.48188	13.41		17.913	18.439	18.471	18.557	18.383	18.769	0	1	0	0	
My Experiment	Periplakin OS=Bos taurus GN=PPL PE=1 SV=1	M5FKH8_BOVIN	true	true	aQADEVLR	100%	iTRAQ8plex (+304)	17.43	25.0	10.92	3.3187587	18.405	18.214	18.478	18.427	18.451	18.556	0	1	0	0	
My Experiment	Periplakin OS=Bos taurus GN=PPL PE=1 SV=1	M5FKH8_BOVIN	true	true	eAEALLLQQR	100%	iTRAQ8plex (+304)	22.4	27.283537	15.68	3.5850267	17.645	18.402	18.949	18.936	17.969	18.631	0	0	2	0	
My Experiment	Periplakin OS=Bos taurus GN=PPL PE=1 SV=1	M5FKH8_BOVIN	true	true	eVVVQQEVVR	100%	iTRAQ8plex (+304)	17.56	28.088858	17.56	1.7212464	17.996	18.330	18.351	18.581	18.488	18.785	0	1	0	0	
My Experiment	Periplakin OS=Bos taurus GN=PPL PE=1 SV=1	M5FKH8_BOVIN	true	true	lVQLLEAAQEk	100%	iTRAQ8plex (+304), iTRAQ8plex (+304)	46.39	26.314438	39.54	4.552842	18.725	17.507	18.532	18.583	18.872	18.312	0	0	1	0	
My Experiment	Periplakin OS=Bos taurus GN=PPL PE=1 SV=1	M5FKH8_BOVIN	true	true	nIVDTEAk	100%	iTRAQ8plex (+304), iTRAQ8plex (+304)	18.68	27.70852	18.38	2.387216	18.890	18.360	18.168	18.260	18.664	18.189	0	1	0	0	
My Experiment	Periplakin OS=Bos taurus GN=PPL PE=1 SV=1	M5FKH8_BOVIN	true	true	sIVVIDPDSGR	100%	iTRAQ8plex (+304)	19.66	26.937271	19.66	2.8239088	17.984	18.567	18.532	18.467	18.419	18.582	0	2	0	0	
My Experiment	Periplakin OS=Bos taurus GN=PPL PE=1 SV=1	M5FKH8_BOVIN	true	true	sLLDLENGR	98%	iTRAQ8plex (+304)	18.68	25.211382	17.3		17.909	18.604	18.480	18.509	18.475	18.554	0	1	0	0	
My Experiment	Periplakin OS=Bos taurus GN=PPL PE=1 SV=1	M5FKH8_BOVIN	true	true	sLPTTTGADPGAQLDSR	98%	iTRAQ8plex (+304)	19.1	25.0	19.1		18.272	18.525	18.459	18.622	18.456	18.234	0	1	1	0	
My Experiment	Periplakin OS=Bos taurus GN=PPL PE=1 SV=1	M5FKH8_BOVIN	true	true	sQSPQEAVVTR	100%	iTRAQ8plex (+304)	17.26	26.444386	17.26	3.481486	18.006	18.420	18.234	18.559	18.485	18.828	0	2	0	0	
My Experiment	Periplakin OS=Bos taurus GN=PPL PE=1 SV=1	M5FKH8_BOVIN	true	true	vHNDPQLEAEFR	97%	iTRAQ8plex (+304)	17.27	25.0	17.27		18.368	18.465	18.435	18.393	18.415	18.455	0	1	1	0	
My Experiment	Periplakin OS=Bos taurus GN=PPL PE=1 SV=1	M5FKH8_BOVIN	true	true	vVLQQDPQQAR	100%	iTRAQ8plex (+304)	16.79	27.810368	16.79	2.2441251	18.205	18.548	18.430	18.434	18.465	18.450	0	1	0	0	
My Experiment	Unconventional myosin-Ic OS=Bos taurus GN=MYO1C PE=1 SV=3	MYO1C_BOVIN	true	true	aVASEIFk	100%	iTRAQ8plex (+304), iTRAQ8plex (+304)	36.24	26.910816	30.37	1.9208188	19.025	18.554	18.565	18.855	18.834	19.308	0	1	2	0	
My Experiment	Unconventional myosin-Ic OS=Bos taurus GN=MYO1C PE=1 SV=3	MYO1C_BOVIN	true	true	dAESPSWR	100%	iTRAQ8plex (+304)	11.06	25.0	11.06	2.0177288	18.646	19.112	19.006	18.863	18.708	18.822	0	1	0	0	
My Experiment	Unconventional myosin-Ic OS=Bos taurus GN=MYO1C PE=1 SV=3	MYO1C_BOVIN	true	true	dLQIYSR	99%	iTRAQ8plex (+304)	8.65	25.0	8.65	3.3187587	18.795	18.786	19.002	18.939	18.946	18.691	0	1	0	0	
My Experiment	Unconventional myosin-Ic OS=Bos taurus GN=MYO1C PE=1 SV=3	MYO1C_BOVIN	true	true	dQAVMISGESGAGk	100%	iTRAQ8plex (+304), iTRAQ8plex (+304)	30.28	26.138418	30.28	3.251812	18.820	18.643	18.901	18.839	18.897	19.058	0	0	1	0	
My Experiment	Unconventional myosin-Ic OS=Bos taurus GN=MYO1C PE=1 SV=3	MYO1C_BOVIN	true	true	fDEVLIR	99%	iTRAQ8plex (+304)	22.34	25.0	19.75	4.113509	18.734	19.059	18.985	18.924	18.777	18.680	0	2	0	0	
My Experiment	Unconventional myosin-Ic OS=Bos taurus GN=MYO1C PE=1 SV=3	MYO1C_BOVIN	true	true	gEELLSPLNLEQAAYAR	100%	iTRAQ8plex (+304)	51.46	26.89309	51.46	5.1870866	17.920	19.231	19.449	18.905	18.525	19.128	0	1	1	0	
My Experiment	Unconventional myosin-Ic OS=Bos taurus GN=MYO1C PE=1 SV=3	MYO1C_BOVIN	true	true	gVSFYEVPPHLFAVADTVYR	100%	iTRAQ8plex (+304)	37.83	26.67453	37.83	6.309804	18.326	19.233	19.095	18.930	18.416	19.191	0	0	2	0	
My Experiment	Unconventional myosin-Ic OS=Bos taurus GN=MYO1C PE=1 SV=3	MYO1C_BOVIN	true	true	lLGVEGSTLR	99%	iTRAQ8plex (+304)	23.99	25.0	18.84		18.715	18.979	18.985	18.831	18.757	18.891	0	1	0	0	
My Experiment	Unconventional myosin-Ic OS=Bos taurus GN=MYO1C PE=1 SV=3	MYO1C_BOVIN	true	true	nILDTSWPTPPPALR	100%	iTRAQ8plex (+304)	14.72	27.520485	14.72	1.6197888	18.535	18.995	19.147	18.927	18.696	18.847	0	1	2	0	
My Experiment	Unconventional myosin-Ic OS=Bos taurus GN=MYO1C PE=1 SV=3	MYO1C_BOVIN	true	true	nPQSYLYLVk	100%	iTRAQ8plex (+304), iTRAQ8plex (+304)	21.49	26.981007	21.07	1.3467875	19.072	18.688	18.699	18.936	19.061	18.702	0	0	1	0	
My Experiment	Unconventional myosin-Ic OS=Bos taurus GN=MYO1C PE=1 SV=3	MYO1C_BOVIN	true	true	sISPEWk	99%	iTRAQ8plex (+304), iTRAQ8plex (+304)	10.85	26.830471	7.35	1.091515	19.249	18.553	18.672	18.855	19.075	18.754	0	1	0	0	
My Experiment	Unconventional myosin-Ic OS=Bos taurus GN=MYO1C PE=1 SV=3	MYO1C_BOVIN	true	true	tLFATEDALEIR	100%	iTRAQ8plex (+304)	33.44	26.522463	33.44	3.0177288	18.629	19.036	18.855	18.934	18.683	19.020	0	1	0	0	
My Experiment	Unconventional myosin-Ic OS=Bos taurus GN=MYO1C PE=1 SV=3	MYO1C_BOVIN	true	true	vNNININQGSITFAGGPGR	100%	iTRAQ8plex (+304)	62.92	26.848454	62.92	4.823909	18.596	18.971	18.848	19.111	18.969	18.663	0	0	1	0	
My Experiment	Unconventional myosin-Ic OS=Bos taurus GN=MYO1C PE=1 SV=3	MYO1C_BOVIN	true	true	vVHQNHGER	100%	iTRAQ8plex (+304)	16.56	25.0	16.56	0.85387194	18.532	19.207	19.138	18.921	18.617	18.709	0	1	1	3	
My Experiment	Unconventional myosin-Ic OS=Bos taurus GN=MYO1C PE=1 SV=3	MYO1C_BOVIN	true	true	yLGLMENLR	100%	iTRAQ8plex (+304)	25.09	25.39076	25.09	2.161151	19.059	19.061	18.815	18.601	18.968	18.653	0	0	1	0	
My Experiment	Uncharacterized protein OS=Bos taurus GN=VTN PE=2 SV=1	Q3ZBS7_BOVIN	true	true	dSWVDIFR	100%	iTRAQ8plex (+304)	22.82	25.0	15.43	3.5086384	18.824	19.077	19.306	17.556	16.849	17.057	0	2	0	0	
My Experiment	Uncharacterized protein OS=Bos taurus GN=VTN PE=2 SV=1	Q3ZBS7_BOVIN	true	true	dVWGIEGPIDAAFTR	100%	iTRAQ8plex (+304)	37.08	25.15874	37.08	6.79588	18.638	19.066	19.109	17.697	16.979	17.312	0	4	3	0	
My Experiment	Uncharacterized protein OS=Bos taurus GN=VTN PE=2 SV=1	Q3ZBS7_BOVIN	true	true	fQDGVLEPDFPR	100%	iTRAQ8plex (+304)	35.78	25.0	35.78	4.221849	18.617	18.697	18.887	17.684	17.374	17.632	0	5	3	0	
My Experiment	Uncharacterized protein OS=Bos taurus GN=VTN PE=2 SV=1	Q3ZBS7_BOVIN	true	true	gLYcYELDEk	100%	iTRAQ8plex (+304), Carbamidomethyl (+57), iTRAQ8plex (+304)	27.47	25.0	27.47	2.2006595	19.089	18.379	18.837	17.688	17.507	17.170	0	1	1	0	
My Experiment	Uncharacterized protein OS=Bos taurus GN=VTN PE=2 SV=1	Q3ZBS7_BOVIN	true	true	hFALMQR	99%	iTRAQ8plex (+304)	11.52	25.365583	10.84	1.4559319	17.943	18.549	18.341	18.119	17.616	18.102	0	0	1	0	
My Experiment	Uncharacterized protein OS=Bos taurus GN=VTN PE=2 SV=1	Q3ZBS7_BOVIN	true	true	nWFGLPGR	100%	iTRAQ8plex (+304)	12.51	25.0	12.16	1.3665315	19.595	19.241	18.249	17.545	17.422	16.603	0	2	2	0	
My Experiment	Uncharacterized protein OS=Bos taurus GN=VTN PE=2 SV=1	Q3ZBS7_BOVIN	true	true	rVDAVIPPYPR	100%	iTRAQ8plex (+304)	12.37	27.56636	12.37	2.327902	17.982	18.620	18.706	17.893	17.568	17.900	0	2	4	1	
My Experiment	Uncharacterized protein OS=Bos taurus GN=VTN PE=2 SV=1	Q3ZBS7_BOVIN	true	true	sIAQYWLGcPVPGQA	100%	iTRAQ8plex (+304), Carbamidomethyl (+57)	10.86	25.0	10.86	3.0268722	18.566	18.656	18.552	17.826	17.537	17.551	0	1	1	0	
My Experiment	Uncharacterized protein OS=Bos taurus GN=VTN PE=2 SV=1	Q3ZBS7_BOVIN	true	true	vDAVIPPYPR	100%	iTRAQ8plex (+304)	21.81	26.757784	21.81	2.5228786	19.041	18.803	18.749	17.656	17.340	17.082	0	1	1	0	
My Experiment	Dolichyl-diphosphooligosaccharide--protein glycosyltransferase subunit 1 OS=Bos taurus GN=RPN1 PE=1 SV=1	A3KN04_BOVIN	true	true	aLTSGLALLQSR	100%	iTRAQ8plex (+304)	43.9	25.954962	33.71	2.8239088	18.125	18.634	18.454	18.458	18.222	18.303	0	1	2	0	
My Experiment	Dolichyl-diphosphooligosaccharide--protein glycosyltransferase subunit 1 OS=Bos taurus GN=RPN1 PE=1 SV=1	A3KN04_BOVIN	true	true	dIPAYSQDTFk	100%	iTRAQ8plex (+304), iTRAQ8plex (+304)	24.91	26.580114	24.91	2.2146702	18.966	17.907	18.309	18.221	18.583	18.160	0	1	1	0	
My Experiment	Dolichyl-diphosphooligosaccharide--protein glycosyltransferase subunit 1 OS=Bos taurus GN=RPN1 PE=1 SV=1	A3KN04_BOVIN	true	true	dVSTLNSGk	100%	iTRAQ8plex (+304), iTRAQ8plex (+304)	34.39	27.299744	34.39	4.958607	19.159	17.555	18.044	18.426	18.717	18.253	0	1	0	0	
My Experiment	Dolichyl-diphosphooligosaccharide--protein glycosyltransferase subunit 1 OS=Bos taurus GN=RPN1 PE=1 SV=1	A3KN04_BOVIN	true	true	iDHILDAL	98%	iTRAQ8plex (+304)	27.47	25.0	27.47		18.643	18.204	18.567	18.043	18.337	18.361	0	1	0	0	
My Experiment	Dolichyl-diphosphooligosaccharide--protein glycosyltransferase subunit 1 OS=Bos taurus GN=RPN1 PE=1 SV=1	A3KN04_BOVIN	true	true	lPVALDPGAk	100%	iTRAQ8plex (+304), iTRAQ8plex (+304)	15.68	25.0	14.15	2.39794	18.825	18.100	18.274	18.227	18.380	18.347	0	0	1	0	
My Experiment	Dolichyl-diphosphooligosaccharide--protein glycosyltransferase subunit 1 OS=Bos taurus GN=RPN1 PE=1 SV=1	A3KN04_BOVIN	true	true	nIQVDSPYEISR	100%	iTRAQ8plex (+304)	33.54	25.428255	29.42	4.5228786	18.136	18.530	18.560	18.289	18.319	18.346	0	3	1	0	
My Experiment	Dolichyl-diphosphooligosaccharide--protein glycosyltransferase subunit 1 OS=Bos taurus GN=RPN1 PE=1 SV=1	A3KN04_BOVIN	true	true	nVESYTk	99%	iTRAQ8plex (+304), iTRAQ8plex (+304)	19.38	26.551384	19.38	1.2146702	19.411	17.791	17.747	18.203	18.734	18.267	0	1	0	0	
My Experiment	Dolichyl-diphosphooligosaccharide--protein glycosyltransferase subunit 1 OS=Bos taurus GN=RPN1 PE=1 SV=1	A3KN04_BOVIN	true	true	qPDSGVSSVR	100%	iTRAQ8plex (+304)	20.58	25.0	14.63	3.0132282	18.213	18.526	18.386	18.435	18.162	18.399	0	3	0	0	
My Experiment	Dolichyl-diphosphooligosaccharide--protein glycosyltransferase subunit 1 OS=Bos taurus GN=RPN1 PE=1 SV=1	A3KN04_BOVIN	true	true	sEDLLDYGPFR	99%	iTRAQ8plex (+304)	21.72	25.0	21.72		17.999	18.632	18.610	18.252	18.186	18.486	0	2	0	0	
My Experiment	Dolichyl-diphosphooligosaccharide--protein glycosyltransferase subunit 1 OS=Bos taurus GN=RPN1 PE=1 SV=1	A3KN04_BOVIN	true	true	tILPAAAQDVYYR	100%	iTRAQ8plex (+304)	24.59	26.937271	24.59	1.6197888	18.245	18.391	18.406	18.310	18.365	18.362	0	3	2	0	
My Experiment	Dolichyl-diphosphooligosaccharide--protein glycosyltransferase subunit 1 OS=Bos taurus GN=RPN1 PE=1 SV=1	A3KN04_BOVIN	true	true	tVDLSSHLAk	100%	iTRAQ8plex (+304), iTRAQ8plex (+304)	26.33	26.138418	26.1	2.091515	18.667	18.100	18.250	18.324	18.383	18.429	0	1	2	0	
My Experiment	Dolichyl-diphosphooligosaccharide--protein glycosyltransferase subunit 1 OS=Bos taurus GN=RPN1 PE=1 SV=1	A3KN04_BOVIN	true	true	vHSENNSPFLTITSMTR	100%	iTRAQ8plex (+304)	41.02	25.327545	41.02	8.769551	18.044	18.542	18.427	18.581	18.294	18.243	0	0	3	0	
My Experiment	Dolichyl-diphosphooligosaccharide--protein glycosyltransferase subunit 1 OS=Bos taurus GN=RPN1 PE=1 SV=1	A3KN04_BOVIN	true	true	vTAEVVLAHAGSGSSPR	100%	iTRAQ8plex (+304)	42.1	27.497364	42.1	5.7447276	18.186	18.452	18.515	18.311	18.288	18.382	0	1	3	0	
My Experiment	Catenin alpha-1 OS=Bos taurus GN=CTNNA1 PE=1 SV=2	F1MM34_BOVIN	true	true	aHVLAASVEQATENFLEk	100%	iTRAQ8plex (+304), iTRAQ8plex (+304)	25.35	27.08421	0.0	5.958607	19.177	19.009	17.359	19.235	19.090	18.892	0	0	0	1	
My Experiment	Catenin alpha-1 OS=Bos taurus GN=CTNNA1 PE=1 SV=2	F1MM34_BOVIN	true	true	aIMAQLPQEQk	100%	iTRAQ8plex (+304), iTRAQ8plex (+304)	30.11	27.474117	30.11	1.79588	18.925	18.681	18.636	18.899	18.801	18.807	0	1	2	0	
My Experiment	Catenin alpha-1 OS=Bos taurus GN=CTNNA1 PE=1 SV=2	F1MM34_BOVIN	true	true	aSYVASTk	100%	iTRAQ8plex (+304), iTRAQ8plex (+304)	21.34	26.560982	21.34	1.6777807	18.828	18.642	18.884	18.638	18.827	18.929	0	1	1	0	
My Experiment	Catenin alpha-1 OS=Bos taurus GN=CTNNA1 PE=1 SV=2	F1MM34_BOVIN	true	true	eELVAAVEDVR	100%	iTRAQ8plex (+304)	23.34	26.68386	23.34		18.413	18.992	19.003	18.824	18.715	18.817	0	1	0	0	
My Experiment	Catenin alpha-1 OS=Bos taurus GN=CTNNA1 PE=1 SV=2	F1MM34_BOVIN	true	true	hVNPVQALSEFk	100%	iTRAQ8plex (+304), iTRAQ8plex (+304)	21.31	27.543484	21.31	4.0	19.224	18.865	17.583	19.057	19.316	18.718	0	0	0	1	
My Experiment	Catenin alpha-1 OS=Bos taurus GN=CTNNA1 PE=1 SV=2	F1MM34_BOVIN	true	true	iAEQVASFQEEk	100%	iTRAQ8plex (+304), iTRAQ8plex (+304)	15.66	27.218105	15.66	1.6382722	19.341	18.851	18.609	18.701	18.634	18.627	0	0	1	0	
My Experiment	Catenin alpha-1 OS=Bos taurus GN=CTNNA1 PE=1 SV=2	F1MM34_BOVIN	true	true	lAQENMDLFk	100%	iTRAQ8plex (+304), iTRAQ8plex (+304)	12.22	27.403625	12.22	1.9208188	19.106	18.989	18.540	18.593	18.906	18.629	0	0	1	0	
My Experiment	Catenin alpha-1 OS=Bos taurus GN=CTNNA1 PE=1 SV=2	F1MM34_BOVIN	true	true	lLSNTVMPR	98%	iTRAQ8plex (+304)	18.68	25.0	18.53		18.697	18.863	18.843	18.814	18.856	18.690	0	1	0	0	
My Experiment	Catenin alpha-1 OS=Bos taurus GN=CTNNA1 PE=1 SV=2	F1MM34_BOVIN	true	true	lVEDGILk	95%	iTRAQ8plex (+304), iTRAQ8plex (+304)	17.72	25.575073	14.09		19.418	18.726	18.538	18.686	18.841	18.554	0	0	1	0	
My Experiment	Catenin alpha-1 OS=Bos taurus GN=CTNNA1 PE=1 SV=2	F1MM34_BOVIN	true	true	lVYDGIR	99%	iTRAQ8plex (+304)	26.9	25.0	24.63	1.4436976	18.695	18.872	18.996	18.690	18.818	18.693	0	1	0	0	
My Experiment	Catenin alpha-1 OS=Bos taurus GN=CTNNA1 PE=1 SV=2	F1MM34_BOVIN	true	true	nAGTEQDLGIQYk	100%	iTRAQ8plex (+304), iTRAQ8plex (+304)	33.64	27.101173	33.64	3.7447274	19.334	18.480	18.822	18.484	19.047	18.595	0	0	1	0	
My Experiment	Catenin alpha-1 OS=Bos taurus GN=CTNNA1 PE=1 SV=2	F1MM34_BOVIN	true	true	nLMNAVVQTVk	100%	iTRAQ8plex (+304), iTRAQ8plex (+304)	28.41	27.678976	28.41	4.251812	19.073	18.402	18.772	19.120	18.941	18.454	0	0	1	0	
My Experiment	Catenin alpha-1 OS=Bos taurus GN=CTNNA1 PE=1 SV=2	F1MM34_BOVIN	true	true	nTSDVISAAk	95%	iTRAQ8plex (+304), iTRAQ8plex (+304)	19.41	27.250946	19.41		19.111	18.782	18.672	18.637	18.886	18.676	0	1	1	0	
My Experiment	Catenin alpha-1 OS=Bos taurus GN=CTNNA1 PE=1 SV=2	F1MM34_BOVIN	true	true	qALQDLLSEYMGNAGR	100%	iTRAQ8plex (+304)	26.85	25.10545	26.85	4.6575775	18.688	18.825	18.817	18.811	18.737	18.886	0	0	1	0	
My Experiment	Catenin alpha-1 OS=Bos taurus GN=CTNNA1 PE=1 SV=2	F1MM34_BOVIN	true	true	qDLLAYLQR	100%	iTRAQ8plex (+304)	21.25	25.575073	15.71	1.3372421	18.619	19.037	18.914	18.710	18.711	18.779	0	1	1	0	
My Experiment	Catenin alpha-1 OS=Bos taurus GN=CTNNA1 PE=1 SV=2	F1MM34_BOVIN	true	true	qIIVDPLSFSEER	100%	iTRAQ8plex (+304)	17.79	26.963562	17.79	1.7447275	17.998	18.976	19.056	18.885	18.634	19.213	0	1	0	0	
My Experiment	Catenin alpha-1 OS=Bos taurus GN=CTNNA1 PE=1 SV=2	F1MM34_BOVIN	true	true	sDALNSAIDk	97%	iTRAQ8plex (+304), iTRAQ8plex (+304)	18.65	27.143297	18.65		18.922	18.670	18.865	18.761	18.923	18.622	0	0	1	0	
My Experiment	Catenin alpha-1 OS=Bos taurus GN=CTNNA1 PE=1 SV=2	F1MM34_BOVIN	true	true	tAVHTGNINFk	100%	Acetyl (+42), iTRAQ8plex (+304), iTRAQ8plex (+304)	43.77	26.89309	43.77		18.744	18.701	18.795	18.592	18.760	19.172	0	1	0	0	
My Experiment	Catenin alpha-1 OS=Bos taurus GN=CTNNA1 PE=1 SV=2	F1MM34_BOVIN	true	true	wDDSGNDIIVLAk	100%	iTRAQ8plex (+304), iTRAQ8plex (+304)	33.22	27.151672	33.22	2.49485	18.713	18.622	18.864	18.892	18.720	18.954	0	0	1	0	
My Experiment	Uncharacterized protein OS=Bos taurus GN=SLC12A2 PE=4 SV=2	F1MS08_BOVIN	true	true	aAAAAASAGAGGk	100%	iTRAQ8plex (+304), iTRAQ8plex (+304)	37.15	27.041504	37.15	5.69897	18.560	18.002	18.114	18.225	18.289	18.337	0	3	2	0	
My Experiment	Uncharacterized protein OS=Bos taurus GN=SLC12A2 PE=4 SV=2	F1MS08_BOVIN	true	true	aFYAPVHADDLR	98%	iTRAQ8plex (+304)	18.38	25.599068	17.3		18.005	18.274	18.459	18.233	18.143	18.385	0	1	2	0	
My Experiment	Uncharacterized protein OS=Bos taurus GN=SLC12A2 PE=4 SV=2	F1MS08_BOVIN	true	true	aSVESGQAk	100%	iTRAQ8plex (+304), iTRAQ8plex (+304)	17.04	27.520485	14.87	3.5228786	19.515	17.116	17.842	17.972	18.742	18.306	0	1	0	0	
My Experiment	Uncharacterized protein OS=Bos taurus GN=SLC12A2 PE=4 SV=2	F1MS08_BOVIN	true	true	eAVVTYTAESk	100%	iTRAQ8plex (+304), iTRAQ8plex (+304)	28.86	27.379873	28.86	1.9208188	18.236	18.215	18.229	18.198	18.174	18.439	0	0	1	0	
My Experiment	Uncharacterized protein OS=Bos taurus GN=SLC12A2 PE=4 SV=2	F1MS08_BOVIN	true	true	eGAQYLMQAAGLGR	100%	iTRAQ8plex (+304)	34.88	25.0	34.88	5.920819	18.005	18.453	18.469	18.204	18.113	18.197	0	2	2	0	
My Experiment	Uncharacterized protein OS=Bos taurus GN=SLC12A2 PE=4 SV=2	F1MS08_BOVIN	true	true	eHSNTANIIVMSLPVAR	100%	iTRAQ8plex (+304)	2.17	27.63428	2.17	1.7447275	18.548	18.232	18.244	18.103	18.251	18.115	0	0	1	0	
My Experiment	Uncharacterized protein OS=Bos taurus GN=SLC12A2 PE=4 SV=2	F1MS08_BOVIN	true	true	eMSIDQAk	100%	iTRAQ8plex (+304), iTRAQ8plex (+304)	18.99	26.532125	15.19	1.1739252	18.921	18.107	18.008	17.914	18.411	18.131	0	1	0	0	
My Experiment	Uncharacterized protein OS=Bos taurus GN=SLC12A2 PE=4 SV=2	F1MS08_BOVIN	true	true	fQVDLVSENAGR	100%	iTRAQ8plex (+304)	25.48	25.25045	25.48	3.6777806	17.895	18.403	18.410	18.312	18.138	18.334	0	3	1	0	
My Experiment	Uncharacterized protein OS=Bos taurus GN=SLC12A2 PE=4 SV=2	F1MS08_BOVIN	true	true	gEGAAAAGDGLGRPLGPTPSQSR	100%	iTRAQ8plex (+304)	14.08	26.36488	14.08	3.69897	18.096	18.315	18.553	18.055	18.099	18.384	0	0	2	1	
My Experiment	Uncharacterized protein OS=Bos taurus GN=SLC12A2 PE=4 SV=2	F1MS08_BOVIN	true	true	gGGAYYLISR	100%	iTRAQ8plex (+304)	24.43	25.0	24.43	1.236572	18.007	18.370	18.507	18.318	18.038	18.253	0	1	0	0	
My Experiment	Uncharacterized protein OS=Bos taurus GN=SLC12A2 PE=4 SV=2	F1MS08_BOVIN	true	true	gNHQSVLTFYS	100%	iTRAQ8plex (+304)	31.41	25.0	31.41		17.656	18.605	18.257	18.606	18.054	18.314	0	1	0	0	
My Experiment	Uncharacterized protein OS=Bos taurus GN=SLC12A2 PE=4 SV=2	F1MS08_BOVIN	true	true	gPAVPLNVADQk	100%	iTRAQ8plex (+304), iTRAQ8plex (+304)	11.47	27.379873	11.47	1.7447275	18.315	18.161	18.378	18.185	18.219	18.233	0	0	2	0	
My Experiment	Uncharacterized protein OS=Bos taurus GN=SLC12A2 PE=4 SV=2	F1MS08_BOVIN	true	true	hTAAQLGEk	100%	iTRAQ8plex (+304), iTRAQ8plex (+304)	24.74	26.9897	24.74	3.6575773	18.491	18.788	18.090	17.824	18.429	17.870	0	1	0	0	
My Experiment	Uncharacterized protein OS=Bos taurus GN=SLC12A2 PE=4 SV=2	F1MS08_BOVIN	true	true	lLEASTQFQk	96%	iTRAQ8plex (+304), iTRAQ8plex (+304)	15.87	27.218105	15.87		18.356	18.120	18.164	18.281	18.287	18.285	0	0	1	0	
My Experiment	Uncharacterized protein OS=Bos taurus GN=SLC12A2 PE=4 SV=2	F1MS08_BOVIN	true	true	mEPGPTAPSSGAPR	99%	Acetyl (+42), iTRAQ8plex (+304)	24.0	25.0	24.0		18.122	18.151	18.290	18.986	17.869	18.075	0	2	0	0	
My Experiment	Uncharacterized protein OS=Bos taurus GN=SLC12A2 PE=4 SV=2	F1MS08_BOVIN	true	true	tFGHNTMDAVPR	100%	iTRAQ8plex (+304)	9.75	25.0	9.75	1.9586073	18.012	18.463	18.443	18.173	18.094	18.307	0	1	1	0	
My Experiment	Embryo-specific fibronectin 1 transcript variant OS=Bos taurus GN=FN1 PE=1 SV=1	B8Y9S9_BOVIN,G5E5A9_BOVIN	true	true	fTNVGPDTMR	100%	iTRAQ8plex (+304)	17.73	25.0	15.12	1.7447275	18.054	17.952	18.092	18.299	18.472	18.263	0	2	0	0	
My Experiment	Embryo-specific fibronectin 1 transcript variant OS=Bos taurus GN=FN1 PE=1 SV=1	B8Y9S9_BOVIN,G5E5A9_BOVIN	true	true	gLAFTDVDVDSIk	100%	iTRAQ8plex (+304), iTRAQ8plex (+304)	26.11	27.56636	26.11	2.0757208	17.805	18.530	18.015	18.294	18.131	18.355	0	0	1	0	
My Experiment	Embryo-specific fibronectin 1 transcript variant OS=Bos taurus GN=FN1 PE=1 SV=1	B8Y9S9_BOVIN,G5E5A9_BOVIN	true	true	hTSLQTTSAGSGSFTDVR	100%	iTRAQ8plex (+304)	47.55	25.0	46.71	7.6382723	17.823	18.405	18.323	18.291	18.073	18.233	0	0	2	0	
My Experiment	Embryo-specific fibronectin 1 transcript variant OS=Bos taurus GN=FN1 PE=1 SV=1	B8Y9S9_BOVIN,G5E5A9_BOVIN	true	true	iAWESPQGQVSR	100%	iTRAQ8plex (+304)	35.74	26.560982	35.74	3.455932	17.892	18.038	18.154	18.358	18.261	18.428	0	1	0	0	
My Experiment	Embryo-specific fibronectin 1 transcript variant OS=Bos taurus GN=FN1 PE=1 SV=1	B8Y9S9_BOVIN,G5E5A9_BOVIN	true	true	iHLYTLNDNAR	100%	iTRAQ8plex (+304)	34.16	27.218105	32.11	3.853872	17.592	18.357	18.179	18.338	18.268	18.413	0	1	1	0	
My Experiment	Embryo-specific fibronectin 1 transcript variant OS=Bos taurus GN=FN1 PE=1 SV=1	B8Y9S9_BOVIN,G5E5A9_BOVIN	true	true	nLQPGSEYAVSLVAVk	100%	iTRAQ8plex (+304), iTRAQ8plex (+304)	35.81	27.024305	35.81	3.455932	18.257	18.008	18.220	18.127	18.335	18.183	0	0	1	0	
My Experiment	Embryo-specific fibronectin 1 transcript variant OS=Bos taurus GN=FN1 PE=1 SV=1	B8Y9S9_BOVIN,G5E5A9_BOVIN	true	true	qYNVGPAASQYPLR	100%	iTRAQ8plex (+304)	25.31	26.41474	25.31	2.1191864	17.658	18.034	18.239	18.292	18.428	18.479	0	1	0	0	
My Experiment	Embryo-specific fibronectin 1 transcript variant OS=Bos taurus GN=FN1 PE=1 SV=1	B8Y9S9_BOVIN,G5E5A9_BOVIN	true	true	sSPVVIDASTAIDAPSNLR	100%	iTRAQ8plex (+304)	50.56	27.259117	50.56	3.5686362	17.631	18.512	18.476	18.271	18.014	18.227	0	0	2	0	
My Experiment	Embryo-specific fibronectin 1 transcript variant OS=Bos taurus GN=FN1 PE=1 SV=1	B8Y9S9_BOVIN,G5E5A9_BOVIN	true	true	sTTPDITGYR	95%	iTRAQ8plex (+304)	17.32	25.0	13.72		18.209	18.009	18.025	18.426	18.297	18.195	0	1	1	0	
My Experiment	Embryo-specific fibronectin 1 transcript variant OS=Bos taurus GN=FN1 PE=1 SV=1	B8Y9S9_BOVIN,G5E5A9_BOVIN	true	true	sYTITGLQPGTDYk	100%	iTRAQ8plex (+304), iTRAQ8plex (+304)	23.75	27.08421	23.75	3.0655015	18.274	18.155	18.135	18.059	18.366	18.142	0	0	1	0	
My Experiment	Embryo-specific fibronectin 1 transcript variant OS=Bos taurus GN=FN1 PE=1 SV=1	B8Y9S9_BOVIN,G5E5A9_BOVIN	true	true	tETITGFQVDAIPANGQTPIQR	100%	iTRAQ8plex (+304)	30.95	27.283537	30.95	2.468521	17.717	18.497	17.811	18.714	18.104	18.288	0	0	1	0	
My Experiment	Embryo-specific fibronectin 1 transcript variant OS=Bos taurus GN=FN1 PE=1 SV=1	B8Y9S9_BOVIN,G5E5A9_BOVIN	true	true	vDVIPVNLPGEHGQR	100%	iTRAQ8plex (+304)	13.69	27.419392	13.69	1.5528419	17.957	18.432	18.099	18.332	18.088	18.222	0	0	1	0	
My Experiment	Embryo-specific fibronectin 1 transcript variant OS=Bos taurus GN=FN1 PE=1 SV=1	B8Y9S9_BOVIN,G5E5A9_BOVIN	true	true	vTWAPPSSIELTNLLVR	100%	iTRAQ8plex (+304)	17.43	27.466343	17.43	1.60206	17.814	18.121	18.065	18.251	18.338	18.547	0	1	1	0	
My Experiment	Embryo-specific fibronectin 1 transcript variant OS=Bos taurus GN=FN1 PE=1 SV=1	B8Y9S9_BOVIN,G5E5A9_BOVIN	true	true	yEVSVYALk	100%	iTRAQ8plex (+304), iTRAQ8plex (+304)	26.5	26.618128	21.16	2.387216	18.245	18.109	18.206	18.066	18.195	18.310	0	0	1	0	
My Experiment	Uncharacterized protein OS=Bos taurus GN=NPEPPS PE=4 SV=2	E1BP91_BOVIN	true	true	aFFESHPAPSAER	100%	iTRAQ8plex (+304)	25.66	25.0	25.66	5.552842	18.626	18.832	19.033	18.880	18.684	19.001	0	2	1	0	
My Experiment	Uncharacterized protein OS=Bos taurus GN=NPEPPS PE=4 SV=2	E1BP91_BOVIN	true	true	aGIISTVEVLk	96%	iTRAQ8plex (+304), iTRAQ8plex (+304)	19.29	25.0	19.29		19.108	18.509	19.065	18.803	18.745	18.806	0	1	1	0	
My Experiment	Uncharacterized protein OS=Bos taurus GN=NPEPPS PE=4 SV=2	E1BP91_BOVIN	true	true	dAESIHQYLLQR	100%	iTRAQ8plex (+304)	6.14	26.464039	2.51	2.537602	18.359	19.031	19.146	18.719	18.751	19.039	0	1	1	0	
My Experiment	Uncharacterized protein OS=Bos taurus GN=NPEPPS PE=4 SV=2	E1BP91_BOVIN	true	true	dLSLPPVDR	98%	iTRAQ8plex (+304)	19.84	25.0	19.82		18.510	18.857	18.939	19.141	18.589	19.008	0	0	1	0	
My Experiment	Uncharacterized protein OS=Bos taurus GN=NPEPPS PE=4 SV=2	E1BP91_BOVIN	true	true	dNWEELYNR	100%	iTRAQ8plex (+304)	11.36	25.0	11.36	2.327902	18.711	19.028	19.137	18.821	18.702	18.645	0	2	0	0	
My Experiment	Uncharacterized protein OS=Bos taurus GN=NPEPPS PE=4 SV=2	E1BP91_BOVIN	true	true	dVFSPIGER	100%	iTRAQ8plex (+304)	44.33	25.39076	35.48		18.489	19.053	18.937	19.097	18.585	18.848	0	2	1	0	
My Experiment	Uncharacterized protein OS=Bos taurus GN=NPEPPS PE=4 SV=2	E1BP91_BOVIN	true	true	dYFNVPYPLPk	100%	iTRAQ8plex (+304), iTRAQ8plex (+304)	14.94	27.53583	14.94	2.070581	19.079	18.682	18.784	18.727	18.928	18.837	0	1	1	0	
My Experiment	Uncharacterized protein OS=Bos taurus GN=NPEPPS PE=4 SV=2	E1BP91_BOVIN	true	true	fALEVAAk	98%	iTRAQ8plex (+304), iTRAQ8plex (+304)	19.89	25.888317	19.89		19.029	18.470	18.660	19.343	18.817	18.725	0	0	1	0	
My Experiment	Uncharacterized protein OS=Bos taurus GN=NPEPPS PE=4 SV=2	E1BP91_BOVIN	true	true	iDFVGELNDk	100%	iTRAQ8plex (+304), iTRAQ8plex (+304)	24.36	27.371925	24.36	2.8860567	19.347	18.626	18.412	18.876	19.232	18.551	0	0	1	0	
My Experiment	Uncharacterized protein OS=Bos taurus GN=NPEPPS PE=4 SV=2	E1BP91_BOVIN	true	true	lGLQNDLFSLAR	100%	iTRAQ8plex (+304)	23.21	26.875288	23.21	2.4202163	18.768	18.831	18.725	18.888	18.841	18.982	0	1	1	0	
My Experiment	Uncharacterized protein OS=Bos taurus GN=NPEPPS PE=4 SV=2	E1BP91_BOVIN	true	true	lGWDPkPGEGHLDALLR	100%	iTRAQ8plex (+304), iTRAQ8plex (+304)	22.83	27.505083	22.83	3.9208188	19.036	18.722	18.929	18.752	18.773	18.831	0	0	0	1	
My Experiment	Uncharacterized protein OS=Bos taurus GN=NPEPPS PE=4 SV=2	E1BP91_BOVIN	true	true	lNLGTVGFYR	95%	iTRAQ8plex (+304)	18.39	27.664127	11.49		19.158	18.887	18.643	18.817	18.842	18.686	0	1	1	0	
My Experiment	Uncharacterized protein OS=Bos taurus GN=NPEPPS PE=4 SV=2	E1BP91_BOVIN	true	true	lSVEGFAVDk	100%	iTRAQ8plex (+304), iTRAQ8plex (+304)	35.5	27.75246	35.5		19.076	18.620	18.596	18.906	18.890	18.945	0	1	1	0	
My Experiment	Uncharacterized protein OS=Bos taurus GN=NPEPPS PE=4 SV=2	E1BP91_BOVIN	true	true	vALSNMNVIDR	100%	iTRAQ8plex (+304)	26.96	26.937271	24.68		19.046	18.857	18.819	18.704	18.898	18.720	0	1	0	0	
My Experiment	Uncharacterized protein OS=Bos taurus GN=NPEPPS PE=4 SV=2	E1BP91_BOVIN	true	true	yAAVTQFEATDAR	100%	iTRAQ8plex (+304)	31.5	25.0	31.5	4.455932	18.665	18.940	18.996	18.862	18.689	18.909	0	4	2	0	
My Experiment	Uncharacterized protein OS=Bos taurus GN=LRPPRC PE=4 SV=2	E1BPX9_BOVIN	true	true	dATVLSFFHILNGAALR	100%	iTRAQ8plex (+304)	14.4	27.520485	14.4	3.2006595	17.848	18.306	17.707	18.362	18.121	18.150	0	0	1	0	
My Experiment	Uncharacterized protein OS=Bos taurus GN=LRPPRC PE=4 SV=2	E1BPX9_BOVIN	true	true	dLPVTEAVFSALVTGHAR	100%	iTRAQ8plex (+304)	38.41	27.951847	38.41	5.3767505	17.773	18.584	17.838	18.277	17.924	18.117	0	0	2	0	
My Experiment	Uncharacterized protein OS=Bos taurus GN=LRPPRC PE=4 SV=2	E1BPX9_BOVIN	true	true	eAGIEPGPDTYLALLNAYAEk	100%	iTRAQ8plex (+304), iTRAQ8plex (+304)	19.06	26.693169	19.06	1.60206	18.052	18.276	18.337	18.177	17.932	17.721	0	0	1	0	
My Experiment	Uncharacterized protein OS=Bos taurus GN=LRPPRC PE=4 SV=2	E1BPX9_BOVIN	true	true	eSSLNDFGSFFLR	100%	iTRAQ8plex (+304)	50.29	25.0	50.29	8.508638	18.068	18.317	18.455	17.839	17.991	17.824	0	1	0	0	
My Experiment	Uncharacterized protein OS=Bos taurus GN=LRPPRC PE=4 SV=2	E1BPX9_BOVIN	true	true	lDSSAVLDTGk	100%	iTRAQ8plex (+304), iTRAQ8plex (+304)	22.87	27.810368	22.87	3.0	18.524	17.867	18.007	18.062	18.147	17.884	0	1	1	0	
My Experiment	Uncharacterized protein OS=Bos taurus GN=LRPPRC PE=4 SV=2	E1BPX9_BOVIN	true	true	lNDLFLk	99%	iTRAQ8plex (+304), iTRAQ8plex (+304)	13.29	25.943926	1.54	1.4202164	18.960	17.598	No Values	17.851	18.214	17.788	0	0	1	0	
My Experiment	Uncharacterized protein OS=Bos taurus GN=LRPPRC PE=4 SV=2	E1BPX9_BOVIN	true	true	lVNGLEDSIGLSR	99%	iTRAQ8plex (+304)	19.78	27.299744	19.75		17.865	18.320	18.203	18.114	17.923	18.071	0	1	0	0	
My Experiment	Uncharacterized protein OS=Bos taurus GN=LRPPRC PE=4 SV=2	E1BPX9_BOVIN	true	true	mQEENIIPR	100%	iTRAQ8plex (+304)	23.73	25.0	23.73	3.229148	17.920	18.171	18.288	17.984	17.978	18.154	0	2	0	0	
My Experiment	Uncharacterized protein OS=Bos taurus GN=LRPPRC PE=4 SV=2	E1BPX9_BOVIN	true	true	nASQFDWALMR	100%	iTRAQ8plex (+304)	17.46	25.0	17.46	2.6777806	17.960	18.391	17.831	18.396	18.175	18.220	0	2	1	0	
My Experiment	Uncharacterized protein OS=Bos taurus GN=LRPPRC PE=4 SV=2	E1BPX9_BOVIN	true	true	qNIVFDNEAYAR	100%	iTRAQ8plex (+304)	20.93	25.0	20.93	4.5686364	17.935	18.279	18.404	17.944	17.941	17.991	0	1	0	0	
My Experiment	Uncharacterized protein OS=Bos taurus GN=LRPPRC PE=4 SV=2	E1BPX9_BOVIN	true	true	sYVFDSDVASAk	100%	iTRAQ8plex (+304), iTRAQ8plex (+304)	24.12	25.550945	24.12	2.229148	18.279	17.989	18.012	18.136	18.180	17.898	0	0	1	0	
My Experiment	Uncharacterized protein OS=Bos taurus GN=LRPPRC PE=4 SV=2	E1BPX9_BOVIN	true	true	tALDLDQIPSR	100%	iTRAQ8plex (+304)	40.02	27.458551	40.02	5.958607	17.971	18.404	18.251	18.003	17.902	18.009	0	2	1	0	
My Experiment	Protein disulfide-isomerase A4 OS=Bos taurus GN=PDIA4 PE=1 SV=1	F1MEN8_BOVIN	true	true	eNDPPIPVAk	100%	iTRAQ8plex (+304), iTRAQ8plex (+304)	17.65	27.788744	17.65	1.5686362	18.098	18.226	17.880	18.517	18.499	18.270	0	0	1	0	
My Experiment	Protein disulfide-isomerase A4 OS=Bos taurus GN=PDIA4 PE=1 SV=1	F1MEN8_BOVIN	true	true	fAMEPDDFDADALR	100%	iTRAQ8plex (+304)	37.47	25.0	37.47	5.05061	17.927	18.576	18.287	18.368	18.107	18.294	0	2	1	0	
My Experiment	Protein disulfide-isomerase A4 OS=Bos taurus GN=PDIA4 PE=1 SV=1	F1MEN8_BOVIN	true	true	fDVSGYPTIk	100%	iTRAQ8plex (+304), iTRAQ8plex (+304)	22.16	26.919651	22.16	2.4089353	18.891	17.827	18.071	18.252	18.442	18.007	0	0	1	0	
My Experiment	Protein disulfide-isomerase A4 OS=Bos taurus GN=PDIA4 PE=1 SV=1	F1MEN8_BOVIN	true	true	iDATSESALASR	100%	iTRAQ8plex (+304)	33.2	25.340261	30.42	3.4436975	18.203	18.180	18.252	18.187	18.301	18.401	0	1	1	0	
My Experiment	Protein disulfide-isomerase A4 OS=Bos taurus GN=PDIA4 PE=1 SV=1	F1MEN8_BOVIN	true	true	kGQEVDYEGSR	100%	iTRAQ8plex (+304), iTRAQ8plex (+304)	6.47	26.79428	6.47	2.8860567	19.089	17.572	17.810	17.804	18.624	18.591	0	0	1	0	
My Experiment	Protein disulfide-isomerase A4 OS=Bos taurus GN=PDIA4 PE=1 SV=1	F1MEN8_BOVIN	true	true	lVVMQPEk	100%	iTRAQ8plex (+304), iTRAQ8plex (+304)	18.27	25.80925	18.27	1.5376021	18.632	18.164	17.938	18.266	18.304	18.187	0	1	0	0	
My Experiment	Protein disulfide-isomerase A4 OS=Bos taurus GN=PDIA4 PE=1 SV=1	F1MEN8_BOVIN	true	true	mDATANDVTSDR	100%	iTRAQ8plex (+304)	42.61	25.0	42.61	3.1426675	18.018	18.457	18.368	18.188	18.144	18.318	0	4	0	0	
My Experiment	Protein disulfide-isomerase A4 OS=Bos taurus GN=PDIA4 PE=1 SV=1	F1MEN8_BOVIN	true	true	qFAPEYEk	100%	iTRAQ8plex (+304), iTRAQ8plex (+304)	22.83	26.94605	22.83	3.2441251	18.741	17.950	18.098	18.215	18.425	18.062	0	1	1	0	
My Experiment	Protein disulfide-isomerase A4 OS=Bos taurus GN=PDIA4 PE=1 SV=1	F1MEN8_BOVIN	true	true	qLEPVYTSLGk	100%	iTRAQ8plex (+304), iTRAQ8plex (+304)	39.66	27.201593	39.66	2.3565474	18.515	17.612	18.125	18.552	18.355	18.287	0	1	1	0	
My Experiment	Protein disulfide-isomerase A4 OS=Bos taurus GN=PDIA4 PE=1 SV=1	F1MEN8_BOVIN	true	true	sESDPAYQLYQDAANSLR	100%	iTRAQ8plex (+304)	53.41	25.0	53.41	7.49485	17.685	18.621	18.354	18.361	17.991	18.480	0	0	1	0	
My Experiment	Protein disulfide-isomerase A4 OS=Bos taurus GN=PDIA4 PE=1 SV=1	F1MEN8_BOVIN	true	true	tFDSIVMDPk	100%	iTRAQ8plex (+304), iTRAQ8plex (+304)	40.07	27.323936	35.81	1.9586073	18.812	18.063	18.108	18.124	18.468	17.916	0	1	0	0	
My Experiment	Protein disulfide-isomerase A4 OS=Bos taurus GN=PDIA4 PE=1 SV=1	F1MEN8_BOVIN	true	true	tQEEIVAk	100%	iTRAQ8plex (+304), iTRAQ8plex (+304)	20.04	27.581547	17.69	1.6197888	18.734	18.258	17.999	18.076	18.428	18.000	0	1	1	0	
My Experiment	Protein disulfide-isomerase A4 OS=Bos taurus GN=PDIA4 PE=1 SV=1	F1MEN8_BOVIN	true	true	yGIVDYMMEQSGPPSk	100%	iTRAQ8plex (+304), iTRAQ8plex (+304)	43.81	25.0	43.81	5.5686364	18.121	18.101	18.398	18.262	18.215	18.394	0	0	1	0	
My Experiment	40S ribosomal protein S3a OS=Bos taurus GN=RPS3A PE=3 SV=1	G3N262_BOVIN	true	true	aPAMFNIR	100%	iTRAQ8plex (+304)	21.66	25.39076	21.66	3.4317982	19.173	19.329	19.574	19.566	19.303	19.659	0	1	2	0	
My Experiment	40S ribosomal protein S3a OS=Bos taurus GN=RPS3A PE=3 SV=1	G3N262_BOVIN	true	true	eVQTNDLk	100%	iTRAQ8plex (+304), iTRAQ8plex (+304)	37.65	26.937271	28.77	2.9208188	20.651	19.028	19.259	18.737	19.980	18.980	0	1	0	0	
My Experiment	40S ribosomal protein S3a OS=Bos taurus GN=RPS3A PE=3 SV=1	G3N262_BOVIN	true	true	lIPDSIGk	98%	iTRAQ8plex (+304), iTRAQ8plex (+304)	25.63	25.0	19.81		20.120	19.038	19.348	19.368	19.472	19.278	0	1	1	0	
My Experiment	40S ribosomal protein S3a OS=Bos taurus GN=RPS3A PE=3 SV=1	G3N262_BOVIN	true	true	lITEDVQGk	100%	iTRAQ8plex (+304), iTRAQ8plex (+304)	37.43	27.387806	27.52	4.167491	20.418	18.985	19.116	19.116	19.678	19.346	0	1	1	0	
My Experiment	40S ribosomal protein S3a OS=Bos taurus GN=RPS3A PE=3 SV=1	G3N262_BOVIN	true	true	lMELHGEGSSSGk	100%	iTRAQ8plex (+304), iTRAQ8plex (+304)	12.07	25.976952	12.07	3.9586072	20.004	19.225	19.265	19.262	19.518	19.375	0	1	2	0	
My Experiment	40S ribosomal protein S3a OS=Bos taurus GN=RPS3A PE=3 SV=1	G3N262_BOVIN	true	true	mMEIMTR	99%	iTRAQ8plex (+304)	13.35	25.0	13.35	1.4089354	19.160	19.537	19.543	19.486	19.220	19.692	0	1	0	0	
My Experiment	40S ribosomal protein S3a OS=Bos taurus GN=RPS3A PE=3 SV=1	G3N262_BOVIN	true	true	ncLTNFHGMDLTR	100%	iTRAQ8plex (+304), Carbamidomethyl (+57)	14.66	25.0	14.66	1.5376021	19.307	19.639	19.279	19.679	19.292	19.440	0	0	2	0	
My Experiment	40S ribosomal protein S3a OS=Bos taurus GN=RPS3A PE=3 SV=1	G3N262_BOVIN	true	true	tSYAQHQQVR	100%	iTRAQ8plex (+304)	27.32	25.365583	27.32	6.4089355	19.540	19.667	19.409	19.281	19.492	19.248	0	4	4	0	
My Experiment	40S ribosomal protein S3a OS=Bos taurus GN=RPS3A PE=3 SV=1	G3N262_BOVIN	true	true	tTDGYLLR	100%	iTRAQ8plex (+304)	29.28	25.0	29.28	1.5850266	19.279	19.703	19.598	19.311	19.339	19.449	0	1	1	0	
My Experiment	40S ribosomal protein S3a OS=Bos taurus GN=RPS3A PE=3 SV=1	G3N262_BOVIN	true	true	vFEVSLADLQNDEVAFR	100%	iTRAQ8plex (+304)	59.5	26.1595	59.5	7.79588	19.305	20.108	18.668	19.723	19.193	19.640	0	0	1	0	
My Experiment	LOC535277 protein OS=Bos taurus GN=LOC535277 PE=1 SV=1	A6QR15_BOVIN	true	true	hIAEEADR	100%	iTRAQ8plex (+304)	14.51	25.0	14.51	2.7447276	18.995	19.986	19.811	19.569	19.354	19.591	0	1	9	0	
My Experiment	LOC535277 protein OS=Bos taurus GN=LOC535277 PE=1 SV=1	A6QR15_BOVIN	true	true	mEIQEMQLk	100%	iTRAQ8plex (+304), iTRAQ8plex (+304)	30.29	26.9897	0.0	2.0268722	20.180	19.138	19.388	19.412	19.813	19.415	0	2	0	0	
My Experiment	LOC535277 protein OS=Bos taurus GN=LOC535277 PE=1 SV=1	A6QR15_BOVIN	true	true	nVTNNLk	99%	iTRAQ8plex (+304), iTRAQ8plex (+304)	25.94	25.587086	25.94	1.4814861	20.252	19.460	19.251	19.327	19.795	19.238	0	1	1	0	
My Experiment	LOC535277 protein OS=Bos taurus GN=LOC535277 PE=1 SV=1	A6QR15_BOVIN	true	true	qVEEELTHLQk	100%	iTRAQ8plex (+304), iTRAQ8plex (+304)	16.47	27.693771	16.47	1.39794	19.767	19.532	19.687	19.396	19.472	19.464	0	0	3	0	
My Experiment	LOC535277 protein OS=Bos taurus GN=LOC535277 PE=1 SV=1	A6QR15_BOVIN	true	true	qVEEELTHLQk	99%	Gln->pyro-Glu (-17), iTRAQ8plex (+304), iTRAQ8plex (+304)	23.37	25.39076	23.37		19.236	19.594	19.974	19.469	19.361	19.702	0	1	0	0	
My Experiment	LOC535277 protein OS=Bos taurus GN=LOC535277 PE=1 SV=1	A6QR15_BOVIN	true	true	sLEAASEk	100%	iTRAQ8plex (+304), iTRAQ8plex (+304)	27.6	27.067177	27.6	2.5686362	19.670	19.572	19.521	19.467	19.523	19.583	0	3	2	0	
My Experiment	Uncharacterized protein OS=Bos taurus GN=CTNND1 PE=1 SV=2	E1BQ11_BOVIN	true	true	aLSAIADLLTNEHER	100%	iTRAQ8plex (+304)	32.43	27.474117	32.43	3.7447274	17.768	18.019	17.842	17.800	17.726	17.786	0	0	5	0	
My Experiment	Uncharacterized protein OS=Bos taurus GN=CTNND1 PE=1 SV=2	E1BQ11_BOVIN	true	true	eTQGIEk	99%	iTRAQ8plex (+304), iTRAQ8plex (+304)	16.25	25.831987	7.58	1.2676063	17.930	17.967	17.805	17.592	17.713	17.924	0	1	0	0	
My Experiment	Uncharacterized protein OS=Bos taurus GN=CTNND1 PE=1 SV=2	E1BQ11_BOVIN	true	true	fHPEPYGLEDDQR	100%	iTRAQ8plex (+304)	13.64	25.0	13.64	3.769551	17.470	17.988	17.884	18.046	17.651	17.910	0	1	1	0	
My Experiment	Uncharacterized protein OS=Bos taurus GN=CTNND1 PE=1 SV=2	E1BQ11_BOVIN	true	true	gSLASLDSLR	100%	iTRAQ8plex (+304)	21.19	25.0	21.19	1.6197888	17.583	17.891	18.067	17.991	17.612	17.773	0	1	1	0	
My Experiment	Uncharacterized protein OS=Bos taurus GN=CTNND1 PE=1 SV=2	E1BQ11_BOVIN	true	true	gVPVLVGLLDHPk	98%	iTRAQ8plex (+304), iTRAQ8plex (+304)	17.68	25.0	17.68		17.630	17.756	17.934	17.896	17.772	17.943	0	0	1	0	
My Experiment	Uncharacterized protein OS=Bos taurus GN=CTNND1 PE=1 SV=2	E1BQ11_BOVIN	true	true	gYELLFQPEVIR	100%	iTRAQ8plex (+304)	27.75	27.395723	27.75	2.8860567	17.409	18.137	17.785	17.943	17.678	17.982	0	1	2	0	
My Experiment	Uncharacterized protein OS=Bos taurus GN=CTNND1 PE=1 SV=2	E1BQ11_BOVIN	true	true	hVEWESVLTNTAGcLR	100%	iTRAQ8plex (+304), Carbamidomethyl (+57)	33.86	25.037907	33.86	5.823909	17.367	18.144	17.925	17.672	17.719	18.104	0	0	1	0	
My Experiment	Uncharacterized protein OS=Bos taurus GN=CTNND1 PE=1 SV=2	E1BQ11_BOVIN	true	true	nLSYQVHR	100%	iTRAQ8plex (+304)	16.76	25.132177	16.76	2.309804	17.283	18.198	17.951	17.806	17.757	17.936	0	0	1	0	
My Experiment	Uncharacterized protein OS=Bos taurus GN=CTNND1 PE=1 SV=2	E1BQ11_BOVIN	true	true	qDVYGPQPQVR	100%	iTRAQ8plex (+304)	19.89	26.24282	19.89	4.7447276	17.598	18.028	17.966	17.852	17.864	17.617	0	2	0	0	
My Experiment	Uncharacterized protein OS=Bos taurus GN=CTNND1 PE=1 SV=2	E1BQ11_BOVIN	true	true	sDFQVSLNNASR	100%	iTRAQ8plex (+304)	20.1	25.0	20.1	3.3372421	17.667	18.060	17.714	17.950	17.779	17.761	0	0	2	0	
My Experiment	Uncharacterized protein OS=Bos taurus GN=CTNND1 PE=1 SV=2	E1BQ11_BOVIN	true	true	sLDNNYSTLNER	100%	iTRAQ8plex (+304)	34.96	25.0	30.38	4.49485	17.494	18.023	17.917	17.687	17.808	17.985	0	3	1	0	
My Experiment	Uncharacterized protein OS=Bos taurus GN=CTNND1 PE=1 SV=2	E1BQ11_BOVIN	true	true	sQSSHSYDDSTLPLIDR	100%	iTRAQ8plex (+304)	27.94	25.0	27.94	1.9586073	17.303	18.005	18.192	17.849	17.744	17.837	0	0	1	0	
My Experiment	Uncharacterized protein OS=Bos taurus GN=CTNND1 PE=1 SV=2	E1BQ11_BOVIN	true	true	yRPSMEGYR	100%	iTRAQ8plex (+304)	13.7	25.0	13.7	1.49485	17.561	18.091	17.807	17.750	17.826	17.896	0	1	0	0	
My Experiment	Uncharacterized protein OS=Bos taurus GN=GANAB PE=1 SV=1	F1N6Y1_BOVIN	true	true	aFFAGSQR	100%	iTRAQ8plex (+304)	4.44	25.0	4.44	1.5850266	17.522	17.780	17.810	17.698	17.741	17.851	0	1	0	0	
My Experiment	Uncharacterized protein OS=Bos taurus GN=GANAB PE=1 SV=1	F1N6Y1_BOVIN	true	true	aHAHLDTGR	100%	iTRAQ8plex (+304)	9.9	25.10545	9.9	2.0555174	17.035	18.434	18.112	17.763	17.402	17.672	0	2	0	2	
My Experiment	Uncharacterized protein OS=Bos taurus GN=GANAB PE=1 SV=1	F1N6Y1_BOVIN	true	true	dAQHYGGWEHR	100%	iTRAQ8plex (+304)	14.88	25.0	14.88	2.1426675	17.368	18.123	18.056	17.822	17.379	17.653	0	1	0	0	
My Experiment	Uncharacterized protein OS=Bos taurus GN=GANAB PE=1 SV=1	F1N6Y1_BOVIN	true	true	fSFSGNTLVSSSADPk	100%	iTRAQ8plex (+304), iTRAQ8plex (+304)	22.77	26.64642	22.77		17.743	17.864	17.710	17.705	17.605	17.775	0	0	1	0	
My Experiment	Uncharacterized protein OS=Bos taurus GN=GANAB PE=1 SV=1	F1N6Y1_BOVIN	true	true	gHFETPIWIER	100%	iTRAQ8plex (+304)	23.3	26.551384	23.3	2.236572	17.540	18.089	17.553	18.048	17.542	18.055	0	1	2	0	
My Experiment	Uncharacterized protein OS=Bos taurus GN=GANAB PE=1 SV=1	F1N6Y1_BOVIN	true	true	lSFQHDPETSVLILR	100%	iTRAQ8plex (+304)	15.94	27.348	14.46	2.5228786	17.789	17.592	17.816	17.782	17.656	17.783	0	1	1	0	
My Experiment	Uncharacterized protein OS=Bos taurus GN=GANAB PE=1 SV=1	F1N6Y1_BOVIN	true	true	lVAIVDPHIk	100%	iTRAQ8plex (+304), iTRAQ8plex (+304)	1.0	25.0	1.0	3.05061	17.859	17.674	17.749	17.695	17.634	17.791	0	0	1	0	
My Experiment	Uncharacterized protein OS=Bos taurus GN=GANAB PE=1 SV=1	F1N6Y1_BOVIN	true	true	lYNLDVFQYELYNR	100%	iTRAQ8plex (+304)	31.38	25.0	31.38	5.49485	17.636	18.004	17.627	17.652	17.607	17.864	0	2	1	0	
My Experiment	Uncharacterized protein OS=Bos taurus GN=GANAB PE=1 SV=1	F1N6Y1_BOVIN	true	true	mLDYLQGSGETPQTDVR	100%	iTRAQ8plex (+304)	42.0	25.0	42.0	3.2596374	17.582	17.959	17.848	17.692	17.648	17.673	0	0	1	0	
My Experiment	Uncharacterized protein OS=Bos taurus GN=GANAB PE=1 SV=1	F1N6Y1_BOVIN	true	true	vHEELQNLGLYVk	100%	iTRAQ8plex (+304), iTRAQ8plex (+304)	25.21	27.092701	25.21	7.1079054	17.635	17.582	17.811	18.009	17.720	17.644	0	0	1	0	
My Experiment	Uncharacterized protein OS=Bos taurus GN=GANAB PE=1 SV=1	F1N6Y1_BOVIN	true	true	vPDVLVADPPTAGLSVSGR	100%	iTRAQ8plex (+304)	26.44	28.055008	26.44	4.2596374	17.401	17.804	17.845	17.948	17.654	17.747	0	0	2	0	
My Experiment	Uncharacterized protein OS=Bos taurus GN=GANAB PE=1 SV=1	F1N6Y1_BOVIN	true	true	vTEGGEPYR	100%	iTRAQ8plex (+304)	14.09	25.0	14.09	2.1804562	17.667	17.719	17.671	17.815	17.764	17.764	0	1	0	0	
My Experiment	Uncharacterized protein OS=Bos taurus GN=GANAB PE=1 SV=1	F1N6Y1_BOVIN	true	true	yFTWDPSR	100%	iTRAQ8plex (+304)	6.2	25.0	6.2	1.69897	17.552	17.854	17.714	17.809	17.737	17.736	0	1	0	0	
My Experiment	Uncharacterized protein OS=Bos taurus GN=GANAB PE=1 SV=1	F1N6Y1_BOVIN	true	true	yRVPDVLVADPPTAGLSVSGR	100%	iTRAQ8plex (+304)	23.42	27.176704	23.42	5.5850267	17.508	18.018	17.668	17.826	17.698	17.684	0	0	1	0	
My Experiment	Alpha-actinin-2 (Fragment) OS=Bos taurus GN=ACTN2 PE=4 SV=1	F1MRD4_BOVIN	true	true	fAIQDISVEETSAk	100%	iTRAQ8plex (+304), iTRAQ8plex (+304)	47.44	27.363966	47.44	3.0555174	19.486	18.965	18.995	19.029	19.285	18.938	0	1	1	0	
My Experiment	Alpha-actinin-2 (Fragment) OS=Bos taurus GN=ACTN2 PE=4 SV=1	F1MRD4_BOVIN	true	true	gYEEWLLNEIR	100%	iTRAQ8plex (+304)	49.26	25.477749	49.26	7.09691	18.720	19.334	19.681	19.156	18.737	19.120	0	3	3	0	
My Experiment	Alpha-actinin-2 (Fragment) OS=Bos taurus GN=ACTN2 PE=4 SV=1	F1MRD4_BOVIN	true	true	hTNYTMEHIR	100%	iTRAQ8plex (+304)	26.82	25.0	26.82	3.769551	18.461	19.573	19.462	19.156	18.879	19.125	0	3	2	3	
My Experiment	Alpha-actinin-2 (Fragment) OS=Bos taurus GN=ACTN2 PE=4 SV=1	F1MRD4_BOVIN	true	true	iTQEQMNEFR	97%	Acetyl (+42), iTRAQ8plex (+304)				1.1023729	18.254	19.415	19.645	19.177	18.878	19.354	0	1	0	0	
My Experiment	Alpha-actinin-2 (Fragment) OS=Bos taurus GN=ACTN2 PE=4 SV=1	F1MRD4_BOVIN	true	true	kHEAFESDLAAHQDR	100%	iTRAQ8plex (+304), iTRAQ8plex (+304)	32.24	26.424646	32.24	7.004365	19.360	19.071	18.942	19.081	19.209	19.043	0	0	1	2	
My Experiment	Alpha-actinin-2 (Fragment) OS=Bos taurus GN=ACTN2 PE=4 SV=1	F1MRD4_BOVIN	true	true	lVSIGAEEIVDGNVk	100%	iTRAQ8plex (+304), iTRAQ8plex (+304)	38.88	27.259117	38.88	3.69897	19.053	19.139	19.045	19.135	19.150	19.201	0	0	1	0	
My Experiment	Alpha-actinin-2 (Fragment) OS=Bos taurus GN=ACTN2 PE=4 SV=1	F1MRD4_BOVIN	true	true	tIPWLENR	100%	iTRAQ8plex (+304)	17.22	25.0	12.35	3.0177288	19.126	19.234	19.130	19.065	19.119	19.040	0	2	0	0	
My Experiment	Alpha-actinin-2 (Fragment) OS=Bos taurus GN=ACTN2 PE=4 SV=1	F1MRD4_BOVIN	true	true	vEHLAEk	99%	iTRAQ8plex (+304), iTRAQ8plex (+304)	17.83	25.314789	12.23	2.0655015	20.003	18.647	18.862	18.791	19.551	18.869	0	1	0	0	
My Experiment	T-complex protein 1 subunit alpha OS=Bos taurus GN=TCP1 PE=3 SV=1	G5E531_BOVIN	true	true	aFHNEAQVNPER	100%	iTRAQ8plex (+304)	43.04	25.0	43.04	7.920819	18.566	18.453	18.907	18.372	18.465	18.666	0	3	1	0	
My Experiment	T-complex protein 1 subunit alpha OS=Bos taurus GN=TCP1 PE=3 SV=1	G5E531_BOVIN	true	true	eQLAIAEFAR	100%	iTRAQ8plex (+304)	19.87	25.774918	15.72	3.853872	18.261	18.761	18.651	18.688	18.418	18.686	0	4	4	0	
My Experiment	T-complex protein 1 subunit alpha OS=Bos taurus GN=TCP1 PE=3 SV=1	G5E531_BOVIN	true	true	fATEAAITILR	99%	iTRAQ8plex (+304)	10.64	25.831987	10.64	1.4559319	18.456	18.648	18.982	18.453	18.294	18.594	0	1	0	0	
My Experiment	T-complex protein 1 subunit alpha OS=Bos taurus GN=TCP1 PE=3 SV=1	G5E531_BOVIN	true	true	iHPTSVISGYR	100%	iTRAQ8plex (+304)	27.74	27.489628	27.74	4.080922	18.499	18.597	18.739	18.586	18.501	18.506	0	0	2	0	
My Experiment	T-complex protein 1 subunit alpha OS=Bos taurus GN=TCP1 PE=3 SV=1	G5E531_BOVIN	true	true	lLEVEHPAAk	100%	iTRAQ8plex (+304), iTRAQ8plex (+304)	7.02	26.821451	7.02	2.1249387	18.736	18.566	18.473	18.676	18.410	18.520	0	1	2	0	
My Experiment	T-complex protein 1 subunit alpha OS=Bos taurus GN=TCP1 PE=3 SV=1	G5E531_BOVIN	true	true	mEGPLSVFGDR	99%	Acetyl (+42), iTRAQ8plex (+304)	52.39	25.0	52.39		18.229	18.926	18.184	18.743	18.474	18.897	0	3	0	0	
My Experiment	T-complex protein 1 subunit alpha OS=Bos taurus GN=TCP1 PE=3 SV=1	G5E531_BOVIN	true	true	mEGPLSVFGDR	100%	Oxidation (+16), Acetyl (+42), iTRAQ8plex (+304)	25.49	25.0	25.49		18.783	18.551	18.092	18.668	18.635	18.662	0	2	0	0	
My Experiment	T-complex protein 1 subunit alpha OS=Bos taurus GN=TCP1 PE=3 SV=1	G5E531_BOVIN	true	true	qAGVFEPTIVk	100%	iTRAQ8plex (+304), iTRAQ8plex (+304)	17.34	27.48188	17.34	1.6777807	18.987	18.562	18.281	18.485	18.626	18.487	0	1	1	0	
My Experiment	T-complex protein 1 subunit alpha OS=Bos taurus GN=TCP1 PE=3 SV=1	G5E531_BOVIN	true	true	sQNVMAAASIANIVk	100%	iTRAQ8plex (+304), iTRAQ8plex (+304)	26.96	27.185019	26.96	3.537602	18.665	18.591	18.634	18.460	18.613	18.465	0	0	1	0	
My Experiment	T-complex protein 1 subunit alpha OS=Bos taurus GN=TCP1 PE=3 SV=1	G5E531_BOVIN	true	true	sSLGPVGLDk	100%	iTRAQ8plex (+304), iTRAQ8plex (+304)	34.31	26.73021	34.31	2.3187587	18.874	18.296	18.507	18.538	18.722	18.485	0	1	1	0	
My Experiment	T-complex protein 1 subunit alpha OS=Bos taurus GN=TCP1 PE=3 SV=1	G5E531_BOVIN	true	true	tLAVNAAQDSTDLVAk	100%	iTRAQ8plex (+304), iTRAQ8plex (+304)				5.5086384	19.116	18.355	18.603	18.387	18.644	18.323	0	0	1	0	
My Experiment	T-complex protein 1 subunit alpha OS=Bos taurus GN=TCP1 PE=3 SV=1	G5E531_BOVIN	true	true	yPVNSINVLk	99%	iTRAQ8plex (+304), iTRAQ8plex (+304)	21.5	25.910646	21.5		18.578	18.430	18.604	18.661	18.619	18.536	0	0	1	0	
My Experiment	Glucose-6-phosphate isomerase OS=Bos taurus GN=GPI PE=2 SV=4	G6PI_BOVIN	true	true	aALTQNPQFk	100%	Acetyl (+42), iTRAQ8plex (+304), iTRAQ8plex (+304)	37.28	26.4836	37.28		19.008	18.233	19.064	19.061	18.567	19.459	0	1	0	0	
My Experiment	Glucose-6-phosphate isomerase OS=Bos taurus GN=GPI PE=2 SV=4	G6PI_BOVIN	true	true	aVLHVALR	100%	iTRAQ8plex (+304)	8.33	25.0	8.33	1.5376021	18.944	18.852	18.886	19.073	18.819	18.819	0	0	2	0	
My Experiment	Glucose-6-phosphate isomerase OS=Bos taurus GN=GPI PE=2 SV=4	G6PI_BOVIN	true	true	dPSAVAk	99%	iTRAQ8plex (+304), iTRAQ8plex (+304)	9.63	25.0	8.29	1.8239088	19.700	18.358	18.541	18.777	19.249	18.767	0	1	0	0	
My Experiment	Glucose-6-phosphate isomerase OS=Bos taurus GN=GPI PE=2 SV=4	G6PI_BOVIN	true	true	dVMPEVNR	100%	iTRAQ8plex (+304)	16.2	25.0	16.2	2.8860567	18.771	19.051	19.116	18.705	18.756	19.003	0	2	0	0	
My Experiment	Glucose-6-phosphate isomerase OS=Bos taurus GN=GPI PE=2 SV=4	G6PI_BOVIN	true	true	eWFLLSAk	100%	iTRAQ8plex (+304), iTRAQ8plex (+304)	18.65	27.458551	18.65	2.154902	19.946	18.477	17.394	18.884	19.585	19.106	0	0	1	0	
My Experiment	Glucose-6-phosphate isomerase OS=Bos taurus GN=GPI PE=2 SV=4	G6PI_BOVIN	true	true	fAAYFQQGDMESNGk	100%	iTRAQ8plex (+304), iTRAQ8plex (+304)	37.45	25.0	37.45		19.316	18.879	18.325	19.156	19.124	18.592	0	0	1	0	
My Experiment	Glucose-6-phosphate isomerase OS=Bos taurus GN=GPI PE=2 SV=4	G6PI_BOVIN	true	true	sNAPILVDGk	96%	iTRAQ8plex (+304), iTRAQ8plex (+304)	17.95	25.80925	17.95		19.429	18.662	18.756	18.683	19.157	18.701	0	2	1	0	
My Experiment	Glucose-6-phosphate isomerase OS=Bos taurus GN=GPI PE=2 SV=4	G6PI_BOVIN	true	true	tFTTQETITNAETAk	100%	iTRAQ8plex (+304), iTRAQ8plex (+304)	24.06	26.90196	24.06		19.312	18.821	18.800	18.772	18.934	18.763	0	0	1	1	
My Experiment	Glucose-6-phosphate isomerase OS=Bos taurus GN=GPI PE=2 SV=4	G6PI_BOVIN	true	true	tLATLNPESSLFIIASk	100%	iTRAQ8plex (+304), iTRAQ8plex (+304)	27.22	25.740314	26.29	2.5850267	19.419	18.776	18.431	18.986	19.082	18.698	0	0	2	0	
My Experiment	Glucose-6-phosphate isomerase OS=Bos taurus GN=GPI PE=2 SV=4	G6PI_BOVIN	true	true	tWYEQHGSDLNLR	100%	iTRAQ8plex (+304)	19.97	25.0	19.97	5.0222764	18.586	19.192	19.031	18.774	18.818	18.959	0	1	1	0	
My Experiment	Glucose-6-phosphate isomerase OS=Bos taurus GN=GPI PE=2 SV=4	G6PI_BOVIN	true	true	vWFVSNIDGTHIAk	98%	iTRAQ8plex (+304), iTRAQ8plex (+304)	17.92	27.520485	17.92		19.390	18.740	18.664	18.814	19.050	18.735	0	0	1	0	
My Experiment	Uncharacterized protein OS=Bos taurus GN=LMNB1 PE=1 SV=2	E1B8N6_BOVIN	true	true	aGGPATPLSPTR	100%	iTRAQ8plex (+304)	27.01	26.28389	27.01	3.9208188	18.015	17.862	18.304	18.282	18.197	18.319	0	1	0	0	
My Experiment	Uncharacterized protein OS=Bos taurus GN=LMNB1 PE=1 SV=2	E1B8N6_BOVIN	true	true	aLYETELADAR	100%	iTRAQ8plex (+304)	57.97	25.0	34.4	7.309804	17.880	18.188	18.431	18.167	18.042	18.285	0	3	0	0	
My Experiment	Uncharacterized protein OS=Bos taurus GN=LMNB1 PE=1 SV=2	E1B8N6_BOVIN	true	true	dAALATALGDk	100%	iTRAQ8plex (+304), iTRAQ8plex (+304)	31.46	27.604225	27.86	2.6777806	18.350	18.176	17.847	18.333	18.210	18.063	0	0	1	0	
My Experiment	Uncharacterized protein OS=Bos taurus GN=LMNB1 PE=1 SV=2	E1B8N6_BOVIN	true	true	dQMQQQLNDYEQLLDVk	100%	iTRAQ8plex (+304), iTRAQ8plex (+304)	35.71	25.888317	35.71	4.69897	18.093	18.170	18.298	18.255	18.104	18.060	0	0	1	0	
My Experiment	Uncharacterized protein OS=Bos taurus GN=LMNB1 PE=1 SV=2	E1B8N6_BOVIN	true	true	eYEAALNSk	100%	iTRAQ8plex (+304), iTRAQ8plex (+304)	16.0	27.032913	16.0	1.9208188	18.338	18.068	18.054	18.128	18.331	18.104	0	2	1	0	
My Experiment	Uncharacterized protein OS=Bos taurus GN=LMNB1 PE=1 SV=2	E1B8N6_BOVIN	true	true	iESLSSQLSNLQk	100%	iTRAQ8plex (+304), iTRAQ8plex (+304)	36.43	27.56636	32.28	2.7212465	18.453	17.985	18.170	18.129	18.214	18.028	0	0	2	0	
My Experiment	Uncharacterized protein OS=Bos taurus GN=LMNB1 PE=1 SV=2	E1B8N6_BOVIN	true	true	lAQALHEMR	100%	iTRAQ8plex (+304)	24.62	25.0	22.94	3.0043647	18.150	18.165	18.244	18.198	18.127	18.109	0	0	5	0	
My Experiment	Uncharacterized protein OS=Bos taurus GN=LMNB1 PE=1 SV=2	E1B8N6_BOVIN	true	true	lSSEMNTSTVNSAR	100%	iTRAQ8plex (+304)	34.82	25.0	34.82	2.853872	18.290	18.231	18.218	18.044	18.160	18.046	0	2	0	0	
My Experiment	Uncharacterized protein OS=Bos taurus GN=LMNB1 PE=1 SV=2	E1B8N6_BOVIN	true	true	lVEVDSGR	100%	iTRAQ8plex (+304)	22.41	25.563026	18.54	1.4317982	17.963	18.332	18.449	18.138	18.035	18.063	0	1	0	0	
My Experiment	Uncharacterized protein OS=Bos taurus GN=LMNB1 PE=1 SV=2	E1B8N6_BOVIN	true	true	nTSEQDQPMGGWEMIR	100%	iTRAQ8plex (+304)	40.68	25.0	40.68	7.823909	17.720	18.325	18.542	18.078	18.046	18.306	0	1	1	0	
My Experiment	Uncharacterized protein OS=Bos taurus GN=LMNB1 PE=1 SV=2	E1B8N6_BOVIN	true	true	qIEYEYk	99%	iTRAQ8plex (+304), iTRAQ8plex (+304)	20.87	25.943926	20.87	1.3467875	18.741	17.818	17.936	18.043	18.487	17.938	0	2	0	0	
My Experiment	Uncharacterized protein OS=Bos taurus GN=LMNB1 PE=1 SV=2	E1B8N6_BOVIN	true	true	qLADETLLk	100%	iTRAQ8plex (+304), iTRAQ8plex (+304)	28.53	26.693169	27.76	1.49485	18.323	18.069	18.266	18.121	18.246	17.956	0	0	1	0
[truncated: 2,195,495 more chars]
