# Supplementary material for: Comparative proteome analysis reveals VPS28 regulates milk fat synthesis through ubiquitylation in bovine mammary epithelial cells
Source: PeerJ. 2020 Jul 28;8:e9542. doi: 10.7717/peerj.9542 (PMC7394067; doi:10.7717/peerj.9542)
Supplement: Supplemental Information 2 [file peerj-08-9542-s002.xlsx]

## Sheet: raw data
Chart	Sample Name	Target Name	References	Mean Cp	Mean Cp	Difference	Power
	Control	VPS28	GAPDH	25.0683	21.6732
	Control	VPS28	GAPDH	25.0945	21.645	3.44573
	Control	VPS28	GAPDH	25.1496	21.6569		0.715551
	S23	VPS28	GAPDH	25.0642	21.0288
	S23	VPS28	GAPDH	25.0786	21.2068	3.9286
	S23	VPS28	GAPDH	25.068	21.1894
	Control	CD36	GAPDH	30.9075	23.1572
	Control	CD36	GAPDH	30.862	23.1565	7.70932
	Control	CD36	GAPDH	30.9106	23.2384		16.0066
	S23	CD36	GAPDH	26.45	22.7784
	S23	CD36	GAPDH	26.529	22.7444	3.70872
	S23	CD36	GAPDH	26.4492	22.7791
	Control	ACACA	GAPDH	22.8989	21.6732
	Control	ACACA	GAPDH	22.9956	21.645	1.28909
	Control	ACACA	GAPDH	22.9478	21.6569		0.665411
	S23	ACACA	GAPDH	23.0152	21.0288
	S23	ACACA	GAPDH	23.0227	21.2068	1.87677
	S23	ACACA	GAPDH	23.0174	21.1894
	Control	FASN	GAPDH	35.4889	22.5692
	Control	FASN	GAPDH	35.2246	22.5677	12.7363
	Control	FASN	GAPDH	35.1848	22.5525		6.84609
	S23	FASN	GAPDH	31.3485	21.4519
	S23	FASN	GAPDH	31.426	21.5359	9.96102
	S23	FASN	GAPDH	31.6317	21.5353
	Control	SCD	GAPDH	27.8663	22.5692
	Control	SCD	GAPDH	27.7626	22.5677	5.25724
	Control	SCD	GAPDH	27.8322	22.5525		1.47818
	S23	SCD	GAPDH	26.2097	21.4519
	S23	SCD	GAPDH	26.2124	21.5359	4.69342
	S23	SCD	GAPDH	26.1813	21.5353
	Control	DGAT1	GAPDH	34.6842	23.249
	Control	DGAT1	GAPDH	35.6228	23.2868	11.9921
	Control	DGAT1	GAPDH	35.4338	23.2285		2.06404
	S23	DGAT1	GAPDH	32.8628	22.2244
	S23	DGAT1	GAPDH	33.5021	22.2016	10.9467
	S23	DGAT1	GAPDH	33.0992	22.198
	Control	ADFP	GAPDH	28.8733	23.249
	Control	ADFP	GAPDH	28.8241	23.2868	5.63478
	Control	ADFP	GAPDH	28.9713	23.2285		2.95228
	S23	ADFP	GAPDH	26.317	22.2244
	S23	ADFP	GAPDH	26.2492	22.2016	4.07295
	S23	ADFP	GAPDH	26.2767	22.198
	Control	PSMG1	GAPDH	29.4656	23.1572
	Control	PSMG1	GAPDH	29.4497	23.1565	6.25565
	Control	PSMG1	GAPDH	29.4037	23.2384		2.8698
	S23	PSMG1	GAPDH	27.496	22.7784
	S23	PSMG1	GAPDH	27.5377	22.7444	4.7347
	S23	PSMG1	GAPDH	27.4724	22.7791
	Control	UBEL2	GAPDH	25.595	23.1186
	Control	UBEL2	GAPDH	25.6522	23.1298	2.49248
	Control	UBEL2	GAPDH	25.6222	23.1435		1.27974
	S23	UBEL2	GAPDH	24.8693	22.6748
	S23	UBEL2	GAPDH	24.7461	22.6731	2.13663
	S23	UBEL2	GAPDH	24.8199	22.6775
	Control	RPS29	GAPDH	26.7394	23.1572
	Control	RPS29	GAPDH	26.7765	23.1565	3.57226
	Control	RPS29	GAPDH	26.7529	23.2384		2.12774
	S23	RPS29	GAPDH	25.1968	22.7784
	S23	RPS29	GAPDH	25.2651	22.7444	2.48293
	S23	RPS29	GAPDH	25.2889	22.7791
	Control	ISG15	GAPDH	32.1955	22.5692
	Control	ISG15	GAPDH	33.1558	22.5677	9.94394
	Control	ISG15	GAPDH	32.1699	22.5525		19.0157
	S23	ISG15	GAPDH	27.2412	21.4519
	S23	ISG15	GAPDH	27.1792	21.5359	5.69482
	S23	ISG15	GAPDH	27.1872	21.5353
